# Supplementary material for: Single-nuclei analysis reveals depot-specific transcriptional heterogeneity and depot-specific cell types in adipose tissue of dairy cows
Source: Front Cell Dev Biol. 2022 Oct 14;10:1025240. doi: 10.3389/fcell.2022.1025240 (PMC9616121; doi:10.3389/fcell.2022.1025240)
Supplement: Supplementary file 1 [file Table2.xlsx]

## Sheet: Supplementary Table 1
Supplementary Table 1: Top genes expressed in clusters of dairy cows adipose tissue-derived cells from 6 samples (3 SAT and 3 VAT).
Gene	P value	Average Log2FC	Percentage of cells in cluster expressing the gene	Percentage of cells in all other clusters expressing the gene	Adj. P value	Cluster #	Cluster name	Gene
COX14	0	2.17206	0.824	0.295	0	0	AD1	COX14
INSIG1	0	1.90365	0.621	0.209	0	0	AD1	INSIG1
QPRT	2.57e-249	1.74535	0.456	0.145	4.1e-245	0	AD1	QPRT
ACVR1C	2.67e-250	1.74481	0.482	0.163	4.25e-246	0	AD1	ACVR1C
FASN	0	1.671	0.953	0.623	0	0	AD1	FASN
N4BP2L2	0	1.64647	0.96	0.556	0	0	AD1	N4BP2L2
ENSBTAG00000049240	9.4e-198	1.56622	0.268	0.057	1.5e-193	0	AD1	ENSBTAG00000049240
C8G	1.99e-206	1.52434	0.466	0.175	3.18e-202	0	AD1	C8G
DDX5	0	1.4857	0.992	0.786	0	0	AD1	DDX5
EPM2AIP1	5.75e-166	1.47446	0.376	0.136	9.16e-162	0	AD1	EPM2AIP1
ENSBTAG00000051588	5.11e-142	1.42454	0.317	0.107	8.13e-138	0	AD1	ENSBTAG00000051588
CHRDL1	0	1.37683	0.917	0.488	0	0	AD1	CHRDL1
XRCC3	6.73e-221	1.3744	0.546	0.218	1.07e-216	0	AD1	XRCC3
SIK2	6.64e-280	1.36861	0.751	0.367	1.06e-275	0	AD1	SIK2
FCGR2A	6.24e-147	1.3521	0.31	0.098	9.93e-143	0	AD1	FCGR2A
HOXB8	2.92e-138	1.35169	0.253	0.072	4.65e-134	0	AD1	HOXB8
ACER3	1.09e-185	1.34202	0.503	0.213	1.73e-181	0	AD1	ACER3
PTGR2	6.37e-168	1.32306	0.45	0.185	1.01e-163	0	AD1	PTGR2
DUSP10	1.62e-132	1.29525	0.404	0.174	2.58e-128	0	AD1	DUSP10
MTERF2	5.73e-122	1.28389	0.298	0.107	9.13e-118	0	AD1	MTERF2
KLHL31	2.12e-137	1.28359	0.31	0.105	3.38e-133	0	AD1	KLHL31
SMOC1	8.69e-191	1.27519	0.629	0.317	1.38e-186	0	AD1	SMOC1
MLXIPL	2.53e-155	1.26656	0.432	0.177	4.02e-151	0	AD1	MLXIPL
ENSBTAG00000017651	1.42e-129	1.2525	0.346	0.135	2.26e-125	0	AD1	ENSBTAG00000017651
VEGFA	2.16e-196	1.24312	0.592	0.273	3.44e-192	0	AD1	VEGFA
ELOVL6	1.21e-212	1.17737	0.696	0.359	1.93e-208	0	AD1	ELOVL6
PRUNE2	5.01e-105	1.17613	0.201	0.056	7.97e-101	0	AD1	PRUNE2
RBM38	3.11e-105	1.17419	0.279	0.104	4.95e-101	0	AD1	RBM38
CYB5A	4.89e-218	1.16466	0.732	0.388	7.78e-214	0	AD1	CYB5A
RNPC3	1.79e-297	1.14192	0.903	0.553	2.85e-293	0	AD1	RNPC3
PIM3	4.3e-131	1.13671	0.477	0.231	6.84e-127	0	AD1	PIM3
ME1	2.55e-91	1.13013	0.257	0.098	4.07e-87	0	AD1	ME1
PNN	2.36e-259	1.12774	0.858	0.551	3.75e-255	0	AD1	PNN
MAP1LC3A	8.21e-144	1.11899	0.635	0.368	1.31e-139	0	AD1	MAP1LC3A
ADTRP	1.01e-84	1.10911	0.224	0.081	1.61e-80	0	AD1	ADTRP
GSK3B	1.99e-111	1.10011	0.453	0.231	3.17e-107	0	AD1	GSK3B
TRPS1	1.76e-113	1.09164	0.43	0.209	2.8e-109	0	AD1	TRPS1
SLC1A3	2.19e-173	1.08357	0.61	0.295	3.48e-169	0	AD1	SLC1A3
TMEM120A	4.77e-85	1.08237	0.294	0.128	7.59e-81	0	AD1	TMEM120A
ACACA	1.59e-133	1.07693	0.524	0.265	2.52e-129	0	AD1	ACACA
ACLY	2.07e-113	1.07287	0.532	0.286	3.3e-109	0	AD1	ACLY
ENSBTAG00000040318	4.33e-89	1.07096	0.133	0.029	6.89e-85	0	AD1	ENSBTAG00000040318
ANTKMT	6.06e-90	1.06847	0.33	0.152	9.64e-86	0	AD1	ANTKMT
GPAM	1.99e-197	1.06814	0.726	0.391	3.17e-193	0	AD1	GPAM
PCK1	1.47e-65	1.05798	0.333	0.174	2.35e-61	0	AD1	PCK1
TENM4	7.3e-111	1.04711	0.412	0.195	1.16e-106	0	AD1	TENM4
ZNF106	8.09e-150	1.04571	0.655	0.381	1.29e-145	0	AD1	ZNF106
GKAP1	1.06e-102	1.04329	0.446	0.233	1.68e-98	0	AD1	GKAP1
CITED2	8.84e-104	1.04299	0.558	0.331	1.41e-99	0	AD1	CITED2
NUFIP2	9.12e-108	1.04105	0.502	0.279	1.45e-103	0	AD1	NUFIP2
ACAA2	3.64e-126	1.03551	0.567	0.32	5.8e-122	0	AD1	ACAA2
PABPN1	4.31e-228	1.03453	0.843	0.492	6.85e-224	0	AD1	PABPN1
ADAMTS16	2.12e-86	1.02079	0.178	0.052	3.38e-82	0	AD1	ADAMTS16
LMO4	1.31e-205	1.01363	0.847	0.517	2.09e-201	0	AD1	LMO4
SERPINH1	1.02e-87	1.00899	0.406	0.211	1.62e-83	0	AD1	SERPINH1
PTCH2	7.63e-92	1.00739	0.352	0.164	1.22e-87	0	AD1	PTCH2
MST1	2.02e-90	0.998727	0.371	0.182	3.21e-86	0	AD1	MST1
ENSBTAG00000003367	3.62e-76	0.997168	0.15	0.042	5.76e-72	0	AD1	ENSBTAG00000003367
NSMF	7.53e-82	0.993333	0.31	0.142	1.2e-77	0	AD1	NSMF
DDHD2	2.43e-104	0.9846	0.491	0.268	3.86e-100	0	AD1	DDHD2
FAM241A	1.83e-83	0.982609	0.313	0.142	2.92e-79	0	AD1	FAM241A
ENSBTAG00000052466	1.19e-52	0.979709	0.195	0.086	1.89e-48	0	AD1	ENSBTAG00000052466
GPD1	6.76e-133	0.976409	0.604	0.336	1.08e-128	0	AD1	GPD1
RPAP3	8.05e-75	0.974495	0.312	0.149	1.28e-70	0	AD1	RPAP3
ENSBTAG00000049066	7.76e-86	0.974479	0.412	0.217	1.24e-81	0	AD1	ENSBTAG00000049066
HSPA1A	1.07e-135	0.974142	0.705	0.42	1.7e-131	0	AD1	HSPA1A
ANKEF1	2.86e-74	0.974026	0.272	0.121	4.55e-70	0	AD1	ANKEF1
BIRC2	6.96e-96	0.96411	0.449	0.239	1.11e-91	0	AD1	BIRC2
FBXO30	5.5e-69	0.963343	0.315	0.158	8.76e-65	0	AD1	FBXO30
ZBTB6	2.33e-67	0.958088	0.188	0.07	3.71e-63	0	AD1	ZBTB6
GAT	1.14e-52	0.957284	0.143	0.051	1.82e-48	0	AD1	GAT
CNST	6.76e-67	0.95532	0.281	0.135	1.08e-62	0	AD1	CNST
NDUFAF4	2.82e-63	0.950122	0.134	0.04	4.49e-59	0	AD1	NDUFAF4
RTN4R	6.12e-69	0.949054	0.137	0.039	9.75e-65	0	AD1	RTN4R
GHR	6.56e-192	0.948689	0.765	0.42	1.04e-187	0	AD1	GHR
KLB	1.28e-84	0.947873	0.361	0.177	2.04e-80	0	AD1	KLB
COL8A1	6.51e-49	0.94737	0.22	0.106	1.04e-44	0	AD1	COL8A1
DTWD1	2.12e-63	0.94525	0.26	0.121	3.37e-59	0	AD1	DTWD1
GPAT3	4.84e-64	0.942853	0.29	0.141	7.71e-60	0	AD1	GPAT3
PANK3	1.23e-60	0.94226	0.215	0.092	1.96e-56	0	AD1	PANK3
SORBS1	4.39e-88	0.942085	0.377	0.186	6.99e-84	0	AD1	SORBS1
FYB2	1.49e-54	0.941162	0.193	0.082	2.37e-50	0	AD1	FYB2
BCL2L2	3.14e-69	0.928315	0.284	0.134	5e-65	0	AD1	BCL2L2
HOOK2	6.59e-67	0.914589	0.254	0.115	1.05e-62	0	AD1	HOOK2
CLUH	6.61e-57	0.913126	0.258	0.126	1.05e-52	0	AD1	CLUH
NAPA	3.39e-65	0.912457	0.348	0.19	5.4e-61	0	AD1	NAPA
CCSER2	1.38e-94	0.909705	0.552	0.341	2.19e-90	0	AD1	CCSER2
PWWP2A	2.29e-59	0.9056	0.315	0.169	3.65e-55	0	AD1	PWWP2A
KRCC1	3.75e-62	0.905559	0.304	0.158	5.97e-58	0	AD1	KRCC1
PNPLA2	9.61e-207	0.904719	0.845	0.485	1.53e-202	0	AD1	PNPLA2
ARVCF	1.03e-63	0.89767	0.188	0.071	1.64e-59	0	AD1	ARVCF
PGRMC2	5.26e-89	0.896671	0.503	0.299	8.38e-85	0	AD1	PGRMC2
ENSBTAG00000000269	1.27e-68	0.895299	0.185	0.066	2.02e-64	0	AD1	ENSBTAG00000000269
SLC40A1	1.33e-81	0.893129	0.436	0.242	2.12e-77	0	AD1	SLC40A1
CYC1	2.18e-70	0.882888	0.425	0.249	3.47e-66	0	AD1	CYC1
COL5A3	5.97e-226	0.881451	0.855	0.467	9.5e-222	0	AD1	COL5A3
GADD45G	2.65e-49	0.881059	0.258	0.133	4.21e-45	0	AD1	GADD45G
ATF5	7.58e-84	0.880237	0.557	0.352	1.21e-79	0	AD1	ATF5
PDE3B	4.39e-95	0.87945	0.44	0.225	6.98e-91	0	AD1	PDE3B
ANGPTL8	5.32e-68	0.874201	0.33	0.165	8.48e-64	0	AD1	ANGPTL8
ATXN7L3B	3.35e-75	0.872612	0.408	0.225	5.34e-71	0	AD1	ATXN7L3B
SLC25A34	1.43e-46	0.871848	0.205	0.098	2.28e-42	0	AD1	SLC25A34
CHL1	3.57e-48	0.866784	0.142	0.053	5.69e-44	0	AD1	CHL1
CIDEA	4.62e-67	0.865524	0.372	0.202	7.35e-63	0	AD1	CIDEA
ENSBTAG00000049286	1.91e-62	0.862951	0.282	0.136	3.04e-58	0	AD1	ENSBTAG00000049286
C23H6orf62	2.49e-109	0.860682	0.631	0.384	3.96e-105	0	AD1	C23H6orf62
ZNF830	2.02e-57	0.860033	0.255	0.123	3.21e-53	0	AD1	ZNF830
DMRT2	9.73e-72	0.857975	0.402	0.223	1.55e-67	0	AD1	DMRT2
ZRANB2	7.87e-116	0.855431	0.659	0.419	1.25e-111	0	AD1	ZRANB2
HSPH1	5.02e-50	0.854059	0.256	0.131	8e-46	0	AD1	HSPH1
BCL2L13	1.43e-51	0.850707	0.267	0.14	2.27e-47	0	AD1	BCL2L13
PFKFB4	8.04e-58	0.849971	0.316	0.169	1.28e-53	0	AD1	PFKFB4
ETFRF1	2.8e-49	0.848262	0.22	0.106	4.46e-45	0	AD1	ETFRF1
ATL2	4.78e-147	0.846465	0.662	0.356	7.61e-143	0	AD1	ATL2
ENSBTAG00000037375	1.64e-50	0.84463	0.215	0.1	2.61e-46	0	AD1	ENSBTAG00000037375
BLCAP	3.59e-51	0.844265	0.237	0.116	5.72e-47	0	AD1	BLCAP
CDK12	2.57e-89	0.83655	0.54	0.324	4.09e-85	0	AD1	CDK12
RAD17	3.33e-56	0.825443	0.315	0.171	5.3e-52	0	AD1	RAD17
PNPO	1.79e-50	0.82347	0.15	0.057	2.85e-46	0	AD1	PNPO
REX1BD	8.19e-52	0.822857	0.28	0.148	1.3e-47	0	AD1	REX1BD
TMEM186	1.57e-51	0.815592	0.141	0.051	2.5e-47	0	AD1	TMEM186
MLX	9.09e-54	0.815042	0.346	0.202	1.45e-49	0	AD1	MLX
SLC16A7	6.24e-72	0.811844	0.452	0.267	9.94e-68	0	AD1	SLC16A7
ACSS2	3.28e-103	0.80314	0.607	0.36	5.22e-99	0	AD1	ACSS2
COL15A1	3.77e-81	0.802522	0.544	0.337	6.01e-77	0	AD1	COL15A1
PPP1R1B	1.65e-52	0.801919	0.294	0.157	2.63e-48	0	AD1	PPP1R1B
IDI1	2.42e-44	0.796841	0.237	0.122	3.86e-40	0	AD1	IDI1
C18H16orf87	2.48e-40	0.791433	0.319	0.198	3.96e-36	0	AD1	C18H16orf87
NDUFAF1	1.76e-45	0.790889	0.175	0.077	2.8e-41	0	AD1	NDUFAF1
TMEM256	7.21e-48	0.790647	0.28	0.153	1.15e-43	0	AD1	TMEM256
TMEM243	1.04e-35	0.789233	0.158	0.074	1.65e-31	0	AD1	TMEM243
RNF19A	6.33e-71	0.789227	0.518	0.333	1.01e-66	0	AD1	RNF19A
ENSBTAG00000055293	1.2e-45	0.785726	0.13	0.047	1.92e-41	0	AD1	ENSBTAG00000055293
SQSTM1	3.38e-40	0.7837	0.319	0.198	5.39e-36	0	AD1	SQSTM1
SRSF5	1.53e-140	0.782385	0.816	0.535	2.44e-136	0	AD1	SRSF5
MCM7	7.92e-48	0.779995	0.284	0.155	1.26e-43	0	AD1	MCM7
HADHA	8.26e-57	0.7789	0.363	0.21	1.31e-52	0	AD1	HADHA
AOC2	4.82e-37	0.774919	0.135	0.057	7.67e-33	0	AD1	AOC2
HOXA6	1.77e-61	0.772441	0.451	0.277	2.82e-57	0	AD1	HOXA6
ENSBTAG00000017946	9.49e-43	0.772365	0.211	0.104	1.51e-38	0	AD1	ENSBTAG00000017946
ZFYVE21	4.04e-54	0.765554	0.356	0.208	6.43e-50	0	AD1	ZFYVE21
SSBP4	8.92e-15	0.765279	0.132	0.08	1.42e-10	0	AD1	SSBP4
DAZAP1	4.47e-48	0.764335	0.344	0.206	7.11e-44	0	AD1	DAZAP1
DNAJB4	3.39e-42	0.762966	0.26	0.143	5.39e-38	0	AD1	DNAJB4
NFIB	7.37e-72	0.76265	0.464	0.275	1.17e-67	0	AD1	NFIB
ENSBTAG00000050562	1.4e-39	0.76031	0.164	0.074	2.23e-35	0	AD1	ENSBTAG00000050562
DEPP1	1.11e-48	0.757872	0.325	0.184	1.76e-44	0	AD1	DEPP1
CYP2B6	6.18e-34	0.755545	0.219	0.122	9.84e-30	0	AD1	CYP2B6
PCDH7	9.75e-51	0.754405	0.342	0.201	1.55e-46	0	AD1	PCDH7
CDC34	2.17e-53	0.753098	0.395	0.241	3.45e-49	0	AD1	CDC34
VAV3	2.69e-62	0.749817	0.363	0.199	4.29e-58	0	AD1	VAV3
LONP2	1.81e-42	0.747813	0.283	0.161	2.89e-38	0	AD1	LONP2
ATF7IP	3e-74	0.747663	0.573	0.379	4.78e-70	0	AD1	ATF7IP
JAG2	1.15e-39	0.743051	0.188	0.09	1.82e-35	0	AD1	JAG2
MGLL	2.44e-89	0.739806	0.615	0.386	3.88e-85	0	AD1	MGLL
MTARC2	2.82e-62	0.738129	0.45	0.275	4.49e-58	0	AD1	MTARC2
GNAI3	5.15e-44	0.737793	0.266	0.144	8.19e-40	0	AD1	GNAI3
HSBP1.1	1.81e-67	0.735616	0.514	0.332	2.88e-63	0	AD1	HSBP1.1
NET1	1.64e-40	0.735473	0.305	0.184	2.62e-36	0	AD1	NET1
TAX1BP1	6.24e-81	0.732428	0.639	0.445	9.93e-77	0	AD1	TAX1BP1
INPP5K	5.07e-41	0.731334	0.199	0.097	8.08e-37	0	AD1	INPP5K
DAB1	8.69e-35	0.729749	0.124	0.052	1.38e-30	0	AD1	DAB1
DDX17	1.7e-171	0.72791	0.925	0.693	2.7e-167	0	AD1	DDX17
DGAT1	4.3e-33	0.727311	0.2	0.108	6.84e-29	0	AD1	DGAT1
B3GNT6	4.29e-48	0.727119	0.259	0.135	6.83e-44	0	AD1	B3GNT6
MBNL2	2.71e-58	0.72653	0.445	0.278	4.31e-54	0	AD1	MBNL2
DHRS7	7.81e-37	0.719904	0.292	0.178	1.24e-32	0	AD1	DHRS7
JRKL	1.04e-36	0.719788	0.134	0.056	1.65e-32	0	AD1	JRKL
ECH1	2e-58	0.71547	0.443	0.273	3.18e-54	0	AD1	ECH1
DECR2	9.72e-34	0.715342	0.134	0.059	1.55e-29	0	AD1	DECR2
ACOX3	4.2e-47	0.714849	0.322	0.186	6.68e-43	0	AD1	ACOX3
EID1	4.4e-36	0.711144	0.171	0.083	7e-32	0	AD1	EID1
RCSD1	1e-30	0.709877	0.215	0.123	1.6e-26	0	AD1	RCSD1
GNAI1	1.55e-38	0.704436	0.291	0.174	2.47e-34	0	AD1	GNAI1
PEX3	6.05e-45	0.703409	0.288	0.161	9.64e-41	0	AD1	PEX3
VAMP2	2.27e-37	0.703313	0.248	0.14	3.62e-33	0	AD1	VAMP2
PTMS	1.55e-64	0.69986	0.556	0.371	2.47e-60	0	AD1	PTMS
IDH1	1.52e-46	0.698742	0.402	0.257	2.43e-42	0	AD1	IDH1
ENSBTAG00000015899	1.74e-44	0.69869	0.312	0.182	2.77e-40	0	AD1	ENSBTAG00000015899
UHRF1BP1L	3.76e-43	0.697332	0.322	0.194	5.98e-39	0	AD1	UHRF1BP1L
SLC25A13	1.39e-39	0.693375	0.145	0.061	2.21e-35	0	AD1	SLC25A13
PLEKHF2	3.41e-34	0.692791	0.184	0.094	5.43e-30	0	AD1	PLEKHF2
PPARG	6.28e-61	0.692351	0.483	0.301	1e-56	0	AD1	PPARG
TRAFD1	2.07e-24	0.691079	0.203	0.124	3.29e-20	0	AD1	TRAFD1
MAFG	2.56e-32	0.688433	0.195	0.105	4.07e-28	0	AD1	MAFG
GRHL1	1.81e-31	0.687327	0.184	0.098	2.88e-27	0	AD1	GRHL1
ZNF583	3.08e-43	0.687318	0.119	0.042	4.91e-39	0	AD1	ZNF583
UBAC1	3.24e-35	0.687026	0.258	0.15	5.16e-31	0	AD1	UBAC1
WDR5B	3.9e-39	0.685762	0.118	0.044	6.21e-35	0	AD1	WDR5B
DNAJB1	2.03e-35	0.682764	0.195	0.1	3.24e-31	0	AD1	DNAJB1
FGF2	3.67e-109	0.682637	0.64	0.375	5.85e-105	0	AD1	FGF2
ZCCHC7	9.95e-42	0.678466	0.291	0.168	1.58e-37	0	AD1	ZCCHC7
RANBP6	4.2e-37	0.678069	0.155	0.07	6.68e-33	0	AD1	RANBP6
PGP	2.76e-30	0.678041	0.149	0.072	4.39e-26	0	AD1	PGP
HOXC6	2.11e-29	0.67759	0.171	0.09	3.35e-25	0	AD1	HOXC6
FRK	3.71e-34	0.676119	0.12	0.049	5.91e-30	0	AD1	FRK
SH3GL1	6.13e-39	0.675604	0.273	0.157	9.76e-35	0	AD1	SH3GL1
PUS7L	3.37e-33	0.674079	0.23	0.131	5.36e-29	0	AD1	PUS7L
PPM1L	6.01e-43	0.672308	0.131	0.049	9.57e-39	0	AD1	PPM1L
NPC1	2.03e-30	0.670422	0.237	0.141	3.23e-26	0	AD1	NPC1
PRPF4B	1.88e-117	0.669881	0.864	0.662	2.99e-113	0	AD1	PRPF4B
MED19	2.05e-31	0.667975	0.223	0.128	3.27e-27	0	AD1	MED19
GCDH	1.25e-43	0.667689	0.37	0.231	1.99e-39	0	AD1	GCDH
FOXN2	6.69e-32	0.667668	0.227	0.129	1.06e-27	0	AD1	FOXN2
ZNF770	1.02e-33	0.666257	0.122	0.051	1.62e-29	0	AD1	ZNF770
ENSBTAG00000053801	1.01e-29	0.660283	0.113	0.049	1.6e-25	0	AD1	ENSBTAG00000053801
BCL6	2.15e-31	0.659266	0.258	0.156	3.42e-27	0	AD1	BCL6
NDUFS8	1.58e-27	0.658985	0.232	0.142	2.51e-23	0	AD1	NDUFS8
PKN2	4.44e-60	0.65824	0.52	0.341	7.08e-56	0	AD1	PKN2
RRAGB	5.4e-33	0.658123	0.271	0.163	8.6e-29	0	AD1	RRAGB
NR3C1	2.31e-79	0.657754	0.67	0.461	3.68e-75	0	AD1	NR3C1
MAT2A	2.87e-75	0.657358	0.548	0.335	4.57e-71	0	AD1	MAT2A
METTL18	7.28e-38	0.656487	0.125	0.05	1.16e-33	0	AD1	METTL18
RNF14	3e-32	0.656251	0.186	0.097	4.77e-28	0	AD1	RNF14
NKAPL	3.96e-34	0.656025	0.158	0.074	6.3e-30	0	AD1	NKAPL
LDLR	3.44e-30	0.655691	0.119	0.051	5.48e-26	0	AD1	LDLR
COQ6	1.59e-30	0.652329	0.168	0.086	2.54e-26	0	AD1	COQ6
CPEB4	1.77e-44	0.651812	0.446	0.3	2.82e-40	0	AD1	CPEB4
HSPB8	1.64e-24	0.651532	0.131	0.065	2.62e-20	0	AD1	HSPB8
GTF2I	5.83e-33	0.650768	0.239	0.138	9.28e-29	0	AD1	GTF2I
CCT2	4.29e-25	0.650638	0.229	0.144	6.83e-21	0	AD1	CCT2
SAMSN1	5.09e-21	0.649911	0.146	0.083	8.11e-17	0	AD1	SAMSN1
PEX11A	5.85e-31	0.649685	0.124	0.054	9.32e-27	0	AD1	PEX11A
SRSF2	5.05e-92	0.648403	0.749	0.527	8.04e-88	0	AD1	SRSF2
TOB1	3.1e-27	0.64736	0.246	0.153	4.93e-23	0	AD1	TOB1
NCK1	2.31e-31	0.646697	0.302	0.195	3.67e-27	0	AD1	NCK1
AQP7	4.62e-37	0.64622	0.316	0.197	7.35e-33	0	AD1	AQP7
SOX4	6.53e-29	0.645199	0.217	0.125	1.04e-24	0	AD1	SOX4
GLT8D1	2.21e-26	0.644732	0.164	0.089	3.52e-22	0	AD1	GLT8D1
PDGFA	2.2e-29	0.638852	0.173	0.091	3.5e-25	0	AD1	PDGFA
HNRNPA3	4.38e-36	0.637122	0.291	0.175	6.98e-32	0	AD1	HNRNPA3
CREB3	2.61e-25	0.634919	0.168	0.093	4.15e-21	0	AD1	CREB3
LPL	4.8e-109	0.634221	0.788	0.528	7.64e-105	0	AD1	LPL
EPS15L1	2.35e-31	0.633616	0.207	0.114	3.75e-27	0	AD1	EPS15L1
LARS1	1.71e-35	0.632957	0.318	0.199	2.72e-31	0	AD1	LARS1
HSDL2	2.02e-22	0.632688	0.232	0.15	3.21e-18	0	AD1	HSDL2
HSPA8	1.82e-68	0.632164	0.631	0.426	2.9e-64	0	AD1	HSPA8
MARK1	4.17e-33	0.631399	0.254	0.15	6.64e-29	0	AD1	MARK1
YAF2	3.09e-24	0.631352	0.157	0.085	4.92e-20	0	AD1	YAF2
C5H12orf45	5.46e-29	0.631125	0.174	0.092	8.69e-25	0	AD1	C5H12orf45
SH3GLB2	3.24e-24	0.630987	0.191	0.112	5.15e-20	0	AD1	SH3GLB2
RBM15	1.28e-29	0.630199	0.158	0.079	2.03e-25	0	AD1	RBM15
PTGES3	3.42e-42	0.625018	0.398	0.26	5.44e-38	0	AD1	PTGES3
EMC3	1.98e-27	0.62256	0.228	0.137	3.16e-23	0	AD1	EMC3
ENSBTAG00000053933	5.52e-24	0.621754	0.186	0.108	8.79e-20	0	AD1	ENSBTAG00000053933
CEP70	3.8e-35	0.621737	0.191	0.096	6.04e-31	0	AD1	CEP70
LIPE	1.58e-121	0.620877	0.777	0.453	2.51e-117	0	AD1	LIPE
COIL	1.98e-32	0.61906	0.307	0.196	3.15e-28	0	AD1	COIL
GPX4	2.39e-44	0.617459	0.417	0.267	3.8e-40	0	AD1	GPX4
ADIPOQ	7.61e-27	0.616795	0.206	0.121	1.21e-22	0	AD1	ADIPOQ
HADH	1.53e-26	0.616499	0.207	0.122	2.44e-22	0	AD1	HADH
COMMD3	3.11e-31	0.615114	0.298	0.19	4.94e-27	0	AD1	COMMD3
AOPEP	6.77e-37	0.614862	0.36	0.233	1.08e-32	0	AD1	AOPEP
USP45	1.33e-31	0.614795	0.152	0.073	2.12e-27	0	AD1	USP45
FGD6	1.83e-27	0.614534	0.164	0.086	2.92e-23	0	AD1	FGD6
MED7	1.71e-21	0.614331	0.161	0.093	2.71e-17	0	AD1	MED7
RBM12B	9e-30	0.613856	0.174	0.091	1.43e-25	0	AD1	RBM12B
KDSR	1.36e-28	0.613194	0.152	0.076	2.17e-24	0	AD1	KDSR
RSPRY1	3.71e-29	0.613163	0.243	0.148	5.91e-25	0	AD1	RSPRY1
FZD4	1.15e-25	0.612367	0.191	0.11	1.83e-21	0	AD1	FZD4
C20H5orf51	5.06e-29	0.611165	0.184	0.1	8.05e-25	0	AD1	C20H5orf51
HACD2	3.16e-29	0.610671	0.272	0.171	5.04e-25	0	AD1	HACD2
CAT	3.41e-37	0.610163	0.404	0.276	5.43e-33	0	AD1	CAT
PRR5L	7.48e-26	0.608671	0.136	0.068	1.19e-21	0	AD1	PRR5L
MCRIP2	1.68e-17	0.608435	0.117	0.065	2.68e-13	0	AD1	MCRIP2
CPED1	1.01e-28	0.60799	0.24	0.145	1.62e-24	0	AD1	CPED1
TFAM	3.03e-24	0.606476	0.117	0.056	4.82e-20	0	AD1	TFAM
RTN3	6.3e-55	0.606229	0.52	0.348	1e-50	0	AD1	RTN3
LSS	1.79e-26	0.605526	0.116	0.053	2.85e-22	0	AD1	LSS
CIDEC	1.5e-56	0.605299	0.516	0.336	2.39e-52	0	AD1	CIDEC
JAG1	4.43e-45	0.604017	0.439	0.286	7.05e-41	0	AD1	JAG1
ENSBTAG00000050925	2e-30	0.604012	0.335	0.224	3.18e-26	0	AD1	ENSBTAG00000050925
PPP1R10	6.03e-39	0.603298	0.365	0.233	9.6e-35	0	AD1	PPP1R10
ABHD6	3.38e-21	0.601717	0.132	0.07	5.39e-17	0	AD1	ABHD6
LRRC41	5.87e-25	0.601703	0.245	0.156	9.34e-21	0	AD1	LRRC41
ACADL	1.09e-23	0.601168	0.158	0.087	1.73e-19	0	AD1	ACADL
ACSL1	2.82e-28	0.601063	0.284	0.182	4.49e-24	0	AD1	ACSL1
CCDC91	5.55e-29	0.600405	0.249	0.151	8.84e-25	0	AD1	CCDC91
HADHB	2.75e-25	0.600273	0.226	0.139	4.38e-21	0	AD1	HADHB
TUBGCP2	1.75e-36	0.600106	0.367	0.243	2.79e-32	0	AD1	TUBGCP2
ZNF148	4.42e-28	0.597732	0.242	0.147	7.04e-24	0	AD1	ZNF148
NR2C1	2.36e-20	0.59661	0.182	0.111	3.75e-16	0	AD1	NR2C1
DBN1	6.81e-33	0.594971	0.342	0.224	1.08e-28	0	AD1	DBN1
OTUD6B	1.02e-23	0.594749	0.184	0.108	1.62e-19	0	AD1	OTUD6B
HAGHL	6.79e-21	0.594672	0.126	0.067	1.08e-16	0	AD1	HAGHL
SRSF1	9.75e-38	0.594185	0.428	0.295	1.55e-33	0	AD1	SRSF1
CBR4	9.79e-28	0.594182	0.212	0.123	1.56e-23	0	AD1	CBR4
ENSBTAG00000050912	1.97e-27	0.593644	0.114	0.051	3.13e-23	0	AD1	ENSBTAG00000050912
CARD11	2.38e-33	0.590967	0.31	0.196	3.79e-29	0	AD1	CARD11
TAF6	7.41e-25	0.590516	0.139	0.071	1.18e-20	0	AD1	TAF6
ECI2	6.7e-18	0.589576	0.143	0.084	1.07e-13	0	AD1	ECI2
BEND7	2.45e-27	0.582813	0.19	0.106	3.9e-23	0	AD1	BEND7
ZBTB1	1.84e-26	0.582137	0.239	0.147	2.93e-22	0	AD1	ZBTB1
PAOX	3.45e-36	0.581954	0.343	0.22	5.5e-32	0	AD1	PAOX
ALAD	1.78e-21	0.581139	0.162	0.093	2.83e-17	0	AD1	ALAD
PLEKHH3	1.15e-26	0.580841	0.195	0.111	1.83e-22	0	AD1	PLEKHH3
GOSR1	7.01e-25	0.579918	0.222	0.136	1.12e-20	0	AD1	GOSR1
RETSAT	4.42e-25	0.579643	0.2	0.117	7.03e-21	0	AD1	RETSAT
N4BP2L1	1.46e-48	0.578571	0.516	0.351	2.33e-44	0	AD1	N4BP2L1
PDCD6	1.56e-25	0.577289	0.218	0.132	2.48e-21	0	AD1	PDCD6
GUK1	1.03e-21	0.575796	0.221	0.142	1.64e-17	0	AD1	GUK1
RB1	3.3e-23	0.574943	0.293	0.203	5.25e-19	0	AD1	RB1
KLHL21	8.33e-21	0.574765	0.106	0.052	1.33e-16	0	AD1	KLHL21
CILK1	8.51e-21	0.574594	0.196	0.122	1.36e-16	0	AD1	CILK1
MCCC1	2.16e-30	0.573584	0.291	0.186	3.44e-26	0	AD1	MCCC1
PDZD2	5.26e-30	0.57333	0.141	0.066	8.37e-26	0	AD1	PDZD2
GUF1	6.04e-55	0.573126	0.577	0.396	9.61e-51	0	AD1	GUF1
ZC2HC1A	4.43e-23	0.57312	0.168	0.095	7.05e-19	0	AD1	ZC2HC1A
MPP1	1.46e-22	0.571852	0.245	0.16	2.33e-18	0	AD1	MPP1
MAP10	5.22e-25	0.571765	0.103	0.046	8.31e-21	0	AD1	MAP10
LIAS	1.38e-20	0.571343	0.145	0.081	2.19e-16	0	AD1	LIAS
RRAS2	1.24e-21	0.570808	0.134	0.071	1.98e-17	0	AD1	RRAS2
PLIN1	6.3e-55	0.5703	0.541	0.36	1e-50	0	AD1	PLIN1
ASB11	5.16e-21	0.569278	0.144	0.08	8.22e-17	0	AD1	ASB11
SLC16A1	1.37e-21	0.568642	0.234	0.152	2.18e-17	0	AD1	SLC16A1
HSPA13	2.8e-26	0.568005	0.13	0.062	4.46e-22	0	AD1	HSPA13
GLYAT	4.34e-20	0.567263	0.153	0.089	6.91e-16	0	AD1	GLYAT
SBDS	7.68e-56	0.566126	0.59	0.413	1.22e-51	0	AD1	SBDS
U2SURP	2.76e-47	0.565639	0.546	0.392	4.39e-43	0	AD1	U2SURP
EEPD1	3.06e-26	0.564751	0.236	0.145	4.88e-22	0	AD1	EEPD1
COL27A1	1.11e-29	0.564709	0.189	0.102	1.77e-25	0	AD1	COL27A1
ACADS	6.03e-19	0.564233	0.208	0.136	9.61e-15	0	AD1	ACADS
SHPRH	4.62e-46	0.563234	0.493	0.336	7.35e-42	0	AD1	SHPRH
ERBB2	4.76e-21	0.561852	0.162	0.094	7.57e-17	0	AD1	ERBB2
ZNF688	1.82e-19	0.561548	0.118	0.062	2.9e-15	0	AD1	ZNF688
EIF4EBP2	8.56e-22	0.561072	0.242	0.16	1.36e-17	0	AD1	EIF4EBP2
CPEB2	6.73e-22	0.559861	0.122	0.062	1.07e-17	0	AD1	CPEB2
HOXA5	1.6e-39	0.559498	0.38	0.244	2.54e-35	0	AD1	HOXA5
ZMYND8	2.77e-38	0.559027	0.447	0.306	4.4e-34	0	AD1	ZMYND8
ADK	2.1e-22	0.557503	0.248	0.162	3.35e-18	0	AD1	ADK
EFNA5	8.08e-20	0.55736	0.195	0.123	1.29e-15	0	AD1	EFNA5
C1GALT1	6.91e-18	0.557279	0.117	0.064	1.1e-13	0	AD1	C1GALT1
ANGPTL4	2.77e-21	0.556264	0.225	0.145	4.41e-17	0	AD1	ANGPTL4
PNRC1	3.92e-25	0.55615	0.289	0.193	6.23e-21	0	AD1	PNRC1
CYP2D14	6.71e-18	0.556149	0.133	0.076	1.07e-13	0	AD1	CYP2D14
NEK4	1.33e-24	0.555001	0.17	0.094	2.11e-20	0	AD1	NEK4
UVRAG	1.98e-98	0.554016	0.867	0.625	3.15e-94	0	AD1	UVRAG
FGF1	4.75e-21	0.55392	0.156	0.088	7.56e-17	0	AD1	FGF1
MTHFD1	1.23e-16	0.552738	0.15	0.092	1.96e-12	0	AD1	MTHFD1
EML4	1.92e-28	0.5525	0.328	0.221	3.06e-24	0	AD1	EML4
NBEAL1	2.04e-36	0.552358	0.459	0.325	3.26e-32	0	AD1	NBEAL1
BCL3	2.64e-23	0.55189	0.109	0.051	4.21e-19	0	AD1	BCL3
PARG	4.89e-25	0.551653	0.291	0.196	7.79e-21	0	AD1	PARG
TDG	9.67e-23	0.550526	0.257	0.17	1.54e-18	0	AD1	TDG
PSMD12	6.47e-26	0.550302	0.272	0.175	1.03e-21	0	AD1	PSMD12
DCTN2	2.05e-31	0.549184	0.352	0.238	3.26e-27	0	AD1	DCTN2
MRPS6	9.62e-24	0.547908	0.235	0.147	1.53e-19	0	AD1	MRPS6
BCDIN3D	1.72e-22	0.546742	0.104	0.049	2.74e-18	0	AD1	BCDIN3D
LEP	3.06e-23	0.546421	0.202	0.122	4.87e-19	0	AD1	LEP
GLYCTK	2.56e-16	0.546127	0.104	0.056	4.08e-12	0	AD1	GLYCTK
TRARG1	4.04e-41	0.545542	0.47	0.32	6.43e-37	0	AD1	TRARG1
AMPD2	1.61e-18	0.545501	0.148	0.087	2.57e-14	0	AD1	AMPD2
NNAT	3.92e-07	0.54545	0.147	0.11	0.00623608	0	AD1	NNAT
CCDC80	1.68e-62	0.543548	0.824	0.667	2.68e-58	0	AD1	CCDC80
TSEN2	3.07e-21	0.542684	0.131	0.069	4.89e-17	0	AD1	TSEN2
ARFGAP3	1.47e-21	0.541684	0.182	0.107	2.33e-17	0	AD1	ARFGAP3
ENSBTAG00000033642	6.92e-22	0.540731	0.126	0.065	1.1e-17	0	AD1	ENSBTAG00000033642
ACOX2	4.19e-17	0.540507	0.134	0.077	6.68e-13	0	AD1	ACOX2
TRMT10C	1.2e-18	0.53939	0.161	0.096	1.91e-14	0	AD1	TRMT10C
TMEM33	5.7e-21	0.537758	0.153	0.086	9.08e-17	0	AD1	TMEM33
GATM	2.88e-26	0.537706	0.237	0.144	4.59e-22	0	AD1	GATM
BAIAP2	4.8e-21	0.537047	0.266	0.181	7.64e-17	0	AD1	BAIAP2
NAPRT	3.91e-24	0.535082	0.262	0.171	6.22e-20	0	AD1	NAPRT
PSMG3	5.89e-16	0.53484	0.101	0.054	9.38e-12	0	AD1	PSMG3
ENSBTAG00000051821	5.45e-28	0.53432	0.348	0.238	8.68e-24	0	AD1	ENSBTAG00000051821
KIF21A	1.73e-28	0.534289	0.276	0.173	2.75e-24	0	AD1	KIF21A
CAND1	1.26e-20	0.533959	0.246	0.165	2.01e-16	0	AD1	CAND1
SCAND1	6.64e-18	0.533585	0.136	0.078	1.06e-13	0	AD1	SCAND1
ACAD8	6.92e-20	0.533328	0.184	0.113	1.1e-15	0	AD1	ACAD8
COL3A1	9.85e-131	0.532367	0.965	0.794	1.57e-126	0	AD1	COL3A1
SRSF6	1.14e-59	0.531514	0.706	0.511	1.81e-55	0	AD1	SRSF6
HSPE1	1.41e-22	0.530552	0.267	0.177	2.25e-18	0	AD1	HSPE1
PCSK5	7.11e-20	0.528234	0.199	0.125	1.13e-15	0	AD1	PCSK5
MDFIC	2.25e-24	0.528039	0.319	0.222	3.58e-20	0	AD1	MDFIC
ADIPOR2	2.66e-24	0.527614	0.273	0.181	4.24e-20	0	AD1	ADIPOR2
TRAK1	3.51e-25	0.525786	0.159	0.085	5.59e-21	0	AD1	TRAK1
SCRN2	9.92e-16	0.525117	0.138	0.083	1.58e-11	0	AD1	SCRN2
RAF1	8.77e-21	0.522975	0.235	0.155	1.4e-16	0	AD1	RAF1
MITF	2.13e-17	0.52254	0.135	0.077	3.39e-13	0	AD1	MITF
MSANTD4	4.31e-19	0.521339	0.122	0.065	6.86e-15	0	AD1	MSANTD4
RDH13	1.2e-18	0.520204	0.123	0.067	1.9e-14	0	AD1	RDH13
ANKRD39	8.41e-22	0.51979	0.165	0.094	1.34e-17	0	AD1	ANKRD39
IER3	1.05e-14	0.519265	0.176	0.115	1.67e-10	0	AD1	IER3
DPM3	7.09e-19	0.51882	0.102	0.051	1.13e-14	0	AD1	DPM3
ELOVL5	1.03e-20	0.518415	0.255	0.172	1.65e-16	0	AD1	ELOVL5
ABCB8	1.99e-18	0.518321	0.101	0.051	3.17e-14	0	AD1	ABCB8
CCDC107	1.91e-16	0.517945	0.102	0.055	3.04e-12	0	AD1	CCDC107
DDX39B	1.1e-34	0.515674	0.425	0.295	1.76e-30	0	AD1	DDX39B
NFYB	1.23e-19	0.51524	0.181	0.111	1.97e-15	0	AD1	NFYB
CHP1	9.76e-18	0.514863	0.153	0.092	1.55e-13	0	AD1	CHP1
SSNA1	2.79e-14	0.513793	0.191	0.131	4.45e-10	0	AD1	SSNA1
SCAP	5.61e-15	0.51216	0.172	0.113	8.93e-11	0	AD1	SCAP
ENOX1	2.85e-14	0.511396	0.108	0.062	4.54e-10	0	AD1	ENOX1
COL4A1	3.4e-101	0.51122	0.889	0.66	5.41e-97	0	AD1	COL4A1
MACO1	1.82e-15	0.51108	0.176	0.115	2.9e-11	0	AD1	MACO1
MAEA	2.21e-22	0.510764	0.255	0.169	3.51e-18	0	AD1	MAEA
ADIG	8e-28	0.510005	0.353	0.243	1.27e-23	0	AD1	ADIG
ITM2B	3.13e-46	0.509591	0.624	0.461	4.98e-42	0	AD1	ITM2B
CASD1	1.52e-20	0.507301	0.241	0.16	2.42e-16	0	AD1	CASD1
SLC52A2	6.49e-15	0.506217	0.16	0.103	1.03e-10	0	AD1	SLC52A2
ADCY6	1.05e-17	0.504948	0.177	0.111	1.68e-13	0	AD1	ADCY6
UTP3	2.83e-15	0.504648	0.13	0.077	4.5e-11	0	AD1	UTP3
APC	4.39e-29	0.504027	0.429	0.311	6.99e-25	0	AD1	APC
ADM	1.85e-109	0.503799	0.786	0.474	2.95e-105	0	AD1	ADM
POLR3A	4.42e-288	1.68532	0.511	0.143	7.03e-284	1	ASPC1	POLR3A
ADM	5.82e-252	1.42131	0.828	0.475	9.26e-248	1	ASPC1	ADM
ADCY5	1.13e-131	1.39504	0.259	0.071	1.79e-127	1	ASPC1	ADCY5
RERE	1.28e-122	1.23866	0.461	0.213	2.04e-118	1	ASPC1	RERE
GPAM	2.03e-165	1.19013	0.715	0.402	3.24e-161	1	ASPC1	GPAM
KIAA0408	2.79e-103	1.18682	0.227	0.067	4.44e-99	1	ASPC1	KIAA0408
SLC1A3	3.79e-146	1.17537	0.606	0.304	6.04e-142	1	ASPC1	SLC1A3
LIPE	1.39e-193	1.16134	0.79	0.459	2.22e-189	1	ASPC1	LIPE
ENSBTAG00000038461	6.12e-108	1.13825	0.184	0.042	9.74e-104	1	ASPC1	ENSBTAG00000038461
FHL1	4.39e-99	1.1186	0.574	0.332	6.98e-95	1	ASPC1	FHL1
ENSBTAG00000049560	3.83e-67	1.11547	0.227	0.09	6.09e-63	1	ASPC1	ENSBTAG00000049560
RASEF	6.5e-82	1.10946	0.197	0.062	1.04e-77	1	ASPC1	RASEF
ENSBTAG00000049066	4.14e-104	1.09433	0.451	0.216	6.59e-100	1	ASPC1	ENSBTAG00000049066
KIT	2.12e-116	1.04527	0.113	0.013	3.37e-112	1	ASPC1	KIT
CHRDL1	1.78e-181	1.02347	0.848	0.513	2.84e-177	1	ASPC1	CHRDL1
TP53I13	6.47e-82	1.01849	0.245	0.089	1.03e-77	1	ASPC1	TP53I13
LMO4	5.75e-144	1.00903	0.806	0.534	9.15e-140	1	ASPC1	LMO4
ENSBTAG00000053933	2.67e-63	0.993665	0.241	0.101	4.25e-59	1	ASPC1	ENSBTAG00000053933
CARD11	2.65e-75	0.984725	0.376	0.187	4.22e-71	1	ASPC1	CARD11
SGO2	2.82e-112	0.980095	0.416	0.176	4.48e-108	1	ASPC1	SGO2
EHBP1	5.15e-84	0.971009	0.512	0.295	8.2e-80	1	ASPC1	EHBP1
PLIN1	7.2e-101	0.958565	0.602	0.354	1.15e-96	1	ASPC1	PLIN1
ABCD2	3.71e-57	0.948553	0.16	0.055	5.9e-53	1	ASPC1	ABCD2
TNS1	6.68e-114	0.929385	0.721	0.504	1.06e-109	1	ASPC1	TNS1
SETD3	1.8e-74	0.924841	0.377	0.187	2.86e-70	1	ASPC1	SETD3
JAG1	1.4e-78	0.914778	0.491	0.281	2.23e-74	1	ASPC1	JAG1
ECH1	3.67e-67	0.913336	0.464	0.274	5.84e-63	1	ASPC1	ECH1
PCDH7	1.09e-66	0.907928	0.38	0.198	1.74e-62	1	ASPC1	PCDH7
ABTB1	5.35e-89	0.906863	0.53	0.307	8.51e-85	1	ASPC1	ABTB1
PLIN4	4.15e-63	0.897745	0.467	0.281	6.61e-59	1	ASPC1	PLIN4
BRCA2	6.63e-58	0.896633	0.278	0.13	1.06e-53	1	ASPC1	BRCA2
HOXA9	4.26e-72	0.856335	0.359	0.17	6.78e-68	1	ASPC1	HOXA9
GLUL	9.38e-99	0.853608	0.713	0.482	1.49e-94	1	ASPC1	GLUL
GNAI1	7.06e-55	0.840863	0.326	0.171	1.12e-50	1	ASPC1	GNAI1
IQSEC1	2.76e-39	0.832321	0.244	0.127	4.4e-35	1	ASPC1	IQSEC1
PEX3	5.42e-48	0.827889	0.303	0.161	8.63e-44	1	ASPC1	PEX3
N4BP2L1	1.47e-67	0.819072	0.55	0.35	2.33e-63	1	ASPC1	N4BP2L1
PHLDB2	6.87e-77	0.814801	0.523	0.305	1.09e-72	1	ASPC1	PHLDB2
PCK1	9.79e-19	0.803815	0.274	0.189	1.56e-14	1	ASPC1	PCK1
KIF21A	8.64e-47	0.80143	0.312	0.17	1.38e-42	1	ASPC1	KIF21A
ARSK	8.2e-52	0.799414	0.249	0.116	1.31e-47	1	ASPC1	ARSK
COL5A3	2.05e-147	0.795636	0.812	0.486	3.26e-143	1	ASPC1	COL5A3
ARGLU1	8.71e-171	0.779132	0.911	0.733	1.39e-166	1	ASPC1	ARGLU1
C28H1orf131	4.29e-57	0.779031	0.319	0.159	6.83e-53	1	ASPC1	C28H1orf131
RNPC3	1.83e-113	0.776688	0.838	0.575	2.91e-109	1	ASPC1	RNPC3
TAOK3	1.68e-63	0.76876	0.345	0.169	2.68e-59	1	ASPC1	TAOK3
CCDC88A	3.32e-75	0.767712	0.596	0.384	5.28e-71	1	ASPC1	CCDC88A
AQP7	5.75e-38	0.763219	0.328	0.199	9.15e-34	1	ASPC1	AQP7
ARID4B	9.87e-66	0.762317	0.576	0.379	1.57e-61	1	ASPC1	ARID4B
PHIP	1.09e-51	0.761878	0.418	0.249	1.73e-47	1	ASPC1	PHIP
MDFIC	5.49e-44	0.760332	0.364	0.217	8.74e-40	1	ASPC1	MDFIC
CYP4V2	2.63e-38	0.754214	0.327	0.193	4.18e-34	1	ASPC1	CYP4V2
PPIP5K1	2.53e-33	0.752169	0.217	0.114	4.02e-29	1	ASPC1	PPIP5K1
PPP1R1B	2.96e-39	0.751378	0.29	0.162	4.71e-35	1	ASPC1	PPP1R1B
COQ8A	9.87e-41	0.750126	0.306	0.174	1.57e-36	1	ASPC1	COQ8A
AUTS2	3.56e-41	0.74818	0.211	0.1	5.66e-37	1	ASPC1	AUTS2
PCNT	2.58e-49	0.745861	0.377	0.218	4.1e-45	1	ASPC1	PCNT
DLG5	2.5e-43	0.744202	0.361	0.214	3.98e-39	1	ASPC1	DLG5
SREBF1	9.1e-34	0.74079	0.296	0.177	1.45e-29	1	ASPC1	SREBF1
ENSBTAG00000051176	9.55e-66	0.735838	0.225	0.084	1.52e-61	1	ASPC1	ENSBTAG00000051176
PRPF38B	2.42e-60	0.735667	0.415	0.23	3.86e-56	1	ASPC1	PRPF38B
COX19	1.44e-31	0.735317	0.261	0.152	2.29e-27	1	ASPC1	COX19
GYG2	8.05e-39	0.72962	0.122	0.044	1.28e-34	1	ASPC1	GYG2
PTCH2	2.97e-37	0.729439	0.306	0.177	4.72e-33	1	ASPC1	PTCH2
HOOK2	4.04e-24	0.72559	0.213	0.126	6.44e-20	1	ASPC1	HOOK2
FLNB	5.71e-63	0.721981	0.498	0.299	9.09e-59	1	ASPC1	FLNB
ARHGEF10L	1.62e-41	0.721885	0.303	0.168	2.58e-37	1	ASPC1	ARHGEF10L
ATP23	1.77e-34	0.720174	0.198	0.099	2.82e-30	1	ASPC1	ATP23
CILK1	3.13e-36	0.720131	0.228	0.119	4.98e-32	1	ASPC1	CILK1
GADD45G	3.21e-30	0.717526	0.245	0.139	5.11e-26	1	ASPC1	GADD45G
LHCGR	8.65e-29	0.71195	0.113	0.047	1.38e-24	1	ASPC1	LHCGR
CASD1	1.08e-28	0.711793	0.262	0.159	1.72e-24	1	ASPC1	CASD1
ZNF576	7.78e-34	0.710438	0.258	0.146	1.24e-29	1	ASPC1	ZNF576
ABHD1	3.84e-23	0.706575	0.14	0.072	6.11e-19	1	ASPC1	ABHD1
HIF3A	7.16e-48	0.706385	0.304	0.156	1.14e-43	1	ASPC1	HIF3A
GSTA4	5.76e-32	0.690197	0.211	0.111	9.17e-28	1	ASPC1	GSTA4
GHR	2.8e-69	0.688871	0.682	0.444	4.46e-65	1	ASPC1	GHR
MST1	5.03e-27	0.682031	0.306	0.199	8.01e-23	1	ASPC1	MST1
SFXN1	5.1e-43	0.680369	0.153	0.059	8.12e-39	1	ASPC1	SFXN1
KCTD6	1.09e-33	0.679555	0.181	0.086	1.74e-29	1	ASPC1	KCTD6
PABPN1	1.22e-80	0.673777	0.752	0.518	1.94e-76	1	ASPC1	PABPN1
BANP	1.76e-39	0.668941	0.208	0.098	2.81e-35	1	ASPC1	BANP
DMRT2	3.17e-38	0.667305	0.376	0.232	5.05e-34	1	ASPC1	DMRT2
TET1	6.31e-36	0.663773	0.182	0.084	1e-31	1	ASPC1	TET1
ANKRD11	1.6e-67	0.662381	0.59	0.392	2.55e-63	1	ASPC1	ANKRD11
PUS7L	3.3e-31	0.655949	0.239	0.133	5.25e-27	1	ASPC1	PUS7L
SAMD12	3.75e-42	0.653918	0.107	0.033	5.96e-38	1	ASPC1	SAMD12
TRAK1	2.5e-24	0.653207	0.164	0.086	3.98e-20	1	ASPC1	TRAK1
FBXW5	8.46e-33	0.650108	0.238	0.129	1.35e-28	1	ASPC1	FBXW5
FAM214A	2.35e-62	0.645749	0.571	0.354	3.75e-58	1	ASPC1	FAM214A
PDGFA	1.3e-17	0.644699	0.161	0.095	2.06e-13	1	ASPC1	PDGFA
ZEB2.1	2.91e-37	0.641281	0.313	0.181	4.64e-33	1	ASPC1	ZEB2.1
PER1	2.66e-35	0.640666	0.306	0.177	4.24e-31	1	ASPC1	PER1
PIK3R1	9.43e-49	0.639191	0.461	0.283	1.5e-44	1	ASPC1	PIK3R1
SLX4	3.99e-37	0.637621	0.165	0.071	6.35e-33	1	ASPC1	SLX4
NR3C1	2.14e-58	0.6375	0.663	0.468	3.4e-54	1	ASPC1	NR3C1
CDK3	3.87e-29	0.636872	0.206	0.11	6.16e-25	1	ASPC1	CDK3
FERMT1	3.72e-43	0.636499	0.118	0.038	5.92e-39	1	ASPC1	FERMT1
PHACTR1	1.3e-35	0.635478	0.118	0.044	2.07e-31	1	ASPC1	PHACTR1
ENSBTAG00000051082	7.45e-92	0.634759	0.822	0.623	1.19e-87	1	ASPC1	ENSBTAG00000051082
PDE3B	6.84e-31	0.633099	0.37	0.243	1.09e-26	1	ASPC1	PDE3B
IGHMBP2	1.84e-31	0.631662	0.27	0.158	2.93e-27	1	ASPC1	IGHMBP2
SCN9A	3.56e-20	0.631144	0.1	0.046	5.67e-16	1	ASPC1	SCN9A
NAV2	3.02e-40	0.631085	0.119	0.041	4.81e-36	1	ASPC1	NAV2
IL17RC	1.5e-22	0.6298	0.279	0.183	2.38e-18	1	ASPC1	IL17RC
RNF149	1.65e-30	0.628869	0.21	0.11	2.63e-26	1	ASPC1	RNF149
SPATA7	1.68e-37	0.625416	0.266	0.142	2.67e-33	1	ASPC1	SPATA7
REV3L	6.32e-39	0.625003	0.441	0.291	1.01e-34	1	ASPC1	REV3L
ATXN2	4.27e-38	0.624679	0.456	0.307	6.8e-34	1	ASPC1	ATXN2
RAD54L2	3.2e-23	0.623333	0.127	0.061	5.09e-19	1	ASPC1	RAD54L2
MARK1	4.77e-22	0.623297	0.244	0.155	7.6e-18	1	ASPC1	MARK1
EML4	9.86e-32	0.61559	0.348	0.221	1.57e-27	1	ASPC1	EML4
IER3	4.28e-12	0.612369	0.175	0.117	6.81e-08	1	ASPC1	IER3
SRRM1	6.28e-55	0.609621	0.632	0.458	1e-50	1	ASPC1	SRRM1
C2CD2	1.7e-23	0.609257	0.153	0.079	2.7e-19	1	ASPC1	C2CD2
AKAP8L	6.8e-41	0.607907	0.36	0.211	1.08e-36	1	ASPC1	AKAP8L
PNISR	5.35e-104	0.607417	0.9	0.724	8.52e-100	1	ASPC1	PNISR
MCAM	1.51e-26	0.604647	0.13	0.06	2.4e-22	1	ASPC1	MCAM
ADIPOR2	2.02e-23	0.603595	0.281	0.182	3.21e-19	1	ASPC1	ADIPOR2
ASGR1	1.03e-19	0.601477	0.104	0.049	1.64e-15	1	ASPC1	ASGR1
GATM	9.99e-25	0.600865	0.241	0.146	1.59e-20	1	ASPC1	GATM
PPM1K	2.14e-25	0.594257	0.143	0.07	3.41e-21	1	ASPC1	PPM1K
PFKFB4	8.29e-21	0.593169	0.274	0.181	1.32e-16	1	ASPC1	PFKFB4
MAP3K1	2.01e-35	0.590125	0.224	0.113	3.2e-31	1	ASPC1	MAP3K1
BDP1	1.28e-54	0.589183	0.656	0.485	2.04e-50	1	ASPC1	BDP1
RASD1	9.61e-24	0.588977	0.126	0.059	1.53e-19	1	ASPC1	RASD1
EFNA5	6.63e-25	0.588244	0.213	0.122	1.06e-20	1	ASPC1	EFNA5
TNRC6A	2.25e-49	0.588065	0.605	0.424	3.58e-45	1	ASPC1	TNRC6A
TLE4	7.57e-37	0.587705	0.409	0.263	1.2e-32	1	ASPC1	TLE4
NKTR	4.83e-54	0.586075	0.656	0.481	7.7e-50	1	ASPC1	NKTR
LGALS4	1.1e-19	0.585397	0.132	0.069	1.75e-15	1	ASPC1	LGALS4
KANSL1	1.98e-27	0.585269	0.312	0.199	3.16e-23	1	ASPC1	KANSL1
MDM2	5.37e-25	0.585154	0.374	0.261	8.55e-21	1	ASPC1	MDM2
CALCOCO1	4.78e-26	0.584757	0.343	0.229	7.61e-22	1	ASPC1	CALCOCO1
ZBED5	9.41e-31	0.575181	0.357	0.23	1.5e-26	1	ASPC1	ZBED5
ST3GAL6	1.64e-20	0.57417	0.228	0.143	2.61e-16	1	ASPC1	ST3GAL6
SON	1.17e-89	0.573723	0.873	0.741	1.87e-85	1	ASPC1	SON
DMXL2	4.63e-23	0.5721	0.261	0.164	7.37e-19	1	ASPC1	DMXL2
PPM1L	8.29e-21	0.571653	0.113	0.054	1.32e-16	1	ASPC1	PPM1L
NAA16	4.8e-37	0.57126	0.203	0.096	7.64e-33	1	ASPC1	NAA16
HOXA6	1.17e-37	0.571233	0.438	0.285	1.85e-33	1	ASPC1	HOXA6
LAMA4	3.78e-44	0.570824	0.629	0.465	6.01e-40	1	ASPC1	LAMA4
ZFHX4	9.96e-37	0.570477	0.338	0.2	1.59e-32	1	ASPC1	ZFHX4
STAU1	1.63e-28	0.569498	0.331	0.212	2.59e-24	1	ASPC1	STAU1
CCDC80	1.49e-58	0.567935	0.833	0.67	2.37e-54	1	ASPC1	CCDC80
THUMPD2	3.54e-29	0.566923	0.249	0.143	5.64e-25	1	ASPC1	THUMPD2
ENSBTAG00000049286	1.89e-22	0.564814	0.24	0.148	3.01e-18	1	ASPC1	ENSBTAG00000049286
RSRP1	1.8e-28	0.564775	0.368	0.242	2.87e-24	1	ASPC1	RSRP1
CFAP298	1.57e-42	0.564724	0.272	0.137	2.49e-38	1	ASPC1	CFAP298
ALS2CL	2.1e-19	0.564414	0.164	0.093	3.34e-15	1	ASPC1	ALS2CL
GAB1	5.62e-27	0.563854	0.284	0.173	8.95e-23	1	ASPC1	GAB1
STRBP	1.48e-24	0.562238	0.204	0.116	2.36e-20	1	ASPC1	STRBP
PDE1A	6.07e-22	0.562203	0.182	0.103	9.66e-18	1	ASPC1	PDE1A
LIMA1	3.23e-30	0.561545	0.416	0.281	5.14e-26	1	ASPC1	LIMA1
ZMYND8	3.61e-33	0.560767	0.449	0.31	5.74e-29	1	ASPC1	ZMYND8
MACF1	6.68e-61	0.560316	0.8	0.663	1.06e-56	1	ASPC1	MACF1
SMARCC1	1.93e-29	0.560121	0.308	0.189	3.08e-25	1	ASPC1	SMARCC1
ZCWPW1	1.74e-24	0.559138	0.112	0.049	2.78e-20	1	ASPC1	ZCWPW1
CAMK2G	9.86e-27	0.55902	0.166	0.083	1.57e-22	1	ASPC1	CAMK2G
HDGFL2	8.01e-24	0.556318	0.215	0.124	1.27e-19	1	ASPC1	HDGFL2
TBX3	1.12e-32	0.556224	0.187	0.09	1.79e-28	1	ASPC1	TBX3
MLLT10	2.25e-30	0.556196	0.322	0.2	3.58e-26	1	ASPC1	MLLT10
NFIB	4.51e-27	0.554213	0.411	0.289	7.17e-23	1	ASPC1	NFIB
DDR1	1.54e-13	0.553921	0.213	0.147	2.45e-09	1	ASPC1	DDR1
SLC16A13	3.84e-15	0.552963	0.122	0.069	6.11e-11	1	ASPC1	SLC16A13
CABIN1	1.51e-25	0.55259	0.208	0.117	2.4e-21	1	ASPC1	CABIN1
TNFRSF10D	4.13e-43	0.552304	0.627	0.467	6.58e-39	1	ASPC1	TNFRSF10D
THRAP3	8.66e-43	0.551183	0.61	0.444	1.38e-38	1	ASPC1	THRAP3
AMY2B	8.71e-24	0.550434	0.263	0.165	1.39e-19	1	ASPC1	AMY2B
CHKA	7.52e-21	0.549751	0.105	0.049	1.2e-16	1	ASPC1	CHKA
TMCC1	1.83e-20	0.548967	0.204	0.123	2.92e-16	1	ASPC1	TMCC1
RGN	1.72e-22	0.548766	0.146	0.076	2.74e-18	1	ASPC1	RGN
SREK1	1.6e-44	0.548198	0.457	0.289	2.55e-40	1	ASPC1	SREK1
C18H19orf12	9.35e-16	0.54453	0.164	0.1	1.49e-11	1	ASPC1	C18H19orf12
PPFIBP1	1.31e-52	0.543056	0.531	0.342	2.09e-48	1	ASPC1	PPFIBP1
COL15A1	3.31e-37	0.542027	0.509	0.349	5.27e-33	1	ASPC1	COL15A1
NRIP1	1.28e-23	0.540669	0.203	0.115	2.04e-19	1	ASPC1	NRIP1
RBM5	3.42e-48	0.539267	0.618	0.453	5.44e-44	1	ASPC1	RBM5
ANKEF1	2.81e-20	0.538902	0.218	0.135	4.48e-16	1	ASPC1	ANKEF1
DCLRE1A	1.18e-25	0.537543	0.142	0.068	1.88e-21	1	ASPC1	DCLRE1A
PPP2R3A	1.96e-30	0.537137	0.353	0.226	3.12e-26	1	ASPC1	PPP2R3A
ADAMTS5	1.84e-48	0.535984	0.247	0.112	2.92e-44	1	ASPC1	ADAMTS5
DDX17	3.33e-81	0.535766	0.893	0.705	5.3e-77	1	ASPC1	DDX17
CSNK1G1	2.84e-27	0.534967	0.167	0.083	4.53e-23	1	ASPC1	CSNK1G1
ZEB2	9.52e-29	0.534585	0.297	0.182	1.52e-24	1	ASPC1	ZEB2
FAM76B	4.79e-27	0.534355	0.209	0.114	7.63e-23	1	ASPC1	FAM76B
FNBP4	3.13e-49	0.52894	0.693	0.522	4.98e-45	1	ASPC1	FNBP4
CCNL2	4e-32	0.528008	0.44	0.298	6.37e-28	1	ASPC1	CCNL2
AHI1	8.53e-36	0.524578	0.475	0.325	1.36e-31	1	ASPC1	AHI1
ITSN1	1.35e-36	0.523068	0.517	0.361	2.15e-32	1	ASPC1	ITSN1
ACSM1	4.95e-15	0.520833	0.422	0.327	7.89e-11	1	ASPC1	ACSM1
ZNF688	8.07e-22	0.520487	0.127	0.062	1.28e-17	1	ASPC1	ZNF688
SLTM	1.24e-32	0.51898	0.402	0.263	1.98e-28	1	ASPC1	SLTM
KDM2A	9.2e-33	0.518976	0.376	0.238	1.46e-28	1	ASPC1	KDM2A
PHF8	2.84e-35	0.51795	0.144	0.059	4.52e-31	1	ASPC1	PHF8
CUL4B	1.67e-22	0.517645	0.2	0.116	2.65e-18	1	ASPC1	CUL4B
COL18A1	3.93e-27	0.516229	0.312	0.196	6.26e-23	1	ASPC1	COL18A1
CEPT1	2.59e-17	0.515948	0.139	0.077	4.12e-13	1	ASPC1	CEPT1
ADTRP	2.74e-15	0.51024	0.16	0.097	4.36e-11	1	ASPC1	ADTRP
PPARG	2.65e-21	0.509337	0.43	0.315	4.22e-17	1	ASPC1	PPARG
RSPRY1	2.22e-18	0.508043	0.235	0.152	3.54e-14	1	ASPC1	RSPRY1
HOXC6	9.4e-13	0.507316	0.152	0.096	1.5e-08	1	ASPC1	HOXC6
UVRAG	8.96e-44	0.505982	0.803	0.643	1.43e-39	1	ASPC1	UVRAG
SLC4A4	1.04e-31	0.505857	0.393	0.255	1.65e-27	1	ASPC1	SLC4A4
MARCHF7	3.43e-34	0.505642	0.579	0.43	5.46e-30	1	ASPC1	MARCHF7
AP2A2	2.03e-36	0.505224	0.383	0.238	3.23e-32	1	ASPC1	AP2A2
NAALADL2	1.77e-16	0.504719	0.204	0.13	2.81e-12	1	ASPC1	NAALADL2
USP33	4.88e-24	0.504708	0.368	0.254	7.77e-20	1	ASPC1	USP33
PCM1	7.6e-29	0.504032	0.508	0.378	1.21e-24	1	ASPC1	PCM1
CHD1L	3.74e-32	0.503541	0.176	0.083	5.95e-28	1	ASPC1	CHD1L
FAH	2.05e-13	0.50049	0.166	0.106	3.27e-09	1	ASPC1	FAH
DEPP1	1.40934e-299	1.62957	0.575	0.151	2.24353e-295	2	AD2	DEPP1
SGPL1	1.1538e-234	1.53693	0.512	0.147	1.83673e-230	2	AD2	SGPL1
ACSM1	3.95576e-217	1.43344	0.706	0.284	6.29718e-213	2	AD2	ACSM1
ATL2	4.73752e-262	1.34472	0.827	0.344	7.54166e-258	2	AD2	ATL2
GPAT3	1.02898e-242	1.21502	0.476	0.118	1.63803e-238	2	AD2	GPAT3
PFKFB3	2.3587e-185	1.19003	0.299	0.061	3.75481e-181	2	AD2	PFKFB3
KLB	5.08555e-259	1.13183	0.566	0.153	8.09569e-255	2	AD2	KLB
PDE3B	7.41721e-230	1.13125	0.627	0.205	1.18075e-225	2	AD2	PDE3B
GHR	1.69688e-255	1.12699	0.905	0.414	2.70126e-251	2	AD2	GHR
TP53INP1	1.66344e-205	1.12236	0.515	0.152	2.64803e-201	2	AD2	TP53INP1
MAT2A	1.54762e-212	1.12165	0.765	0.311	2.46365e-208	2	AD2	MAT2A
FGF2	1.44739e-233	1.07389	0.833	0.357	2.3041e-229	2	AD2	FGF2
HERPUD2	5.46916e-167	1.04509	0.436	0.134	8.70636e-163	2	AD2	HERPUD2
ACVR1C	1.515e-241	1.04093	0.574	0.163	2.41173e-237	2	AD2	ACVR1C
VNN1	3.1372e-156	1.03767	0.253	0.052	4.9941e-152	2	AD2	VNN1
GLCE	2.26246e-171	1.02598	0.342	0.085	3.60161e-167	2	AD2	GLCE
CPED1	1.23775e-172	1.02128	0.421	0.121	1.97037e-168	2	AD2	CPED1
HIF3A	6.13404e-143	1.00697	0.422	0.14	9.76477e-139	2	AD2	HIF3A
DDX5	3.03195e-297	0.996157	0.997	0.795	4.82657e-293	2	AD2	DDX5
INSIG1	9.25398e-243	0.990529	0.675	0.219	1.47314e-238	2	AD2	INSIG1
FAM13A	3.15334e-177	0.986605	0.682	0.274	5.01981e-173	2	AD2	FAM13A
SLC40A1	1.01086e-220	0.967148	0.653	0.216	1.6092e-216	2	AD2	SLC40A1
DMRT2	2.09339e-205	0.961695	0.606	0.199	3.33247e-201	2	AD2	DMRT2
ACSL3	3.26563e-158	0.950655	0.409	0.122	5.19856e-154	2	AD2	ACSL3
FAM214A	4.51597e-142	0.950081	0.716	0.335	7.18897e-138	2	AD2	FAM214A
CYB5A	2.58378e-209	0.948319	0.853	0.385	4.11311e-205	2	AD2	CYB5A
EXTL1	2.58372e-144	0.948212	0.257	0.057	4.11302e-140	2	AD2	EXTL1
MTARC2	6.31733e-190	0.948129	0.665	0.25	1.00566e-185	2	AD2	MTARC2
DUSP10	1.32985e-202	0.947108	0.539	0.163	2.11699e-198	2	AD2	DUSP10
LIPE	4.9766e-196	0.946817	0.906	0.447	7.92225e-192	2	AD2	LIPE
COX14	5.74632e-233	0.944672	0.809	0.321	9.14757e-229	2	AD2	COX14
SLC26A2	8.64984e-135	0.940979	0.287	0.074	1.37697e-130	2	AD2	SLC26A2
F11R	9.2312e-203	0.936632	0.463	0.125	1.46952e-198	2	AD2	F11R
SLC1A3	2.73765e-211	0.931793	0.749	0.287	4.35807e-207	2	AD2	SLC1A3
PNPLA2	3.26589e-204	0.915809	0.926	0.489	5.19898e-200	2	AD2	PNPLA2
PPARG	7.42246e-177	0.899163	0.695	0.276	1.18158e-172	2	AD2	PPARG
H2BC4	8.39756e-164	0.881241	0.197	0.029	1.33681e-159	2	AD2	H2BC4
DDIT4	1.40588e-113	0.866586	0.289	0.085	2.23801e-109	2	AD2	DDIT4
N4BP2L2	6.98831e-216	0.858494	0.972	0.572	1.11247e-211	2	AD2	N4BP2L2
PFKFB4	6.75496e-172	0.851559	0.482	0.15	1.07532e-167	2	AD2	PFKFB4
ACSS3	5.22744e-137	0.847567	0.524	0.2	8.32156e-133	2	AD2	ACSS3
TSPYL2	1.44469e-116	0.846639	0.222	0.052	2.2998e-112	2	AD2	TSPYL2
CNST	6.91137e-169	0.840632	0.42	0.12	1.10022e-164	2	AD2	CNST
ENSBTAG00000049240	1.09617e-145	0.840204	0.28	0.065	1.74499e-141	2	AD2	ENSBTAG00000049240
VEGFA	4.44728e-197	0.839331	0.718	0.268	7.07962e-193	2	AD2	VEGFA
EPM2AIP1	2.24672e-177	0.821898	0.457	0.134	3.57656e-173	2	AD2	EPM2AIP1
TRPS1	1.16408e-175	0.818141	0.575	0.197	1.85309e-171	2	AD2	TRPS1
FAM241A	2.86402e-166	0.800458	0.44	0.129	4.55924e-162	2	AD2	FAM241A
CHRDL1	7.12851e-208	0.796765	0.96	0.501	1.13479e-203	2	AD2	CHRDL1
C23H6orf62	2.57753e-157	0.795711	0.797	0.369	4.10317e-153	2	AD2	C23H6orf62
GPAM	1.87104e-164	0.79317	0.836	0.388	2.9785e-160	2	AD2	GPAM
CITED2	1.97324e-162	0.79305	0.731	0.314	3.14121e-158	2	AD2	CITED2
MCCC1	2.54808e-155	0.78444	0.486	0.16	4.05629e-151	2	AD2	MCCC1
TBC1D4	4.39696e-115	0.779109	0.409	0.147	6.99953e-111	2	AD2	TBC1D4
FBXO30	2.31115e-158	0.772021	0.457	0.143	3.67912e-154	2	AD2	FBXO30
USP53	2.33088e-131	0.770549	0.453	0.158	3.71053e-127	2	AD2	USP53
SLC16A7	1.36069e-174	0.769377	0.661	0.242	2.16608e-170	2	AD2	SLC16A7
GRHL1	1.09023e-157	0.764249	0.325	0.079	1.73553e-153	2	AD2	GRHL1
COL5A3	8.36454e-189	0.763753	0.93	0.473	1.33155e-184	2	AD2	COL5A3
MAP1LC3A	1.85006e-160	0.763476	0.788	0.356	2.94511e-156	2	AD2	MAP1LC3A
ATF5	1.459e-149	0.757541	0.747	0.332	2.32258e-145	2	AD2	ATF5
DDHD2	9.15754e-155	0.744709	0.648	0.253	1.45779e-150	2	AD2	DDHD2
RSRP1	1.02735e-103	0.731006	0.513	0.222	1.63543e-99	2	AD2	RSRP1
ENSBTAG00000037375	2.40201e-153	0.720582	0.338	0.086	3.82376e-149	2	AD2	ENSBTAG00000037375
CCN1	6.00594e-121	0.720105	0.604	0.264	9.56085e-117	2	AD2	CCN1
CRYBG1	8.82165e-121	0.719307	0.428	0.152	1.40432e-116	2	AD2	CRYBG1
CYP2B6	2.47748e-128	0.715881	0.352	0.106	3.9439e-124	2	AD2	CYP2B6
IL17RC	3.29263e-148	0.714319	0.471	0.155	5.24153e-144	2	AD2	IL17RC
HOXB8	4.55079e-159	0.713788	0.308	0.071	7.24441e-155	2	AD2	HOXB8
SIK2	4.83819e-149	0.709669	0.808	0.376	7.70191e-145	2	AD2	SIK2
H2AC6	6.85023e-137	0.709443	0.415	0.133	1.09049e-132	2	AD2	H2AC6
DHRS7	9.80181e-147	0.708425	0.47	0.155	1.56035e-142	2	AD2	DHRS7
SLC7A8	1.40171e-97	0.702346	0.185	0.042	2.23137e-93	2	AD2	SLC7A8
XRCC3	3.38412e-185	0.700109	0.635	0.219	5.38718e-181	2	AD2	XRCC3
PTGR2	2.69004e-160	0.696229	0.541	0.182	4.28228e-156	2	AD2	PTGR2
LMO4	4.08851e-146	0.696158	0.916	0.521	6.5085e-142	2	AD2	LMO4
SH3GL1	4.78713e-132	0.694663	0.42	0.139	7.62063e-128	2	AD2	SH3GL1
KLHL31	2.02208e-140	0.694363	0.367	0.106	3.21895e-136	2	AD2	KLHL31
SRSF2	4.34285e-122	0.693606	0.89	0.515	6.91339e-118	2	AD2	SRSF2
MAMDC2	4.84784e-111	0.692413	0.211	0.049	7.71728e-107	2	AD2	MAMDC2
AK3	1.49058e-150	0.692285	0.412	0.123	2.37286e-146	2	AD2	AK3
CLPX	6.89443e-129	0.690139	0.422	0.141	1.09752e-124	2	AD2	CLPX
CDC34	1.53954e-141	0.682451	0.581	0.219	2.45079e-137	2	AD2	CDC34
ENSBTAG00000017651	3.04867e-146	0.679289	0.426	0.132	4.85318e-142	2	AD2	ENSBTAG00000017651
SMOC1	1.70106e-139	0.6786	0.717	0.317	2.70791e-135	2	AD2	SMOC1
QPRT	3.28961e-116	0.668842	0.442	0.161	5.23673e-112	2	AD2	QPRT
ENSBTAG00000049066	1.03184e-127	0.66808	0.537	0.206	1.64259e-123	2	AD2	ENSBTAG00000049066
PLIN1	1.1823e-140	0.667073	0.758	0.334	1.8821e-136	2	AD2	PLIN1
HOXA5	3.67749e-138	0.658783	0.578	0.219	5.85419e-134	2	AD2	HOXA5
ENSBTAG00000038461	6.75103e-25	0.655754	0.124	0.054	1.0747e-20	2	AD2	ENSBTAG00000038461
MCM7	6.55753e-151	0.649975	0.442	0.136	1.04389e-146	2	AD2	MCM7
ADM	9.19854e-141	0.648883	0.896	0.471	1.46432e-136	2	AD2	ADM
PIM3	2.24983e-133	0.647267	0.58	0.226	3.5815e-129	2	AD2	PIM3
CREBZF	1.68575e-113	0.643493	0.795	0.407	2.68355e-109	2	AD2	CREBZF
SRSF5	2.28753e-121	0.64008	0.919	0.532	3.64153e-117	2	AD2	SRSF5
EEPD1	1.33624e-115	0.636302	0.38	0.127	2.12716e-111	2	AD2	EEPD1
PPP5C	9.32633e-103	0.633688	0.385	0.142	1.48466e-98	2	AD2	PPP5C
FASN	1.274e-71	0.631382	0.878	0.649	2.02808e-67	2	AD2	FASN
AQP7	1.56448e-127	0.630385	0.489	0.176	2.4905e-123	2	AD2	AQP7
HSPA1A	3.20426e-134	0.627014	0.819	0.415	5.10086e-130	2	AD2	HSPA1A
NET1	6.06908e-132	0.624363	0.472	0.163	9.66137e-128	2	AD2	NET1
ELOVL6	7.29413e-137	0.624	0.782	0.361	1.16115e-132	2	AD2	ELOVL6
ALDH1A1	1.26792e-102	0.62386	0.499	0.205	2.0184e-98	2	AD2	ALDH1A1
MLXIPL	4.95022e-123	0.623604	0.486	0.18	7.88026e-119	2	AD2	MLXIPL
ACAA2	2.81342e-129	0.621795	0.71	0.309	4.47869e-125	2	AD2	ACAA2
PABPN1	3.42578e-134	0.621568	0.913	0.497	5.4535e-130	2	AD2	PABPN1
MAL2	5.21893e-117	0.62029	0.267	0.07	8.30802e-113	2	AD2	MAL2
ANKEF1	1.10246e-116	0.620149	0.358	0.114	1.75501e-112	2	AD2	ANKEF1
ABHD1	3.76276e-99	0.619618	0.225	0.06	5.98994e-95	2	AD2	ABHD1
C8G	1.58535e-123	0.618597	0.493	0.183	2.52372e-119	2	AD2	C8G
SRSF6	4.10138e-109	0.618164	0.867	0.494	6.52899e-105	2	AD2	SRSF6
AOPEP	1.58667e-120	0.61816	0.539	0.211	2.52582e-116	2	AD2	AOPEP
NUFIP2	2.54877e-126	0.615863	0.639	0.267	4.05738e-122	2	AD2	NUFIP2
IER3	1.10149e-75	0.606077	0.281	0.102	1.75346e-71	2	AD2	IER3
PWWP2A	2.83934e-118	0.604663	0.44	0.156	4.51995e-114	2	AD2	PWWP2A
MGLL	4.37081e-114	0.6	0.766	0.373	6.95789e-110	2	AD2	MGLL
PI15	7.44949e-86	0.595832	0.15	0.033	1.18588e-81	2	AD2	PI15
ACAT1	3.33638e-112	0.594156	0.434	0.157	5.31119e-108	2	AD2	ACAT1
MRAS	2.18699e-113	0.589866	0.375	0.125	3.48146e-109	2	AD2	MRAS
RBM38	3.01354e-119	0.586962	0.339	0.103	4.79725e-115	2	AD2	RBM38
CASD1	7.08596e-124	0.586695	0.412	0.137	1.12801e-119	2	AD2	CASD1
CYP4V2	3.37982e-91	0.585162	0.438	0.178	5.38033e-87	2	AD2	CYP4V2
LPL	1.55616e-117	0.583692	0.898	0.523	2.47726e-113	2	AD2	LPL
CYC1	4.67308e-120	0.581799	0.58	0.233	7.43908e-116	2	AD2	CYC1
CLK1	3.89683e-88	0.579284	0.931	0.605	6.20336e-84	2	AD2	CLK1
GSK3B	3.21676e-123	0.577405	0.566	0.223	5.12075e-119	2	AD2	GSK3B
PGRMC2	6.18037e-114	0.576358	0.653	0.285	9.83853e-110	2	AD2	PGRMC2
ADIPOQ	8.89679e-117	0.575892	0.339	0.104	1.41628e-112	2	AD2	ADIPOQ
GADD45G	1.13481e-81	0.573363	0.334	0.127	1.80651e-77	2	AD2	GADD45G
CALCRL	1.0912e-90	0.57028	0.304	0.102	1.73708e-86	2	AD2	CALCRL
ABHD6	6.48203e-92	0.569734	0.219	0.059	1.03187e-87	2	AD2	ABHD6
PCK1	2.99109e-92	0.567585	0.42	0.168	4.76152e-88	2	AD2	PCK1
N4BP2L1	5.44297e-103	0.566972	0.695	0.33	8.66467e-99	2	AD2	N4BP2L1
UHRF1BP1L	1.24586e-117	0.566801	0.477	0.176	1.98328e-113	2	AD2	UHRF1BP1L
SAMSN1	1.956e-112	0.566655	0.258	0.068	3.11375e-108	2	AD2	SAMSN1
ZBTB6	3.90555e-121	0.566414	0.258	0.064	6.21725e-117	2	AD2	ZBTB6
ZFYVE21	4.34344e-122	0.566218	0.511	0.19	6.91432e-118	2	AD2	ZFYVE21
RIOK3	5.72379e-97	0.563539	0.455	0.182	9.1117e-93	2	AD2	RIOK3
C18H16orf87	9.79831e-122	0.563415	0.487	0.177	1.55979e-117	2	AD2	C18H16orf87
BTG1	4.11984e-88	0.562264	0.622	0.298	6.55837e-84	2	AD2	BTG1
MAPK8	5.43776e-110	0.559783	0.348	0.113	8.65638e-106	2	AD2	MAPK8
ADRB2	7.26506e-78	0.554796	0.214	0.064	1.15652e-73	2	AD2	ADRB2
GKAP1	6.93754e-114	0.554209	0.557	0.225	1.10439e-109	2	AD2	GKAP1
PPM1B	3.92267e-113	0.552069	0.471	0.176	6.2445e-109	2	AD2	PPM1B
SRSF7	1.0635e-91	0.550335	0.437	0.177	1.69299e-87	2	AD2	SRSF7
PTGS2	7.43057e-77	0.548792	0.135	0.029	1.18287e-72	2	AD2	PTGS2
FCGR2A	1.94536e-83	0.548267	0.306	0.109	3.09682e-79	2	AD2	FCGR2A
GAT	5.78356e-102	0.547053	0.2	0.047	9.20684e-98	2	AD2	GAT
MDM2	5.87375e-108	0.544948	0.563	0.234	9.35042e-104	2	AD2	MDM2
CDKN1C	5.87988e-84	0.542406	0.675	0.35	9.36018e-80	2	AD2	CDKN1C
CLUH	7.34703e-113	0.541689	0.359	0.116	1.16957e-108	2	AD2	CLUH
MST1	1.74315e-126	0.539912	0.484	0.173	2.77492e-122	2	AD2	MST1
FRMD6	8.24182e-73	0.539351	0.282	0.104	1.31201e-68	2	AD2	FRMD6
HOXA6	7.53148e-112	0.536715	0.616	0.26	1.19894e-107	2	AD2	HOXA6
ANTKMT	3.86074e-109	0.536426	0.414	0.147	6.14591e-105	2	AD2	ANTKMT
PLEKHF2	1.07742e-110	0.535212	0.286	0.082	1.71514e-106	2	AD2	PLEKHF2
AMY2B	1.48385e-102	0.533496	0.399	0.145	2.36214e-98	2	AD2	AMY2B
RAF1	6.27326e-108	0.533128	0.389	0.135	9.9864e-104	2	AD2	RAF1
MTERF2	9.42082e-114	0.533051	0.346	0.108	1.4997e-109	2	AD2	MTERF2
CFL2	6.61425e-108	0.532162	0.279	0.079	1.05292e-103	2	AD2	CFL2
ENSBTAG00000017765	1.33347e-103	0.531608	0.436	0.163	2.12275e-99	2	AD2	ENSBTAG00000017765
CDK12	1.06934e-101	0.527526	0.675	0.312	1.70228e-97	2	AD2	CDK12
SRSF1	9.1479e-107	0.527285	0.624	0.27	1.45625e-102	2	AD2	SRSF1
PLOD2	3.27431e-84	0.526547	0.361	0.138	5.21238e-80	2	AD2	PLOD2
DDX17	3.56983e-102	0.526528	0.968	0.697	5.68281e-98	2	AD2	DDX17
ECHDC3	1.23792e-92	0.524735	0.257	0.077	1.97064e-88	2	AD2	ECHDC3
GPD1	2.94938e-109	0.523532	0.721	0.33	4.69512e-105	2	AD2	GPD1
CIDEC	1.03329e-109	0.520035	0.695	0.317	1.6449e-105	2	AD2	CIDEC
ATXN7L3B	8.90767e-98	0.518698	0.518	0.216	1.41801e-93	2	AD2	ATXN7L3B
DIPK1A	9.52328e-79	0.51781	0.13	0.026	1.51601e-74	2	AD2	DIPK1A
DNAJB4	8.47452e-100	0.517563	0.371	0.131	1.34906e-95	2	AD2	DNAJB4
KLF6	3.18582e-61	0.51657	0.864	0.592	5.07151e-57	2	AD2	KLF6
ZSWIM8	3.4815e-105	0.516372	0.358	0.121	5.5422e-101	2	AD2	ZSWIM8
LPIN1	5.37579e-166	0.514534	0.67	0.258	8.55772e-162	2	AD2	LPIN1
YAF2	6.6961e-98	0.511714	0.255	0.073	1.06595e-93	2	AD2	YAF2
ERBB2	3.57392e-97	0.511089	0.268	0.08	5.68932e-93	2	AD2	ERBB2
BLCAP	1.03792e-103	0.510461	0.33	0.107	1.65227e-99	2	AD2	BLCAP
SESN1	3.7972e-97	0.50644	0.407	0.153	6.04477e-93	2	AD2	SESN1
COL3A1	4.35068e-114	0.505479	0.991	0.798	6.92584e-110	2	AD2	COL3A1
TXNIP	3.24351e-69	0.505005	0.921	0.631	5.16334e-65	2	AD2	TXNIP
COL8A1	1.11999e-65	0.504513	0.272	0.103	1.78292e-61	2	AD2	COL8A1
MBNL2	3.09828e-106	0.504381	0.608	0.26	4.93214e-102	2	AD2	MBNL2
WDR5B	5.99437e-91	0.502887	0.172	0.039	9.54243e-87	2	AD2	WDR5B
BIRC2	6.3508e-107	0.500433	0.562	0.231	1.01098e-102	2	AD2	BIRC2
GFPT2	1.48014e-304	2.75705	0.448	0.088	2.35624e-300	3	ASPC2	GFPT2
FBN1	0	2.59919	0.772	0.274	0	3	ASPC2	FBN1
TRIP10	2.90258e-300	2.41478	0.604	0.189	4.62062e-296	3	ASPC2	TRIP10
PLCE1	4.48143e-278	2.41362	0.438	0.09	7.13399e-274	3	ASPC2	PLCE1
LVRN	1.85101e-273	2.35992	0.427	0.087	2.94662e-269	3	ASPC2	LVRN
VCAN	1.16338e-181	2.34406	0.404	0.115	1.85198e-177	3	ASPC2	VCAN
ABL1	1.18774e-234	2.30918	0.541	0.182	1.89076e-230	3	ASPC2	ABL1
NOVA1	1.96717e-256	2.3	0.846	0.557	3.13154e-252	3	ASPC2	NOVA1
TRIO	1.36549e-211	2.24654	0.507	0.169	2.17372e-207	3	ASPC2	TRIO
GALNT15	8.9553e-239	2.24297	0.405	0.089	1.42559e-234	3	ASPC2	GALNT15
AOX1	3.22605e-259	2.21128	0.647	0.255	5.13555e-255	3	ASPC2	AOX1
UAP1	1.76828e-157	2.18332	0.51	0.222	2.81492e-153	3	ASPC2	UAP1
DACT2	3.72036e-207	2.16549	0.234	0.029	5.92244e-203	3	ASPC2	DACT2
TGFBR3	6.7247e-234	2.13637	0.597	0.222	1.0705e-229	3	ASPC2	TGFBR3
ENSBTAG00000021237	7.52743e-174	2.03409	0.597	0.292	1.19829e-169	3	ASPC2	ENSBTAG00000021237
SLC43A1	2.13741e-182	1.99356	0.438	0.135	3.40254e-178	3	ASPC2	SLC43A1
MEDAG	1.52426e-119	1.97168	0.287	0.081	2.42646e-115	3	ASPC2	MEDAG
MFAP5	6.31192e-184	1.95477	0.463	0.148	1.0048e-179	3	ASPC2	MFAP5
CBLB	1.54835e-143	1.91474	0.408	0.143	2.46482e-139	3	ASPC2	CBLB
PDGFRA	4.2469e-152	1.88575	0.388	0.121	6.76063e-148	3	ASPC2	PDGFRA
ENPP1	1.0182e-102	1.86271	0.321	0.112	1.62087e-98	3	ASPC2	ENPP1
KANK1	2.25826e-94	1.86005	0.289	0.1	3.59493e-90	3	ASPC2	KANK1
ADAMTSL3	5.31023e-119	1.85482	0.254	0.063	8.45335e-115	3	ASPC2	ADAMTSL3
PARD3	1.31705e-120	1.84176	0.374	0.137	2.09662e-116	3	ASPC2	PARD3
LAMA2	2.05542e-127	1.83046	0.303	0.085	3.27202e-123	3	ASPC2	LAMA2
DDR2	1.86307e-112	1.81473	0.212	0.047	2.96582e-108	3	ASPC2	DDR2
ADGRD1	1.73474e-118	1.81431	0.224	0.05	2.76153e-114	3	ASPC2	ADGRD1
ENSBTAG00000026836	2.37267e-104	1.794	0.287	0.09	3.77706e-100	3	ASPC2	ENSBTAG00000026836
CREB5	1.43362e-98	1.78349	0.298	0.101	2.28219e-94	3	ASPC2	CREB5
ADAM33	4.62027e-112	1.77789	0.318	0.104	7.355e-108	3	ASPC2	ADAM33
AXL	4.1495e-104	1.73763	0.296	0.095	6.60559e-100	3	ASPC2	AXL
ADAMTSL5	1.30773e-116	1.68857	0.199	0.039	2.08177e-112	3	ASPC2	ADAMTSL5
PPFIBP1	3.77175e-143	1.67994	0.611	0.343	6.00425e-139	3	ASPC2	PPFIBP1
AKAP12	5.46302e-90	1.62964	0.476	0.266	8.69658e-86	3	ASPC2	AKAP12
TNXB	1.87996e-85	1.61097	0.255	0.082	2.9927e-81	3	ASPC2	TNXB
ARHGAP28	1.44497e-82	1.59934	0.231	0.07	2.30025e-78	3	ASPC2	ARHGAP28
STK38	8.35211e-99	1.58517	0.433	0.205	1.32957e-94	3	ASPC2	STK38
ADAMTS5	8.1149e-61	1.57668	0.272	0.116	1.29181e-56	3	ASPC2	ADAMTS5
CPXM1	2.73864e-87	1.55741	0.334	0.133	4.35964e-83	3	ASPC2	CPXM1
COL14A1	5.94123e-71	1.545	0.284	0.115	9.45784e-67	3	ASPC2	COL14A1
PEG3	4.28389e-57	1.5331	0.183	0.061	6.81952e-53	3	ASPC2	PEG3
SESTD1	5.12142e-62	1.49113	0.334	0.167	8.15279e-58	3	ASPC2	SESTD1
ATP8B4	1.96524e-80	1.49105	0.156	0.034	3.12846e-76	3	ASPC2	ATP8B4
RALGPS2	2.7646e-41	1.4862	0.185	0.076	4.40096e-37	3	ASPC2	RALGPS2
IDO1	5.08237e-14	1.47244	0.192	0.123	8.09063e-10	3	ASPC2	IDO1
ENGASE	3.27696e-38	1.47087	0.181	0.077	5.21659e-34	3	ASPC2	ENGASE
PLXDC2	5.81952e-68	1.46229	0.206	0.066	9.26409e-64	3	ASPC2	PLXDC2
ATP13A3	1.0478e-155	1.46058	0.668	0.373	1.668e-151	3	ASPC2	ATP13A3
CEACAM1	6.76907e-108	1.45004	0.558	0.321	1.07757e-103	3	ASPC2	CEACAM1
ZNF638	2.34116e-126	1.4408	0.663	0.465	3.72689e-122	3	ASPC2	ZNF638
PCOLCE2	1.12351e-52	1.43917	0.282	0.132	1.78852e-48	3	ASPC2	PCOLCE2
ADAMTSL4	3.33465e-64	1.43778	0.168	0.048	5.30843e-60	3	ASPC2	ADAMTSL4
ENSBTAG00000025258	3.07524e-34	1.4224	0.183	0.081	4.89547e-30	3	ASPC2	ENSBTAG00000025258
TRANK1	1.99514e-59	1.41581	0.185	0.059	3.17607e-55	3	ASPC2	TRANK1
ADD1	6.11764e-72	1.41178	0.472	0.291	9.73867e-68	3	ASPC2	ADD1
ARHGAP20	3.91801e-47	1.40148	0.202	0.081	6.23708e-43	3	ASPC2	ARHGAP20
ARHGAP21	8.54731e-65	1.39988	0.458	0.293	1.36065e-60	3	ASPC2	ARHGAP21
PTPN13	5.95061e-64	1.39835	0.17	0.048	9.47278e-60	3	ASPC2	PTPN13
LSP1	4.84958e-49	1.39363	0.221	0.092	7.72005e-45	3	ASPC2	LSP1
HMCN1	5.58406e-45	1.39099	0.108	0.028	8.88927e-41	3	ASPC2	HMCN1
SETBP1	2.86105e-49	1.38967	0.185	0.068	4.5545e-45	3	ASPC2	SETBP1
SMPD3	9.08093e-85	1.38856	0.103	0.014	1.44559e-80	3	ASPC2	SMPD3
XDH	2.66702e-131	1.37719	0.697	0.476	4.24563e-127	3	ASPC2	XDH
ARGLU1	1.1232e-256	1.37593	0.93	0.741	1.78802e-252	3	ASPC2	ARGLU1
MYOF	9.53664e-57	1.37	0.2	0.07	1.51814e-52	3	ASPC2	MYOF
PHLDB1	6.96596e-45	1.35421	0.331	0.19	1.10891e-40	3	ASPC2	PHLDB1
COL6A3	2.17036e-43	1.34891	0.161	0.057	3.45499e-39	3	ASPC2	COL6A3
CC2D2A	7.34059e-62	1.34508	0.146	0.038	1.16855e-57	3	ASPC2	CC2D2A
NTNG2	8.96396e-62	1.34226	0.114	0.023	1.42697e-57	3	ASPC2	NTNG2
CADPS2	4.61206e-53	1.34055	0.164	0.052	7.34195e-49	3	ASPC2	CADPS2
IGFBP5	1.85342e-36	1.33276	0.278	0.154	2.95045e-32	3	ASPC2	IGFBP5
CNTN3	9.78953e-72	1.32437	0.137	0.029	1.5584e-67	3	ASPC2	CNTN3
ENSBTAG00000048958	7.4104e-40	1.32399	0.199	0.086	1.17966e-35	3	ASPC2	ENSBTAG00000048958
RUNX1T1	1.85848e-52	1.32229	0.267	0.121	2.95852e-48	3	ASPC2	RUNX1T1
EBF1	2.83594e-36	1.31339	0.268	0.148	4.51453e-32	3	ASPC2	EBF1
CRYBG3	1.02309e-55	1.29852	0.37	0.202	1.62866e-51	3	ASPC2	CRYBG3
SCARA5	1.47765e-48	1.29775	0.187	0.069	2.35228e-44	3	ASPC2	SCARA5
PFKP	6.60497e-52	1.29333	0.178	0.06	1.05144e-47	3	ASPC2	PFKP
MRC2	1.42294e-41	1.29276	0.189	0.078	2.26518e-37	3	ASPC2	MRC2
DLC1	3.38959e-64	1.28892	0.471	0.295	5.3959e-60	3	ASPC2	DLC1
TAOK3	2.78734e-38	1.26591	0.31	0.182	4.43716e-34	3	ASPC2	TAOK3
PLD1	1.98222e-44	1.26257	0.154	0.052	3.15549e-40	3	ASPC2	PLD1
PRRX1	9.80725e-57	1.2599	0.146	0.04	1.56122e-52	3	ASPC2	PRRX1
CRACD	1.59298e-47	1.25244	0.125	0.035	2.53586e-43	3	ASPC2	CRACD
HERC5	8.43308e-34	1.24887	0.185	0.084	1.34246e-29	3	ASPC2	HERC5
LIMCH1	6.20451e-29	1.24792	0.216	0.116	9.87696e-25	3	ASPC2	LIMCH1
RSPO3	9.68095e-52	1.24563	0.11	0.026	1.54111e-47	3	ASPC2	RSPO3
ENSBTAG00000051082	6.22157e-161	1.24558	0.841	0.632	9.90412e-157	3	ASPC2	ENSBTAG00000051082
FNDC1	1.31771e-47	1.24309	0.159	0.052	2.09766e-43	3	ASPC2	FNDC1
ENSBTAG00000022489	1.15e-31	1.23563	0.223	0.115	1.83068e-27	3	ASPC2	ENSBTAG00000022489
SVEP1	7.77098e-27	1.2341	0.133	0.056	1.23706e-22	3	ASPC2	SVEP1
ABCA6	4.14638e-49	1.22632	0.247	0.108	6.60062e-45	3	ASPC2	ABCA6
FBXO21	4.96977e-34	1.20939	0.196	0.091	7.91138e-30	3	ASPC2	FBXO21
PALM	5.51847e-38	1.20513	0.147	0.054	8.78486e-34	3	ASPC2	PALM
GPR1	3.04435e-49	1.20385	0.123	0.033	4.84631e-45	3	ASPC2	GPR1
DENND2A	1.10084e-50	1.1943	0.12	0.031	1.75242e-46	3	ASPC2	DENND2A
HDAC7	5.39749e-30	1.19212	0.22	0.115	8.59227e-26	3	ASPC2	HDAC7
UTRN	2.13166e-80	1.18933	0.651	0.512	3.39339e-76	3	ASPC2	UTRN
BMP1	4.23701e-33	1.18877	0.188	0.086	6.74489e-29	3	ASPC2	BMP1
AKAP13	1.33091e-57	1.18583	0.512	0.366	2.11868e-53	3	ASPC2	AKAP13
SF3B1	3.55866e-132	1.17823	0.776	0.602	5.66503e-128	3	ASPC2	SF3B1
SMC5	7.91962e-38	1.17193	0.395	0.277	1.26072e-33	3	ASPC2	SMC5
SNTB2	4.66568e-27	1.16804	0.187	0.095	7.4273e-23	3	ASPC2	SNTB2
NIBAN1	9.23671e-31	1.1648	0.134	0.052	1.47039e-26	3	ASPC2	NIBAN1
ECM1	3.0908e-31	1.16079	0.23	0.122	4.92025e-27	3	ASPC2	ECM1
AHNAK	3.22437e-157	1.15278	0.895	0.777	5.13288e-153	3	ASPC2	AHNAK
ARHGAP42	1.9414e-35	1.1521	0.136	0.049	3.09052e-31	3	ASPC2	ARHGAP42
DCN	1.34671e-114	1.15075	0.629	0.363	2.14382e-110	3	ASPC2	DCN
CPLANE1	3.40227e-29	1.1488	0.297	0.189	5.41608e-25	3	ASPC2	CPLANE1
KLF4	8.50529e-20	1.14401	0.223	0.137	1.35396e-15	3	ASPC2	KLF4
SP140L	4.698e-32	1.14047	0.22	0.111	7.47874e-28	3	ASPC2	SP140L
GAS7	3.27613e-28	1.13685	0.143	0.061	5.21527e-24	3	ASPC2	GAS7
GPX3	5.72944e-24	1.12773	0.162	0.079	9.12069e-20	3	ASPC2	GPX3
MIA3	1.30981e-40	1.12741	0.454	0.339	2.08509e-36	3	ASPC2	MIA3
AFF1	1.76883e-24	1.12413	0.289	0.192	2.8158e-20	3	ASPC2	AFF1
JADE2	5.88748e-26	1.1233	0.192	0.1	9.37228e-22	3	ASPC2	JADE2
PLA2G7	1.5472e-34	1.12242	0.105	0.032	2.46298e-30	3	ASPC2	PLA2G7
ABCA1	1.39828e-23	1.10942	0.169	0.086	2.22592e-19	3	ASPC2	ABCA1
EBF3	8.18513e-22	1.10256	0.153	0.077	1.30299e-17	3	ASPC2	EBF3
CEP170	5.45229e-33	1.10253	0.374	0.259	8.6795e-29	3	ASPC2	CEP170
CLIP1	1.43236e-23	1.10197	0.262	0.168	2.28017e-19	3	ASPC2	CLIP1
CHST1	1.87663e-34	1.10042	0.127	0.044	2.9874e-30	3	ASPC2	CHST1
MMP2	2.54059e-25	1.09	0.16	0.076	4.04437e-21	3	ASPC2	MMP2
MAP1A	5.54989e-21	1.08987	0.185	0.103	8.83488e-17	3	ASPC2	MAP1A
MED13L	5.75234e-31	1.08944	0.306	0.192	9.15715e-27	3	ASPC2	MED13L
DOCK9	2.13796e-29	1.0837	0.244	0.136	3.40341e-25	3	ASPC2	DOCK9
ENSBTAG00000006864	1.55757e-34	1.08165	0.245	0.126	2.4795e-30	3	ASPC2	ENSBTAG00000006864
ZBTB16	1.40966e-36	1.07868	0.451	0.347	2.24404e-32	3	ASPC2	ZBTB16
ADD3	8.74345e-33	1.07403	0.443	0.348	1.39187e-28	3	ASPC2	ADD3
SLC4A4	2.27942e-32	1.07329	0.377	0.264	3.62861e-28	3	ASPC2	SLC4A4
PHLDB2	5.29596e-32	1.071	0.427	0.328	8.43064e-28	3	ASPC2	PHLDB2
ANKRD11	5.26942e-49	1.07024	0.537	0.409	8.3884e-45	3	ASPC2	ANKRD11
MYCBP2	1.87207e-52	1.0671	0.54	0.413	2.98015e-48	3	ASPC2	MYCBP2
SNX29	1.41637e-25	1.06496	0.153	0.071	2.25472e-21	3	ASPC2	SNX29
ANKRD12	5.11261e-138	1.06449	0.86	0.749	8.13876e-134	3	ASPC2	ANKRD12
ASRGL1	1.14653e-13	1.05674	0.119	0.064	1.82517e-09	3	ASPC2	ASRGL1
WDR17	2.38734e-22	1.05321	0.114	0.048	3.8004e-18	3	ASPC2	WDR17
ANKRD26	5.23233e-18	1.05015	0.207	0.129	8.32934e-14	3	ASPC2	ANKRD26
MARCKS	5.42539e-24	1.04961	0.285	0.186	8.63668e-20	3	ASPC2	MARCKS
CBR3	1.8946e-33	1.04868	0.107	0.034	3.01602e-29	3	ASPC2	CBR3
MRPL15	2.179e-17	1.04196	0.108	0.051	3.46874e-13	3	ASPC2	MRPL15
IGFBP3	3.8945e-18	1.04171	0.199	0.119	6.19965e-14	3	ASPC2	IGFBP3
TMOD1	2.79905e-23	1.04003	0.104	0.041	4.4558e-19	3	ASPC2	TMOD1
SEMA3C	3.22974e-15	1.03781	0.337	0.281	5.14142e-11	3	ASPC2	SEMA3C
CFAP298	2.25072e-22	1.03771	0.24	0.148	3.58292e-18	3	ASPC2	CFAP298
TCF25	1.76754e-21	1.03726	0.29	0.203	2.81375e-17	3	ASPC2	TCF25
ARHGAP32	7.60403e-26	1.03553	0.113	0.044	1.21049e-21	3	ASPC2	ARHGAP32
DNM1	6.3009e-28	1.03306	0.103	0.036	1.00304e-23	3	ASPC2	DNM1
FSTL1	1.1136e-20	1.02866	0.278	0.19	1.77273e-16	3	ASPC2	FSTL1
CDON	1.38299e-16	1.02807	0.256	0.181	2.20159e-12	3	ASPC2	CDON
C1S	5.30036e-40	1.02617	0.395	0.25	8.43764e-36	3	ASPC2	C1S
PLSCR4	1.59218e-13	1.02483	0.15	0.091	2.53458e-09	3	ASPC2	PLSCR4
ZEB1	2.19912e-17	1.01879	0.192	0.118	3.50078e-13	3	ASPC2	ZEB1
MAN1A1	9.43514e-19	1.01307	0.229	0.147	1.50198e-14	3	ASPC2	MAN1A1
AFAP1	1.56307e-16	0.992618	0.132	0.07	2.48825e-12	3	ASPC2	AFAP1
NR4A1	3.56557e-10	0.992455	0.178	0.124	5.67604e-06	3	ASPC2	NR4A1
BOD1L1	4.45347e-37	0.991398	0.517	0.429	7.08949e-33	3	ASPC2	BOD1L1
TSPAN4	1.14694e-15	0.989761	0.213	0.142	1.82581e-11	3	ASPC2	TSPAN4
C1R	3.94407e-30	0.9853	0.297	0.179	6.27856e-26	3	ASPC2	C1R
LRRK1	1.51262e-18	0.982301	0.129	0.063	2.40794e-14	3	ASPC2	LRRK1
FER	1.96497e-24	0.981743	0.368	0.283	3.12803e-20	3	ASPC2	FER
GOLGB1	1.60142e-53	0.97979	0.614	0.503	2.5493e-49	3	ASPC2	GOLGB1
LAS1L	2.31025e-16	0.97623	0.239	0.164	3.67768e-12	3	ASPC2	LAS1L
RND3	2.17084e-13	0.972657	0.127	0.071	3.45576e-09	3	ASPC2	RND3
PCOLCE	1.41876e-22	0.969684	0.155	0.076	2.25852e-18	3	ASPC2	PCOLCE
FGFR1	1.2534e-23	0.968049	0.389	0.306	1.99529e-19	3	ASPC2	FGFR1
XG	7.13922e-29	0.964609	0.116	0.043	1.13649e-24	3	ASPC2	XG
PLAT	2.54243e-13	0.960235	0.11	0.058	4.0473e-09	3	ASPC2	PLAT
SMS	1.15184e-17	0.95124	0.142	0.074	1.83361e-13	3	ASPC2	SMS
ZFHX4	6.2245e-16	0.947995	0.285	0.214	9.90877e-12	3	ASPC2	ZFHX4
ARHGAP12	1.20499e-10	0.936286	0.166	0.113	1.91822e-06	3	ASPC2	ARHGAP12
BRD4	4.54702e-17	0.92954	0.226	0.148	7.2384e-13	3	ASPC2	BRD4
NID1	3.46473e-17	0.92882	0.352	0.283	5.51551e-13	3	ASPC2	NID1
ENSBTAG00000025219	1.18381e-19	0.922346	0.212	0.126	1.88451e-15	3	ASPC2	ENSBTAG00000025219
VPS13B	1.35779e-21	0.922198	0.401	0.327	2.16146e-17	3	ASPC2	VPS13B
PODN	2.27071e-14	0.91992	0.135	0.076	3.61475e-10	3	ASPC2	PODN
PXN	3.09873e-16	0.918214	0.105	0.05	4.93286e-12	3	ASPC2	PXN
MMP14	2.93916e-10	0.916283	0.184	0.13	4.67885e-06	3	ASPC2	MMP14
KMT2A	1.19958e-19	0.916179	0.353	0.277	1.90962e-15	3	ASPC2	KMT2A
PHF8	4.85518e-16	0.916154	0.126	0.065	7.72896e-12	3	ASPC2	PHF8
CDK14	2.86253e-07	0.910609	0.202	0.163	0.00455687	3	ASPC2	CDK14
DOCK1	4.37964e-14	0.909182	0.22	0.151	6.97196e-10	3	ASPC2	DOCK1
SLC29A1	7.10759e-13	0.909096	0.22	0.156	1.13146e-08	3	ASPC2	SLC29A1
ZDHHC3	7.09107e-15	0.902733	0.14	0.079	1.12883e-10	3	ASPC2	ZDHHC3
BPTF	1.19665e-23	0.902625	0.416	0.339	1.90495e-19	3	ASPC2	BPTF
NAA16	8.70086e-14	0.896526	0.17	0.105	1.38509e-09	3	ASPC2	NAA16
PLPP3	6.11365e-12	0.894585	0.227	0.165	9.73232e-08	3	ASPC2	PLPP3
KMT2C	9.7346e-15	0.893183	0.35	0.299	1.54965e-10	3	ASPC2	KMT2C
GSN	1.87776e-25	0.892691	0.527	0.448	2.9892e-21	3	ASPC2	GSN
MYO9A	5.11528e-12	0.891644	0.236	0.175	8.14301e-08	3	ASPC2	MYO9A
KCTD3	5.46371e-10	0.890377	0.249	0.199	8.69768e-06	3	ASPC2	KCTD3
SMARCA2	1.37209e-15	0.88954	0.254	0.181	2.18424e-11	3	ASPC2	SMARCA2
COL6A2	3.91449e-09	0.882543	0.179	0.13	6.23148e-05	3	ASPC2	COL6A2
AGO3	7.98498e-08	0.881151	0.186	0.143	0.00127113	3	ASPC2	AGO3
AHI1	1.97887e-20	0.879971	0.41	0.34	3.15017e-16	3	ASPC2	AHI1
RRBP1	8.91964e-25	0.878662	0.486	0.426	1.41992e-20	3	ASPC2	RRBP1
ATRX	8.79599e-46	0.87838	0.609	0.529	1.40023e-41	3	ASPC2	ATRX
NEDD4	3.6931e-12	0.876307	0.129	0.075	5.87904e-08	3	ASPC2	NEDD4
ARHGAP10	1.54758e-10	0.871345	0.251	0.197	2.4636e-06	3	ASPC2	ARHGAP10
WDFY3	6.76373e-13	0.869172	0.143	0.085	1.07672e-08	3	ASPC2	WDFY3
SGO2	4.50752e-16	0.868361	0.282	0.204	7.17552e-12	3	ASPC2	SGO2
SH3D19	5.69626e-14	0.863836	0.103	0.052	9.06787e-10	3	ASPC2	SH3D19
SPTBN1	4.94715e-99	0.859756	0.838	0.763	7.87537e-95	3	ASPC2	SPTBN1
ACAP3	2.37316e-13	0.855772	0.113	0.06	3.77783e-09	3	ASPC2	ACAP3
SASH1	6.48855e-15	0.854351	0.135	0.074	1.03291e-10	3	ASPC2	SASH1
CDC42BPA	6.23842e-10	0.853276	0.227	0.173	9.93095e-06	3	ASPC2	CDC42BPA
BRD3	1.14197e-08	0.845733	0.149	0.102	0.00018179	3	ASPC2	BRD3
CDK5RAP2	5.12147e-13	0.844727	0.149	0.089	8.15287e-09	3	ASPC2	CDK5RAP2
MAP1B	7.18016e-13	0.838295	0.354	0.298	1.14301e-08	3	ASPC2	MAP1B
CTDSP2	1.71526e-14	0.836716	0.395	0.357	2.73053e-10	3	ASPC2	CTDSP2
THBS3	3.07875e-11	0.835004	0.103	0.057	4.90107e-07	3	ASPC2	THBS3
SLC2A3	1.10065e-08	0.833832	0.15	0.101	0.000175213	3	ASPC2	SLC2A3
PLEKHH2	1.18698e-09	0.833133	0.129	0.081	1.88956e-05	3	ASPC2	PLEKHH2
PTK2	1.17736e-08	0.832074	0.22	0.174	0.000187424	3	ASPC2	PTK2
GLS	3.794e-10	0.828326	0.129	0.08	6.03967e-06	3	ASPC2	GLS
OGN	4.45745e-16	0.827818	0.157	0.088	7.09582e-12	3	ASPC2	OGN
SPECC1L	9.76575e-12	0.826759	0.108	0.059	1.55461e-07	3	ASPC2	SPECC1L
MTHFR	1.55625e-11	0.824112	0.101	0.054	2.4774e-07	3	ASPC2	MTHFR
CELF2	4.47123e-11	0.81894	0.111	0.063	7.11775e-07	3	ASPC2	CELF2
SETX	7.77244e-09	0.818861	0.271	0.229	0.000123729	3	ASPC2	SETX
ENSBTAG00000052570	5.41907e-17	0.818658	0.101	0.045	8.62662e-13	3	ASPC2	ENSBTAG00000052570
SVIL	3.40602e-08	0.815073	0.126	0.083	0.000542204	3	ASPC2	SVIL
MPPE1	2.10925e-08	0.814129	0.103	0.063	0.000335772	3	ASPC2	MPPE1
EBF2	4.79959e-08	0.810187	0.111	0.071	0.000764047	3	ASPC2	EBF2
COL1A1	4.331e-35	0.807776	0.411	0.272	6.89452e-31	3	ASPC2	COL1A1
ARHGAP6	3.13385e-13	0.807275	0.107	0.055	4.98877e-09	3	ASPC2	ARHGAP6
TTF1	4.32828e-09	0.806142	0.31	0.276	6.8902e-05	3	ASPC2	TTF1
ENSBTAG00000049995	1.49397e-15	0.805968	0.109	0.053	2.37826e-11	3	ASPC2	ENSBTAG00000049995
SREK1	1.93771e-15	0.804159	0.367	0.308	3.08465e-11	3	ASPC2	SREK1
CEP162	8.66203e-12	0.803739	0.132	0.078	1.37891e-07	3	ASPC2	CEP162
MAP4	8.43353e-10	0.802786	0.23	0.178	1.34253e-05	3	ASPC2	MAP4
RBBP6	1.13684e-23	0.802334	0.454	0.375	1.80974e-19	3	ASPC2	RBBP6
ANKS1A	1.20895e-17	0.793414	0.102	0.045	1.92454e-13	3	ASPC2	ANKS1A
PLEKHA5	8.67246e-09	0.793222	0.15	0.103	0.000138057	3	ASPC2	PLEKHA5
CEP85L	9.83978e-15	0.790176	0.12	0.062	1.56639e-10	3	ASPC2	CEP85L
XPC	2.0286e-06	0.782972	0.194	0.157	0.0322933	3	ASPC2	XPC
C2	4.71703e-12	0.780495	0.156	0.097	7.50904e-08	3	ASPC2	C2
CEP164	5.02721e-08	0.778898	0.159	0.114	0.000800282	3	ASPC2	CEP164
ZFHX3	9.61929e-10	0.778772	0.157	0.105	1.5313e-05	3	ASPC2	ZFHX3
PRKAG2	1.97125e-08	0.772679	0.153	0.107	0.000313803	3	ASPC2	PRKAG2
TAF2	4.14368e-08	0.772246	0.267	0.229	0.000659632	3	ASPC2	TAF2
VPS13C	1.98198e-09	0.768769	0.214	0.161	3.15511e-05	3	ASPC2	VPS13C
HOXA9	7.74473e-10	0.767508	0.248	0.193	1.23288e-05	3	ASPC2	HOXA9
CHD1L	4.08128e-08	0.765899	0.136	0.092	0.000649698	3	ASPC2	CHD1L
USP24	1.0198e-06	0.763246	0.176	0.136	0.0162342	3	ASPC2	USP24
RBM5	1.04375e-23	0.763013	0.518	0.473	1.66155e-19	3	ASPC2	RBM5
THY1	5.50764e-13	0.762949	0.136	0.078	8.76761e-09	3	ASPC2	THY1
AP2A2	1.0537e-12	0.761667	0.315	0.253	1.67738e-08	3	ASPC2	AP2A2
PCF11	1.64965e-12	0.76132	0.374	0.335	2.62608e-08	3	ASPC2	PCF11
DYNC1H1	1.33067e-17	0.756541	0.475	0.448	2.11829e-13	3	ASPC2	DYNC1H1
CEP89	9.69933e-08	0.756477	0.127	0.086	0.00154404	3	ASPC2	CEP89
ABTB1	5.19994e-11	0.752608	0.374	0.337	8.27779e-07	3	ASPC2	ABTB1
DDX46	1.06101e-22	0.752061	0.516	0.48	1.68902e-18	3	ASPC2	DDX46
KDM2A	2.77002e-07	0.750262	0.287	0.255	0.00440959	3	ASPC2	KDM2A
APBB1IP	3.5725e-08	0.749479	0.102	0.063	0.000568707	3	ASPC2	APBB1IP
NOP14	9.82892e-08	0.749381	0.271	0.234	0.00156467	3	ASPC2	NOP14
ENSBTAG00000051176	8.74722e-09	0.748247	0.148	0.1	0.000139247	3	ASPC2	ENSBTAG00000051176
SWAP70	2.07498e-08	0.747453	0.234	0.189	0.000330316	3	ASPC2	SWAP70
DIP2A	1.53265e-08	0.743563	0.249	0.204	0.000243983	3	ASPC2	DIP2A
REV3L	2.98056e-09	0.735725	0.344	0.31	4.74475e-05	3	ASPC2	REV3L
SMG1	1.49552e-06	0.729393	0.272	0.246	0.0238072	3	ASPC2	SMG1
SCAPER	1.62929e-08	0.719789	0.154	0.106	0.000259367	3	ASPC2	SCAPER
MYOC	1.14486e-07	0.719345	0.123	0.082	0.0018225	3	ASPC2	MYOC
SCAF11	4.26849e-12	0.717102	0.392	0.359	6.79501e-08	3	ASPC2	SCAF11
FBLN2	3.05584e-07	0.711411	0.171	0.127	0.00486459	3	ASPC2	FBLN2
DHX57	2.32033e-07	0.709535	0.301	0.273	0.00369374	3	ASPC2	DHX57
NBEA	1.48895e-10	0.708897	0.121	0.071	2.37026e-06	3	ASPC2	NBEA
EFEMP1	1.55048e-11	0.702207	0.175	0.113	2.46821e-07	3	ASPC2	EFEMP1
GOLGA4	1.56218e-16	0.700191	0.49	0.462	2.48683e-12	3	ASPC2	GOLGA4
NUMA1	4.48711e-07	0.699378	0.101	0.064	0.00714303	3	ASPC2	NUMA1
TGFBR2	1.54782e-06	0.696171	0.147	0.107	0.0246397	3	ASPC2	TGFBR2
C4A	2.29995e-07	0.676831	0.192	0.146	0.00366129	3	ASPC2	C4A
NKTR	2.59854e-22	0.674051	0.542	0.503	4.13661e-18	3	ASPC2	NKTR
SRSF11	8.56594e-08	0.669061	0.29	0.25	0.00136361	3	ASPC2	SRSF11
FNBP4	4.53706e-27	0.668995	0.586	0.543	7.22254e-23	3	ASPC2	FNBP4
PRPF39	5.59095e-12	0.665537	0.42	0.4	8.90023e-08	3	ASPC2	PRPF39
BDP1	1.11862e-23	0.664476	0.551	0.507	1.78073e-19	3	ASPC2	BDP1
PRRC2C	1.81296e-30	0.654424	0.623	0.586	2.88605e-26	3	ASPC2	PRRC2C
AHNAK2	1.66793e-07	0.653039	0.111	0.072	0.00265518	3	ASPC2	AHNAK2
COL1A2	1.52883e-34	0.64296	0.473	0.329	2.43375e-30	3	ASPC2	COL1A2
PARP14	1.15974e-07	0.635028	0.129	0.086	0.0018462	3	ASPC2	PARP14
SPAG9	1.59744e-15	0.631677	0.521	0.513	2.54296e-11	3	ASPC2	SPAG9
NIPBL	1.81032e-06	0.628748	0.375	0.371	0.0288185	3	ASPC2	NIPBL
GABARAPL1	3.8348e-07	0.626795	0.339	0.312	0.00610461	3	ASPC2	GABARAPL1
ASH1L	1.60524e-22	0.626662	0.605	0.585	2.55538e-18	3	ASPC2	ASH1L
EGR1	1.99042e-09	0.622463	0.321	0.265	3.16854e-05	3	ASPC2	EGR1
ZFC3H1	2.9654e-14	0.617404	0.498	0.484	4.72062e-10	3	ASPC2	ZFC3H1
SRGAP2	4.68328e-08	0.608802	0.241	0.192	0.000745532	3	ASPC2	SRGAP2
RBM25	4.20251e-07	0.606296	0.339	0.311	0.00668997	3	ASPC2	RBM25
SRRM2	3.32472e-54	0.589312	0.857	0.796	5.29263e-50	3	ASPC2	SRRM2
CAST	1.63741e-08	0.583657	0.451	0.459	0.00026066	3	ASPC2	CAST
SRRM1	3.54889e-12	0.583613	0.489	0.484	5.64948e-08	3	ASPC2	SRRM1
AKAP9	2.29137e-13	0.53374	0.575	0.586	3.64764e-09	3	ASPC2	AKAP9
SERPING1	6.2667e-12	0.507019	0.354	0.288	9.97595e-08	3	ASPC2	SERPING1
FOS	4.63834e-07	0.502231	0.295	0.249	0.00738378	3	ASPC2	FOS
CCL14	0	3.23166	0.625	0.102	0	4	EC1	CCL14
CLDN5	0	3.14634	0.571	0.078	0	4	EC1	CLDN5
VWF	0	2.90119	0.502	0.065	0	4	EC1	VWF
FABP5	0	2.83663	0.754	0.327	0	4	EC1	FABP5
EGFL7	0	2.82064	0.6	0.088	0	4	EC1	EGFL7
CLEC3B	0	2.8028	0.765	0.247	0	4	EC1	CLEC3B
GPIHBP1	0	2.67201	0.369	0.04	0	4	EC1	GPIHBP1
ADGRF5	0	2.65846	0.427	0.056	0	4	EC1	ADGRF5
PECAM1	0	2.64175	0.408	0.047	0	4	EC1	PECAM1
BTNL9	0	2.62644	0.373	0.051	0	4	EC1	BTNL9
KDR	0	2.56702	0.381	0.052	0	4	EC1	KDR
RAMP2	0	2.53569	0.514	0.117	0	4	EC1	RAMP2
ROBO4	0	2.45083	0.365	0.042	0	4	EC1	ROBO4
CLEC14A	0	2.4445	0.377	0.042	0	4	EC1	CLEC14A
GNG11	1.08e-286	2.41013	0.488	0.112	1.72e-282	4	EC1	GNG11
TCIM	1.19e-237	2.37501	0.348	0.061	1.89e-233	4	EC1	TCIM
NES	5.98e-271	2.37233	0.365	0.06	9.52e-267	4	EC1	NES
CDH5	0	2.35521	0.329	0.032	0	4	EC1	CDH5
CD300LG	1.01e-301	2.26557	0.324	0.039	1.6e-297	4	EC1	CD300LG
APOLD1	6.81e-233	2.20454	0.292	0.042	1.08e-228	4	EC1	APOLD1
IGF2	3.92e-214	2.18255	0.436	0.113	6.24e-210	4	EC1	IGF2
GRP	5.29e-210	2.1534	0.241	0.03	8.41e-206	4	EC1	GRP
PLK2	1.81e-233	2.12639	0.349	0.063	2.88e-229	4	EC1	PLK2
B2M	6.86e-260	2.12604	0.82	0.483	1.09e-255	4	EC1	B2M
S1PR1	3.86e-269	2.09175	0.302	0.038	6.15e-265	4	EC1	S1PR1
ENSBTAG00000038652	3e-248	2.07748	0.261	0.029	4.78e-244	4	EC1	ENSBTAG00000038652
CXCL12	1.07e-164	2.06448	0.444	0.147	1.7e-160	4	EC1	CXCL12
ESAM	4e-245	2.02809	0.258	0.029	6.36e-241	4	EC1	ESAM
PREX2	3.94e-216	1.99116	0.262	0.036	6.28e-212	4	EC1	PREX2
ENSBTAG00000048782	2.45e-251	1.97312	0.798	0.433	3.89e-247	4	EC1	ENSBTAG00000048782
CD74	7.35e-257	1.96967	0.705	0.291	1.17e-252	4	EC1	CD74
ID3	3.52e-178	1.96786	0.329	0.073	5.61e-174	4	EC1	ID3
SOX18	4.67e-250	1.95927	0.226	0.02	7.44e-246	4	EC1	SOX18
JAM2	1.5e-203	1.94015	0.242	0.032	2.39e-199	4	EC1	JAM2
FLT1	2.4e-229	1.93952	0.233	0.025	3.81e-225	4	EC1	FLT1
ENSBTAG00000013919	2.45e-202	1.92883	0.563	0.205	3.9e-198	4	EC1	ENSBTAG00000013919
ACKR1	4.69e-113	1.91747	0.112	0.011	7.47e-109	4	EC1	ACKR1
CAVIN1	4.71e-173	1.91307	0.533	0.212	7.5e-169	4	EC1	CAVIN1
PNP	5.05e-184	1.90234	0.608	0.272	8.04e-180	4	EC1	PNP
ADGRL4	1.87e-150	1.8974	0.194	0.028	2.98e-146	4	EC1	ADGRL4
SLC9A3R2	8.26e-200	1.89526	0.27	0.042	1.31e-195	4	EC1	SLC9A3R2
PTPRB	3.6e-224	1.87422	0.232	0.025	5.73e-220	4	EC1	PTPRB
PDE2A	6.27e-198	1.87291	0.228	0.029	9.98e-194	4	EC1	PDE2A
TCN2	5.53e-157	1.8601	0.432	0.145	8.8e-153	4	EC1	TCN2
TSPAN13	1.39e-174	1.85737	0.269	0.049	2.21e-170	4	EC1	TSPAN13
JSP.1	3.43e-224	1.85419	0.821	0.485	5.45e-220	4	EC1	JSP.1
BOLA	4.3e-118	1.8503	0.541	0.262	6.85e-114	4	EC1	BOLA
ID1	7.65e-97	1.8467	0.422	0.191	1.22e-92	4	EC1	ID1
BOLA-DRA	4.57e-168	1.83436	0.486	0.171	7.28e-164	4	EC1	BOLA-DRA
CXCL3	1.12e-73	1.81559	0.246	0.083	1.79e-69	4	EC1	CXCL3
SPARCL1	4.83e-142	1.78053	0.267	0.059	7.69e-138	4	EC1	SPARCL1
PDGFB	2.31e-167	1.77776	0.238	0.039	3.68e-163	4	EC1	PDGFB
ARHGAP29	1.27e-150	1.77047	0.385	0.116	2.03e-146	4	EC1	ARHGAP29
FNBP1L	1.5e-153	1.71968	0.234	0.041	2.39e-149	4	EC1	FNBP1L
DUSP1	5.99e-192	1.71596	0.675	0.311	9.54e-188	4	EC1	DUSP1
ENG	2.82e-173	1.71085	0.213	0.029	4.48e-169	4	EC1	ENG
MYH9	5.57e-144	1.69849	0.46	0.171	8.87e-140	4	EC1	MYH9
EMCN	3.26e-173	1.68585	0.204	0.026	5.19e-169	4	EC1	EMCN
RASGRF2	4.27e-170	1.67765	0.175	0.019	6.8e-166	4	EC1	RASGRF2
GCNT1	1.95e-108	1.67066	0.211	0.046	3.1e-104	4	EC1	GCNT1
SYNE2	5.78e-150	1.66757	0.746	0.473	9.21e-146	4	EC1	SYNE2
BCAM	4.41e-117	1.65161	0.264	0.068	7.02e-113	4	EC1	BCAM
IGFBP7	9.82e-126	1.64725	0.328	0.097	1.56e-121	4	EC1	IGFBP7
MGAT1	7.13e-122	1.63327	0.246	0.058	1.13e-117	4	EC1	MGAT1
RASIP1	3.25e-145	1.6237	0.209	0.034	5.17e-141	4	EC1	RASIP1
APP	8.45e-131	1.62005	0.39	0.131	1.34e-126	4	EC1	APP
TNFSF10	5.14e-122	1.61594	0.317	0.092	8.19e-118	4	EC1	TNFSF10
PALM2	4.78e-132	1.60002	0.279	0.067	7.61e-128	4	EC1	PALM2
ACTG1	2.5e-151	1.57252	0.683	0.404	3.98e-147	4	EC1	ACTG1
TMEM88	1.54e-107	1.56731	0.179	0.034	2.46e-103	4	EC1	TMEM88
TMEM204	3.13e-147	1.56575	0.186	0.026	4.99e-143	4	EC1	TMEM204
RARRES2	1.76e-111	1.56443	0.408	0.162	2.8e-107	4	EC1	RARRES2
CLEC1A	8.41e-148	1.55746	0.146	0.014	1.34e-143	4	EC1	CLEC1A
SLC2A3	2.07e-65	1.54874	0.247	0.091	3.3e-61	4	EC1	SLC2A3
TM4SF1	1.15e-115	1.54238	0.238	0.055	1.84e-111	4	EC1	TM4SF1
ADGRG1	5.66e-164	1.5242	0.167	0.017	9.01e-160	4	EC1	ADGRG1
MEOX2	3.8e-107	1.5197	0.227	0.054	6.05e-103	4	EC1	MEOX2
TEK	5.14e-127	1.51566	0.193	0.033	8.18e-123	4	EC1	TEK
MYLIP	4.36e-114	1.50499	0.207	0.043	6.94e-110	4	EC1	MYLIP
LMCD1	1.47e-167	1.50465	0.159	0.015	2.34e-163	4	EC1	LMCD1
BLA-DQB	7.64e-111	1.50334	0.424	0.17	1.22e-106	4	EC1	BLA-DQB
ITGA1	2.13e-105	1.50222	0.205	0.045	3.38e-101	4	EC1	ITGA1
LPAR6	1.22e-95	1.49737	0.196	0.045	1.94e-91	4	EC1	LPAR6
DLL4	6.77e-116	1.4895	0.13	0.015	1.08e-111	4	EC1	DLL4
PSMB8	1.36e-105	1.48132	0.287	0.085	2.17e-101	4	EC1	PSMB8
FAU	8.48e-109	1.46627	0.52	0.26	1.35e-104	4	EC1	FAU
ETS1	4.48e-95	1.45899	0.295	0.097	7.13e-91	4	EC1	ETS1
C15H11orf96	5.73e-84	1.45345	0.243	0.074	9.12e-80	4	EC1	C15H11orf96
CALM1	2.74e-141	1.45264	0.72	0.479	4.36e-137	4	EC1	CALM1
ENSBTAG00000037799	1.23e-113	1.4448	0.199	0.04	1.95e-109	4	EC1	ENSBTAG00000037799
CYYR1	3.68e-147	1.42408	0.14	0.013	5.86e-143	4	EC1	CYYR1
ADAMTS1	1.83e-54	1.42053	0.205	0.073	2.92e-50	4	EC1	ADAMTS1
PTMA	2.26e-108	1.41389	0.566	0.315	3.6e-104	4	EC1	PTMA
ITPKB	2.5e-104	1.37751	0.182	0.036	3.99e-100	4	EC1	ITPKB
GYG1	8.24e-81	1.37222	0.171	0.04	1.31e-76	4	EC1	GYG1
ANXA3	2.12e-116	1.36839	0.161	0.025	3.37e-112	4	EC1	ANXA3
TCF4	2.11e-88	1.36329	0.28	0.092	3.36e-84	4	EC1	TCF4
TIMP3	2.35e-86	1.35081	0.175	0.039	3.74e-82	4	EC1	TIMP3
CD36	1.8e-118	1.349	0.786	0.607	2.86e-114	4	EC1	CD36
DNM3	1.1e-80	1.34876	0.154	0.033	1.75e-76	4	EC1	DNM3
MYL12A	5.24e-75	1.34805	0.429	0.224	8.34e-71	4	EC1	MYL12A
CD82	1.41e-59	1.3476	0.248	0.098	2.24e-55	4	EC1	CD82
STC1	2.3e-58	1.34681	0.116	0.025	3.65e-54	4	EC1	STC1
MYO10	5.8e-100	1.34205	0.138	0.021	9.23e-96	4	EC1	MYO10
MTUS1	6.33e-71	1.32984	0.195	0.057	1.01e-66	4	EC1	MTUS1
RPS28	2.15e-100	1.32957	0.615	0.376	3.43e-96	4	EC1	RPS28
KITLG	8.59e-86	1.32178	0.15	0.029	1.37e-81	4	EC1	KITLG
SOX17	4.8e-115	1.31814	0.122	0.013	7.63e-111	4	EC1	SOX17
GAS6	7.13e-98	1.30505	0.344	0.121	1.13e-93	4	EC1	GAS6
TFPI2	4.12e-67	1.29585	0.249	0.088	6.55e-63	4	EC1	TFPI2
EFNA1	1.12e-69	1.29427	0.165	0.042	1.79e-65	4	EC1	EFNA1
FABP4	6.76e-137	1.29284	0.902	0.81	1.08e-132	4	EC1	FABP4
APLP2	9.56e-55	1.28914	0.408	0.236	1.52e-50	4	EC1	APLP2
TMSB10	4.41e-127	1.28435	0.81	0.631	7.02e-123	4	EC1	TMSB10
SH3BGRL3	9.99e-63	1.2821	0.297	0.126	1.59e-58	4	EC1	SH3BGRL3
FLI1	7.01e-80	1.28138	0.176	0.043	1.12e-75	4	EC1	FLI1
TIMP4	6.45e-50	1.27422	0.25	0.109	1.03e-45	4	EC1	TIMP4
ACTB	6.92e-142	1.27262	0.77	0.532	1.1e-137	4	EC1	ACTB
PRAG1	1.42e-88	1.27178	0.127	0.02	2.26e-84	4	EC1	PRAG1
SYNM	1.88e-57	1.26828	0.185	0.06	2.99e-53	4	EC1	SYNM
UBA52	1.59e-93	1.2669	0.662	0.454	2.54e-89	4	EC1	UBA52
NOSTRIN	2.33e-70	1.26587	0.168	0.043	3.71e-66	4	EC1	NOSTRIN
CD46	1.72e-62	1.26194	0.36	0.176	2.73e-58	4	EC1	CD46
FILIP1	1.09e-74	1.25787	0.177	0.045	1.74e-70	4	EC1	FILIP1
ARAP3	2.54e-100	1.25594	0.13	0.018	4.04e-96	4	EC1	ARAP3
SLC29A1	3.48e-74	1.25467	0.34	0.142	5.53e-70	4	EC1	SLC29A1
AQP3	4.01e-115	1.24108	0.118	0.012	6.38e-111	4	EC1	AQP3
ADCY4	5.85e-91	1.2402	0.12	0.017	9.31e-87	4	EC1	ADCY4
HSPB1	2.07e-97	1.24012	0.698	0.489	3.3e-93	4	EC1	HSPB1
SHROOM4	2.75e-89	1.23299	0.12	0.018	4.37e-85	4	EC1	SHROOM4
RHOC	4.24e-74	1.23205	0.154	0.035	6.76e-70	4	EC1	RHOC
PTGDR	2.74e-98	1.22969	0.113	0.014	4.36e-94	4	EC1	PTGDR
LGALS9	3.91e-84	1.22557	0.162	0.034	6.22e-80	4	EC1	LGALS9
RFLNA	1.73e-113	1.21736	0.115	0.012	2.76e-109	4	EC1	RFLNA
TAPBP	3.78e-67	1.21363	0.21	0.067	6.02e-63	4	EC1	TAPBP
CAV1	6.35e-86	1.21177	0.666	0.471	1.01e-81	4	EC1	CAV1
EPAS1	4.27e-90	1.20755	0.577	0.338	6.79e-86	4	EC1	EPAS1
TCF15	1.15e-104	1.20689	0.113	0.013	1.83e-100	4	EC1	TCF15
CCDC188	2.72e-80	1.20238	0.107	0.015	4.33e-76	4	EC1	CCDC188
FGL1	5.58e-56	1.1971	0.149	0.041	8.89e-52	4	EC1	FGL1
TMSB4X	1.44e-133	1.19493	0.808	0.625	2.3e-129	4	EC1	TMSB4X
VIM	3.23e-129	1.19469	0.785	0.588	5.14e-125	4	EC1	VIM
ENSBTAG00000037937	3.98e-64	1.18801	0.261	0.098	6.34e-60	4	EC1	ENSBTAG00000037937
SLC44A2	3.22e-67	1.18564	0.144	0.034	5.13e-63	4	EC1	SLC44A2
WARS1	4.36e-51	1.18124	0.22	0.085	6.94e-47	4	EC1	WARS1
RPS14	6.4e-71	1.17965	0.542	0.342	1.02e-66	4	EC1	RPS14
NOTCH4	5.11e-80	1.1721	0.108	0.016	8.14e-76	4	EC1	NOTCH4
TPM4	3.5e-54	1.16878	0.183	0.06	5.58e-50	4	EC1	TPM4
RALB	2.78e-53	1.16873	0.192	0.067	4.43e-49	4	EC1	RALB
CD34	7.97e-61	1.16738	0.213	0.073	1.27e-56	4	EC1	CD34
LZTS1	6.09e-70	1.16644	0.108	0.019	9.7e-66	4	EC1	LZTS1
PTPRM	8.63e-38	1.16378	0.218	0.101	1.37e-33	4	EC1	PTPRM
DOCK9	3.13e-51	1.16329	0.287	0.131	4.98e-47	4	EC1	DOCK9
AQP1	6.8e-28	1.16288	0.105	0.037	1.08e-23	4	EC1	AQP1
RIN3	8.3e-65	1.15804	0.13	0.029	1.32e-60	4	EC1	RIN3
RPL29	7.76e-47	1.15701	0.395	0.234	1.24e-42	4	EC1	RPL29
ENSBTAG00000038770	7.21e-115	1.14565	0.11	0.01	1.15e-110	4	EC1	ENSBTAG00000038770
TMOD3	2.33e-44	1.14529	0.335	0.184	3.7e-40	4	EC1	TMOD3
MSN	8.09e-54	1.14368	0.198	0.069	1.29e-49	4	EC1	MSN
CD93	1.13e-108	1.14113	0.112	0.012	1.8e-104	4	EC1	CD93
LIFR	7.35e-28	1.13958	0.216	0.114	1.17e-23	4	EC1	LIFR
ERG	2.02e-107	1.13953	0.105	0.01	3.21e-103	4	EC1	ERG
ENSBTAG00000037605	1.93e-56	1.13441	0.265	0.109	3.07e-52	4	EC1	ENSBTAG00000037605
CDC42BPA	3.29e-40	1.13376	0.304	0.165	5.24e-36	4	EC1	CDC42BPA
PVR	1.5e-71	1.11964	0.108	0.018	2.38e-67	4	EC1	PVR
MAST4	2.74e-52	1.11924	0.129	0.034	4.36e-48	4	EC1	MAST4
VAMP5	5.12e-59	1.11882	0.128	0.03	8.15e-55	4	EC1	VAMP5
F8	1.73e-42	1.11499	0.143	0.047	2.76e-38	4	EC1	F8
ENSBTAG00000038625	5.59e-76	1.11495	0.108	0.017	8.91e-72	4	EC1	ENSBTAG00000038625
RPL18	1.34e-61	1.11383	0.518	0.327	2.13e-57	4	EC1	RPL18
IFI47	2.59e-77	1.11144	0.106	0.016	4.12e-73	4	EC1	IFI47
CCS	8.76e-36	1.11088	0.178	0.075	1.39e-31	4	EC1	CCS
RPL32	1.6e-49	1.09791	0.463	0.294	2.55e-45	4	EC1	RPL32
TXNIP	9.49e-137	1.09723	0.859	0.649	1.51e-132	4	EC1	TXNIP
ELK3	8.34e-57	1.08995	0.151	0.041	1.33e-52	4	EC1	ELK3
ITGA6	3.39e-43	1.0898	0.367	0.214	5.4e-39	4	EC1	ITGA6
CDC42EP3	1.66e-57	1.08332	0.117	0.026	2.64e-53	4	EC1	CDC42EP3
RPS7	9.53e-61	1.07598	0.524	0.337	1.52e-56	4	EC1	RPS7
ARHGAP31	2.91e-67	1.07515	0.119	0.023	4.63e-63	4	EC1	ARHGAP31
CAPNS1	4.83e-39	1.07506	0.287	0.15	7.69e-35	4	EC1	CAPNS1
CD9	3.64e-51	1.0744	0.264	0.113	5.79e-47	4	EC1	CD9
CASKIN2	3.59e-52	1.07191	0.128	0.033	5.72e-48	4	EC1	CASKIN2
NPDC1	1e-49	1.07078	0.252	0.107	1.59e-45	4	EC1	NPDC1
EHD2	5.94e-46	1.0699	0.433	0.278	9.45e-42	4	EC1	EHD2
PLEKHO1	3.06e-57	1.06721	0.149	0.04	4.88e-53	4	EC1	PLEKHO1
RABAC1	2.07e-34	1.06174	0.272	0.147	3.3e-30	4	EC1	RABAC1
IL33	2.02e-50	1.05954	0.121	0.031	3.21e-46	4	EC1	IL33
RPS19	1.25e-43	1.05458	0.436	0.278	1.99e-39	4	EC1	RPS19
USHBP1	5.17e-72	1.05353	0.109	0.018	8.22e-68	4	EC1	USHBP1
ADAM10	5.9e-40	1.04884	0.257	0.124	9.39e-36	4	EC1	ADAM10
NFKBIA	2.7e-35	1.04882	0.243	0.12	4.29e-31	4	EC1	NFKBIA
PDK4	8.21e-84	1.04559	0.659	0.437	1.31e-79	4	EC1	PDK4
PTPN6	4e-45	1.04494	0.169	0.059	6.36e-41	4	EC1	PTPN6
IFI27	1.09e-39	1.04416	0.182	0.072	1.73e-35	4	EC1	IFI27
MEF2C	1.1e-43	1.04219	0.117	0.032	1.75e-39	4	EC1	MEF2C
ARPC1A	8.55e-37	1.04148	0.192	0.083	1.36e-32	4	EC1	ARPC1A
PLEKHG1	2.43e-55	1.03789	0.11	0.024	3.87e-51	4	EC1	PLEKHG1
RPL27A	3.54e-51	1.03492	0.505	0.338	5.64e-47	4	EC1	RPL27A
RPL10	2.02e-48	1.03186	0.449	0.282	3.21e-44	4	EC1	RPL10
SEMA6A	2.46e-47	1.01994	0.105	0.025	3.92e-43	4	EC1	SEMA6A
S100A16	8.9e-42	1.01742	0.185	0.072	1.42e-37	4	EC1	S100A16
SEC14L1	5.24e-41	1.01699	0.17	0.063	8.34e-37	4	EC1	SEC14L1
TPM3	6.89e-36	1.01275	0.346	0.206	1.1e-31	4	EC1	TPM3
PKN3	7.06e-53	1.00946	0.101	0.021	1.12e-48	4	EC1	PKN3
UACA	2.48e-38	1.00758	0.46	0.318	3.94e-34	4	EC1	UACA
RPL23	2.43e-48	1.00455	0.492	0.326	3.86e-44	4	EC1	RPL23
CLDND1	3.84e-35	1.00184	0.138	0.049	6.11e-31	4	EC1	CLDND1
CD320	3.02e-47	0.998421	0.1	0.023	4.8e-43	4	EC1	CD320
MYL6	3.54e-55	0.989612	0.598	0.455	5.64e-51	4	EC1	MYL6
PEA15	1.16e-36	0.985619	0.149	0.055	1.84e-32	4	EC1	PEA15
IDO1	1.53e-34	0.982639	0.242	0.118	2.44e-30	4	EC1	IDO1
BTBD7	2.23e-28	0.981601	0.284	0.17	3.56e-24	4	EC1	BTBD7
TAP1	1.41e-34	0.978697	0.168	0.068	2.24e-30	4	EC1	TAP1
CYB5R3	4.96e-28	0.978448	0.294	0.179	7.9e-24	4	EC1	CYB5R3
RPL37	6.58e-40	0.978268	0.394	0.242	1.05e-35	4	EC1	RPL37
RPL14	5.88e-44	0.978176	0.444	0.283	9.37e-40	4	EC1	RPL14
RPS11	5.75e-48	0.976691	0.465	0.293	9.15e-44	4	EC1	RPS11
RPL8	2.28e-39	0.976253	0.41	0.263	3.63e-35	4	EC1	RPL8
POMP	7.3e-26	0.97267	0.216	0.116	1.16e-21	4	EC1	POMP
RAPGEF1	6.03e-30	0.967023	0.156	0.066	9.6e-26	4	EC1	RAPGEF1
PHACTR2	5e-22	0.9668	0.244	0.147	7.96e-18	4	EC1	PHACTR2
PSMB9	1.76e-40	0.96476	0.125	0.038	2.8e-36	4	EC1	PSMB9
NRP1	1.73e-34	0.964656	0.347	0.213	2.76e-30	4	EC1	NRP1
CAVIN3	1.76e-26	0.963666	0.228	0.124	2.8e-22	4	EC1	CAVIN3
CALCOCO2	2.21e-32	0.963069	0.27	0.146	3.52e-28	4	EC1	CALCOCO2
MYH10	2.02e-38	0.961953	0.154	0.056	3.22e-34	4	EC1	MYH10
TPST2	1.4e-52	0.957844	0.124	0.031	2.22e-48	4	EC1	TPST2
ADAMTS9	7.84e-36	0.956783	0.118	0.038	1.25e-31	4	EC1	ADAMTS9
PKP4	2.18e-41	0.951756	0.117	0.034	3.47e-37	4	EC1	PKP4
OSTF1	2.29e-29	0.945769	0.196	0.094	3.64e-25	4	EC1	OSTF1
EVA1B	5.44e-51	0.945203	0.106	0.024	8.66e-47	4	EC1	EVA1B
ASS1	1e-60	0.943791	0.101	0.018	1.6e-56	4	EC1	ASS1
HSPA12B	6.15e-69	0.943052	0.101	0.016	9.79e-65	4	EC1	HSPA12B
IGFBP6	3.29e-48	0.942214	0.363	0.192	5.23e-44	4	EC1	IGFBP6
PLCB4	5.75e-41	0.935014	0.109	0.03	9.15e-37	4	EC1	PLCB4
RPL19	1.39e-38	0.933514	0.428	0.281	2.21e-34	4	EC1	RPL19
TSC22D1	3.5e-20	0.93315	0.199	0.114	5.57e-16	4	EC1	TSC22D1
EEF1A1	1.28e-46	0.9328	0.511	0.355	2.04e-42	4	EC1	EEF1A1
NPAS2	4.14e-43	0.932699	0.483	0.323	6.58e-39	4	EC1	NPAS2
RPL11	9.78e-42	0.924325	0.484	0.337	1.56e-37	4	EC1	RPL11
RPS27A	1.86e-43	0.92427	0.484	0.325	2.96e-39	4	EC1	RPS27A
RPL18A	2.56e-35	0.917871	0.433	0.29	4.08e-31	4	EC1	RPL18A
RPL26	3.76e-29	0.917359	0.288	0.168	5.99e-25	4	EC1	RPL26
RPLP1	4.54e-80	0.914956	0.742	0.567	7.22e-76	4	EC1	RPLP1
CD47	1.52e-24	0.914104	0.265	0.16	2.42e-20	4	EC1	CD47
RPS18	2e-47	0.913548	0.505	0.335	3.18e-43	4	EC1	RPS18
EZR	2.32e-34	0.912249	0.274	0.143	3.69e-30	4	EC1	EZR
CD63	4.99e-29	0.911471	0.335	0.211	7.94e-25	4	EC1	CD63
GABARAPL2	2.68e-26	0.911311	0.202	0.104	4.26e-22	4	EC1	GABARAPL2
RAC1	3.51e-32	0.910793	0.29	0.164	5.59e-28	4	EC1	RAC1
RPL24	3.08e-31	0.909427	0.401	0.272	4.91e-27	4	EC1	RPL24
CYSTM1	2.18e-21	0.909313	0.259	0.162	3.47e-17	4	EC1	CYSTM1
RPL7A	3.95e-41	0.908695	0.477	0.328	6.29e-37	4	EC1	RPL7A
ITGB1	1.66e-32	0.907618	0.384	0.252	2.64e-28	4	EC1	ITGB1
COX17	8.78e-30	0.905635	0.168	0.074	1.4e-25	4	EC1	COX17
CTNNBIP1	4.51e-38	0.902698	0.116	0.035	7.18e-34	4	EC1	CTNNBIP1
IER5L	1.21e-44	0.902616	0.113	0.03	1.93e-40	4	EC1	IER5L
LMO2	1.65e-52	0.900864	0.106	0.023	2.63e-48	4	EC1	LMO2
H3-3A	1.06e-29	0.899696	0.319	0.194	1.69e-25	4	EC1	H3-3A
RPL38	2.67e-27	0.899253	0.27	0.155	4.25e-23	4	EC1	RPL38
RPS5	2.53e-36	0.896984	0.44	0.297	4.03e-32	4	EC1	RPS5
TRIB2	6.74e-36	0.896552	0.12	0.038	1.07e-31	4	EC1	TRIB2
GYPC	2.24e-17	0.895888	0.21	0.13	3.57e-13	4	EC1	GYPC
PALMD	1.57e-20	0.888725	0.246	0.153	2.5e-16	4	EC1	PALMD
OSBPL8	2.09e-24	0.888231	0.208	0.112	3.33e-20	4	EC1	OSBPL8
CFL1	3.94e-32	0.884434	0.263	0.14	6.27e-28	4	EC1	CFL1
RPL35	1.38e-28	0.878929	0.363	0.239	2.2e-24	4	EC1	RPL35
FRYL	8.62e-17	0.878693	0.256	0.172	1.37e-12	4	EC1	FRYL
RPS8	2.17e-51	0.872034	0.602	0.445	3.45e-47	4	EC1	RPS8
RPS24	1.13e-33	0.869781	0.488	0.358	1.8e-29	4	EC1	RPS24
PLSCR2	1.55e-34	0.867288	0.103	0.031	2.46e-30	4	EC1	PLSCR2
RPL30	1.64e-35	0.864994	0.444	0.302	2.61e-31	4	EC1	RPL30
RIT1	3.89e-18	0.862861	0.114	0.052	6.19e-14	4	EC1	RIT1
RPS25	1.44e-29	0.862504	0.405	0.278	2.3e-25	4	EC1	RPS25
GGTA1	3.75e-23	0.860704	0.243	0.141	5.98e-19	4	EC1	GGTA1
ELMO1	1.26e-29	0.860697	0.143	0.057	2.01e-25	4	EC1	ELMO1
ARPC5L	1.05e-31	0.859657	0.104	0.033	1.68e-27	4	EC1	ARPC5L
RPL13A	1.31e-35	0.859309	0.461	0.323	2.09e-31	4	EC1	RPL13A
ACTN4	1.24e-19	0.856148	0.297	0.205	1.97e-15	4	EC1	ACTN4
PFN1	6.79e-23	0.855831	0.295	0.19	1.08e-18	4	EC1	PFN1
ADAM15	4.07e-25	0.854369	0.146	0.064	6.49e-21	4	EC1	ADAM15
RPS10	2.79e-40	0.852675	0.466	0.309	4.44e-36	4	EC1	RPS10
RPS27	1.11e-30	0.849638	0.377	0.244	1.76e-26	4	EC1	RPS27
DYSF	3.59e-16	0.848555	0.123	0.062	5.72e-12	4	EC1	DYSF
CHST1	1.89e-33	0.846115	0.128	0.044	3.02e-29	4	EC1	CHST1
LIMS2	1.83e-28	0.845711	0.123	0.046	2.91e-24	4	EC1	LIMS2
ENSBTAG00000011437	2.77e-22	0.843381	0.164	0.081	4.41e-18	4	EC1	ENSBTAG00000011437
RPL15	2.68e-20	0.841768	0.258	0.163	4.26e-16	4	EC1	RPL15
CALR	6.05e-25	0.840922	0.266	0.157	9.63e-21	4	EC1	CALR
PDLIM1	2.21e-36	0.840788	0.123	0.039	3.52e-32	4	EC1	PDLIM1
RPS15	1.28e-25	0.838992	0.387	0.273	2.04e-21	4	EC1	RPS15
RPS3A	3.69e-37	0.837363	0.524	0.387	5.88e-33	4	EC1	RPS3A
RPL3	2e-22	0.834728	0.292	0.186	3.19e-18	4	EC1	RPL3
TPT1	1.91e-50	0.831953	0.659	0.517	3.04e-46	4	EC1	TPT1
RDX	1.01e-18	0.8308	0.314	0.222	1.61e-14	4	EC1	RDX
GNG5	2.49e-23	0.83047	0.16	0.077	3.97e-19	4	EC1	GNG5
TINAGL1	2.13e-16	0.82811	0.237	0.156	3.39e-12	4	EC1	TINAGL1
GARRE1	1.72e-11	0.827514	0.258	0.196	2.75e-07	4	EC1	GARRE1
RPS3	4.43e-25	0.823694	0.331	0.215	7.06e-21	4	EC1	RPS3
JAG2	1.42e-11	0.823176	0.16	0.102	2.25e-07	4	EC1	JAG2
YWHAB	4.22e-29	0.821739	0.45	0.333	6.72e-25	4	EC1	YWHAB
RPL35A	1.19e-23	0.81774	0.369	0.259	1.89e-19	4	EC1	RPL35A
IER2	2.03e-19	0.815901	0.235	0.143	3.22e-15	4	EC1	IER2
DYNLL1	1.31e-22	0.815862	0.214	0.119	2.08e-18	4	EC1	DYNLL1
RPS9	4.58e-29	0.814374	0.407	0.28	7.29e-25	4	EC1	RPS9
CAVIN2	8.3e-16	0.814316	0.189	0.115	1.32e-11	4	EC1	CAVIN2
LRRFIP1	8.6e-30	0.814243	0.259	0.138	1.37e-25	4	EC1	LRRFIP1
RPL9	3.69e-29	0.813694	0.38	0.255	5.87e-25	4	EC1	RPL9
CRIM1	1.79e-21	0.807616	0.205	0.114	2.85e-17	4	EC1	CRIM1
RPS20	1.03e-28	0.806874	0.4	0.276	1.63e-24	4	EC1	RPS20
CEP85L	8.68e-16	0.805022	0.123	0.062	1.38e-11	4	EC1	CEP85L
BOLA-DMA	1.06e-23	0.804328	0.11	0.043	1.69e-19	4	EC1	BOLA-DMA
RPS29	3.97e-29	0.803524	0.421	0.294	6.32e-25	4	EC1	RPS29
AIF1L	8.68e-34	0.800302	0.104	0.031	1.38e-29	4	EC1	AIF1L
RPL28	8.11e-29	0.7995	0.361	0.231	1.29e-24	4	EC1	RPL28
CLIC1	3.48e-34	0.797251	0.143	0.052	5.53e-30	4	EC1	CLIC1
TNFRSF1A	3.29e-21	0.794303	0.16	0.08	5.24e-17	4	EC1	TNFRSF1A
GATA2	5.91e-45	0.793736	0.101	0.024	9.42e-41	4	EC1	GATA2
ECE1	1.22e-30	0.791596	0.137	0.052	1.95e-26	4	EC1	ECE1
PAK2	8.02e-17	0.787445	0.286	0.199	1.28e-12	4	EC1	PAK2
MTCH1	2.35e-26	0.786161	0.155	0.069	3.74e-22	4	EC1	MTCH1
TUBB6	8.93e-23	0.781703	0.135	0.06	1.42e-18	4	EC1	TUBB6
RPS4X	2.72e-19	0.777777	0.262	0.166	4.33e-15	4	EC1	RPS4X
RPS2	4e-29	0.777616	0.492	0.378	6.37e-25	4	EC1	RPS2
PLS3	2.1e-18	0.774598	0.139	0.07	3.34e-14	4	EC1	PLS3
RPL22	1.22e-17	0.771732	0.311	0.219	1.94e-13	4	EC1	RPL22
SWAP70	7.4e-19	0.760806	0.279	0.184	1.18e-14	4	EC1	SWAP70
GNAI2	1.96e-16	0.759304	0.207	0.127	3.12e-12	4	EC1	GNAI2
RNASE4	2.56e-23	0.757752	0.304	0.193	4.08e-19	4	EC1	RNASE4
RHOA	1.23e-19	0.756581	0.197	0.11	1.96e-15	4	EC1	RHOA
IRF1	2.74e-26	0.750334	0.147	0.063	4.36e-22	4	EC1	IRF1
RPS23	1.43e-26	0.748914	0.389	0.266	2.27e-22	4	EC1	RPS23
MFNG	3.77e-14	0.747376	0.118	0.061	6e-10	4	EC1	MFNG
RALGAPA1	2.31e-12	0.746906	0.308	0.239	3.67e-08	4	EC1	RALGAPA1
RPL34	9.72e-22	0.746347	0.373	0.266	1.55e-17	4	EC1	RPL34
RPS13	3.22e-23	0.746107	0.341	0.228	5.13e-19	4	EC1	RPS13
TUBA1B	5.43e-18	0.744639	0.351	0.259	8.64e-14	4	EC1	TUBA1B
CHMP5	5.53e-20	0.741776	0.141	0.068	8.81e-16	4	EC1	CHMP5
SERINC3	1.86e-16	0.740784	0.103	0.047	2.97e-12	4	EC1	SERINC3
TANC1	1.71e-12	0.740628	0.143	0.084	2.72e-08	4	EC1	TANC1
EHD4	1.84e-18	0.740315	0.115	0.052	2.92e-14	4	EC1	EHD4
RACK1	4.71e-19	0.737755	0.362	0.262	7.49e-15	4	EC1	RACK1
TAP2	1.3e-23	0.737359	0.101	0.037	2.08e-19	4	EC1	TAP2
RPS12	2.02e-26	0.735214	0.54	0.433	3.21e-22	4	EC1	RPS12
IFNGR1	1.38e-12	0.73423	0.157	0.095	2.2e-08	4	EC1	IFNGR1
SUMO2	9.82e-13	0.734103	0.187	0.12	1.56e-08	4	EC1	SUMO2
BOLA-NC1	3.94e-14	0.731487	0.118	0.061	6.28e-10	4	EC1	BOLA-NC1
RPL13	1.52e-24	0.731353	0.382	0.264	2.43e-20	4	EC1	RPL13
HTRA1	4.11e-25	0.729558	0.168	0.078	6.53e-21	4	EC1	HTRA1
MYO1C	2.1e-13	0.729181	0.19	0.122	3.35e-09	4	EC1	MYO1C
TJP1	4.34e-18	0.726877	0.105	0.046	6.9e-14	4	EC1	TJP1
RPSA	1.62e-26	0.72623	0.46	0.345	2.58e-22	4	EC1	RPSA
KLF10	7.98e-17	0.725285	0.13	0.065	1.27e-12	4	EC1	KLF10
CLTB	1.54e-16	0.723927	0.162	0.09	2.46e-12	4	EC1	CLTB
CSRP1	1.16e-18	0.722593	0.174	0.093	1.85e-14	4	EC1	CSRP1
RPS26	7.78e-20	0.72239	0.362	0.257	1.24e-15	4	EC1	RPS26
RRAS	1.35e-17	0.721069	0.139	0.07	2.15e-13	4	EC1	RRAS
SSR2	7.47e-16	0.719915	0.178	0.103	1.19e-11	4	EC1	SSR2
PDIA3	2.34e-16	0.717015	0.256	0.168	3.72e-12	4	EC1	PDIA3
RPS21	5.95e-18	0.716027	0.282	0.187	9.46e-14	4	EC1	RPS21
KLF4	9.74e-18	0.715773	0.226	0.137	1.55e-13	4	EC1	KLF4
RPL12	1.34e-17	0.713276	0.258	0.167	2.14e-13	4	EC1	RPL12
TMBIM4	8.76e-11	0.711131	0.181	0.121	1.39e-06	4	EC1	TMBIM4
ARF1	5.94e-11	0.711	0.19	0.128	9.46e-07	4	EC1	ARF1
ENSBTAG00000025219	2.05e-16	0.710658	0.209	0.126	3.26e-12	4	EC1	ENSBTAG00000025219
HSP90AB1	3.21e-23	0.70766	0.504	0.409	5.11e-19	4	EC1	HSP90AB1
SPTBN1	1.25e-65	0.703353	0.843	0.763	1.99e-61	4	EC1	SPTBN1
LMO7	1.96e-25	0.702413	0.131	0.054	3.11e-21	4	EC1	LMO7
PFDN5	1.2e-14	0.700935	0.167	0.098	1.91e-10	4	EC1	PFDN5
ATP7A	8.92e-09	0.700329	0.192	0.138	0.000142021	4	EC1	ATP7A
RPL39	7.52e-17	0.699166	0.296	0.204	1.2e-12	4	EC1	RPL39
MRFAP1L1	4.26e-12	0.697473	0.185	0.12	6.79e-08	4	EC1	MRFAP1L1
BOLA-DMB	1.09e-17	0.69743	0.123	0.058	1.74e-13	4	EC1	BOLA-DMB
DNAJA1	1.02e-12	0.696097	0.202	0.133	1.62e-08	4	EC1	DNAJA1
RPL37A	9.04e-21	0.695757	0.426	0.33	1.44e-16	4	EC1	RPL37A
APBB2	3.45e-08	0.695244	0.228	0.175	0.000549333	4	EC1	APBB2
LAPTM4B	2.74e-18	0.690268	0.11	0.049	4.36e-14	4	EC1	LAPTM4B
RPLP0	1.81e-20	0.688073	0.408	0.303	2.88e-16	4	EC1	RPLP0
PTPN12	3.71e-13	0.688024	0.29	0.214	5.91e-09	4	EC1	PTPN12
H3-3B	1.69e-18	0.687836	0.329	0.233	2.69e-14	4	EC1	H3-3B
BTG3	3.07e-12	0.683241	0.126	0.071	4.88e-08	4	EC1	BTG3
SPARC	5.13e-39	0.682247	0.668	0.569	8.16e-35	4	EC1	SPARC
RPS15A	3.72e-13	0.68208	0.175	0.108	5.93e-09	4	EC1	RPS15A
TMSB4	2.34e-15	0.680971	0.144	0.078	3.72e-11	4	EC1	TMSB4
CMIP	2.19e-16	0.676568	0.118	0.057	3.49e-12	4	EC1	CMIP
PLAT	1.21e-24	0.676362	0.133	0.056	1.93e-20	4	EC1	PLAT
TAGLN2	3e-15	0.671712	0.306	0.219	4.77e-11	4	EC1	TAGLN2
HDAC7	1.12e-17	0.671298	0.202	0.118	1.79e-13	4	EC1	HDAC7
CRYBG3	1.58e-19	0.665033	0.315	0.209	2.52e-15	4	EC1	CRYBG3
FRY	9.78e-10	0.664162	0.124	0.075	1.56e-05	4	EC1	FRY
CD151	1.25e-22	0.664047	0.487	0.391	1.99e-18	4	EC1	CD151
PLPP3	1.58e-16	0.661178	0.251	0.163	2.51e-12	4	EC1	PLPP3
RAPGEF2	1.02e-10	0.660337	0.153	0.097	1.62e-06	4	EC1	RAPGEF2
ACTN1	1.57e-08	0.659354	0.162	0.112	0.000250414	4	EC1	ACTN1
RPLP2	9.58e-30	0.656137	0.554	0.447	1.53e-25	4	EC1	RPLP2
RPL6	8.83e-19	0.65496	0.4	0.307	1.4e-14	4	EC1	RPL6
EEF2	1.04e-17	0.654517	0.368	0.273	1.65e-13	4	EC1	EEF2
EGR1	3.39e-18	0.653854	0.362	0.261	5.4e-14	4	EC1	EGR1
RPL27	6.11e-18	0.646027	0.307	0.209	9.73e-14	4	EC1	RPL27
CLTA	4.62e-14	0.644818	0.163	0.095	7.35e-10	4	EC1	CLTA
PLEC	9.46e-16	0.642957	0.34	0.247	1.51e-11	4	EC1	PLEC
SLC25A6	1.88e-14	0.642275	0.309	0.225	2.99e-10	4	EC1	SLC25A6
RAB11A	3.25e-11	0.641863	0.1	0.053	5.17e-07	4	EC1	RAB11A
DPYSL2	3.07e-14	0.641748	0.177	0.106	4.88e-10	4	EC1	DPYSL2
SLC38A2	2.94e-07	0.638785	0.345	0.307	0.00467396	4	EC1	SLC38A2
RPS17	2.05e-18	0.637547	0.369	0.267	3.26e-14	4	EC1	RPS17
PSMD8	3.18e-12	0.637417	0.127	0.072	5.07e-08	4	EC1	PSMD8
SELENOP	3.63e-22	0.63398	0.44	0.329	5.77e-18	4	EC1	SELENOP
SPCS3	2.01e-08	0.629687	0.108	0.066	0.000320392	4	EC1	SPCS3
CD2AP	9.89e-12	0.629336	0.184	0.12	1.57e-07	4	EC1	CD2AP
SERBP1	2.38e-11	0.626495	0.218	0.15	3.78e-07	4	EC1	SERBP1
HEG1	7.29e-11	0.622262	0.149	0.092	1.16e-06	4	EC1	HEG1
TTLL7	2.52e-13	0.621974	0.116	0.061	4.01e-09	4	EC1	TTLL7
PPIB	4.76e-13	0.621905	0.321	0.243	7.57e-09	4	EC1	PPIB
DOCK6	1.65e-08	0.61797	0.129	0.082	0.000262013	4	EC1	DOCK6
S100A11	2.62e-18	0.61763	0.465	0.382	4.17e-14	4	EC1	S100A11
SCO1	9.44e-12	0.615017	0.103	0.054	1.5e-07	4	EC1	SCO1
ENSBTAG00000020684	5.01e-14	0.611123	0.117	0.06	7.97e-10	4	EC1	ENSBTAG00000020684
ZFP36	1.29e-06	0.607257	0.36	0.324	0.0206036	4	EC1	ZFP36
LUZP1	2.16e-07	0.607092	0.14	0.096	0.00343192	4	EC1	LUZP1
RPL4	3.25e-10	0.604577	0.238	0.174	5.17e-06	4	EC1	RPL4
NEDD4	5.09e-11	0.603043	0.129	0.075	8.09e-07	4	EC1	NEDD4
EIF1	3.4e-23	0.599348	0.513	0.412	5.41e-19	4	EC1	EIF1
DEK	1.03e-10	0.596293	0.246	0.179	1.65e-06	4	EC1	DEK
CAMKK2	4.5e-07	0.59599	0.119	0.079	0.00715692	4	EC1	CAMKK2
NR4A1	8.42e-12	0.595353	0.19	0.123	1.34e-07	4	EC1	NR4A1
HSP90B1	2.23e-11	0.594676	0.263	0.192	3.55e-07	4	EC1	HSP90B1
PRDX1	1.16e-09	0.594636	0.182	0.124	1.85e-05	4	EC1	PRDX1
PLPP1	2.57e-06	0.593728	0.109	0.073	0.0409264	4	EC1	PLPP1
SET	4.27e-10	0.593255	0.176	0.118	6.81e-06	4	EC1	SET
SMCHD1	1.8e-06	0.592911	0.213	0.168	0.0286164	4	EC1	SMCHD1
ENSBTAG00000001143	2.26e-14	0.59287	0.112	0.056	3.59e-10	4	EC1	ENSBTAG00000001143
CTNNA1	2.18e-07	0.589649	0.257	0.207	0.00346677	4	EC1	CTNNA1
UBL5	2.74e-11	0.588626	0.143	0.086	4.36e-07	4	EC1	UBL5
EIF4G2	9.3e-17	0.587447	0.478	0.404	1.48e-12	4	EC1	EIF4G2
PSMB10	4.52e-13	0.587241	0.13	0.071	7.2e-09	4	EC1	PSMB10
CAP1	1.96e-08	0.586868	0.159	0.108	0.000311623	4	EC1	CAP1
EIF4H	7.75e-07	0.586821	0.154	0.11	0.0123333	4	EC1	EIF4H
FOS	5.88e-15	0.586059	0.336	0.245	9.36e-11	4	EC1	FOS
SHISA5	4.75e-10	0.585796	0.123	0.074	7.57e-06	4	EC1	SHISA5
APOE	1.08e-08	0.585187	0.382	0.33	0.000172578	4	EC1	APOE
PSMB1	5.5e-07	0.584441	0.155	0.111	0.00875548	4	EC1	PSMB1
CD99	9.9e-13	0.581496	0.334	0.255	1.58e-08	4	EC1	CD99
EMP1	9.02e-09	0.580064	0.121	0.075	0.00014363	4	EC1	EMP1
GNB1	9.99e-08	0.57791	0.221	0.17	0.0015901	4	EC1	GNB1
MYL9	1.78e-12	0.575306	0.115	0.061	2.83e-08	4	EC1	MYL9
HSP90AA1	1.09e-22	0.575056	0.568	0.46	1.74e-18	4	EC1	HSP90AA1
ITGA5	2.4e-12	0.573684	0.104	0.054	3.82e-08	4	EC1	ITGA5
AFDN	3.12e-10	0.572717	0.43	0.378	4.96e-06	4	EC1	AFDN
TNFRSF1B	2.29e-15	0.571563	0.126	0.064	3.64e-11	4	EC1	TNFRSF1B
PGM2	1.74e-11	0.570267	0.103	0.055	2.76e-07	4	EC1	PGM2
CMTM6	6.75e-09	0.568452	0.123	0.076	0.000107431	4	EC1	CMTM6
CD81	8.08e-09	0.567564	0.325	0.268	0.000128581	4	EC1	CD81
PAM	1.69e-11	0.567255	0.123	0.07	2.69e-07	4	EC1	PAM
LAMP1	9.55e-10	0.566316	0.251	0.187	1.52e-05	4	EC1	LAMP1
S100B	9.03e-07	0.565283	0.134	0.092	0.0143815	4	EC1	S100B
TPM1	8.86e-11	0.564033	0.295	0.222	1.41e-06	4	EC1	TPM1
ENSBTAG00000040602	7.13e-08	0.563631	0.154	0.106	0.00113536	4	EC1	ENSBTAG00000040602
RPL36	5.18e-09	0.561919	0.238	0.177	8.24e-05	4	EC1	RPL36
HOOK3	6.37e-08	0.55702	0.159	0.109	0.00101346	4	EC1	HOOK3
GNA11	8.43e-07	0.553153	0.104	0.067	0.0134256	4	EC1	GNA11
PSMA7	9.15e-07	0.552432	0.224	0.176	0.0145608	4	EC1	PSMA7
MGST3	2.31e-14	0.551273	0.439	0.364	3.68e-10	4	EC1	MGST3
KDELR1	4e-09	0.546993	0.129	0.08	6.37e-05	4	EC1	KDELR1
HK1	1.27e-09	0.546919	0.133	0.082	2.03e-05	4	EC1	HK1
PALM	2.73e-18	0.546259	0.123	0.056	4.35e-14	4	EC1	PALM
RCN1	1.5e-07	0.544442	0.157	0.109	0.0023837	4	EC1	RCN1
NSA2	4.76e-07	0.543323	0.106	0.067	0.00758444	4	EC1	NSA2
RPS6	1.51e-10	0.541793	0.325	0.255	2.4e-06	4	EC1	RPS6
GUCY1A1	8.17e-11	0.53894	0.126	0.073	1.3e-06	4	EC1	GUCY1A1
VAT1	3.97e-09	0.538398	0.124	0.076	6.32e-05	4	EC1	VAT1
YBX1	1.96e-08	0.538041	0.172	0.119	0.000311457	4	EC1	YBX1
NME2	3.79e-09	0.536502	0.116	0.07	6.03e-05	4	EC1	NME2
YBX3	3.23e-09	0.534563	0.182	0.125	5.14e-05	4	EC1	YBX3
SFT2D1	2.74e-07	0.534341	0.118	0.077	0.00435612	4	EC1	SFT2D1
YWHAQ	3.95e-09	0.53417	0.119	0.072	6.28e-05	4	EC1	YWHAQ
RPL7	5.83e-08	0.523932	0.232	0.176	0.00092781	4	EC1	RPL7
FLNA	5.44e-10	0.523312	0.237	0.17	8.66e-06	4	EC1	FLNA
PSAP	5.3e-15	0.521567	0.362	0.271	8.43e-11	4	EC1	PSAP
SEC62	4.78e-08	0.520036	0.405	0.362	0.00076066	4	EC1	SEC62
RPL17	2.75e-07	0.512493	0.167	0.119	0.00437992	4	EC1	RPL17
STXBP1	3.6e-08	0.510778	0.101	0.06	0.000573475	4	EC1	STXBP1
TOP1	9.55e-07	0.510587	0.21	0.162	0.0152059	4	EC1	TOP1
NDUFS5	2.9e-06	0.506956	0.142	0.101	0.0461734	4	EC1	NDUFS5
FAM32A	7.85e-07	0.506587	0.108	0.069	0.0125028	4	EC1	FAM32A
RIPOR1	8.04e-07	0.503239	0.154	0.109	0.0127998	4	EC1	RIPOR1
TGFBR2	1.92e-13	0.502591	0.175	0.104	3.06e-09	4	EC1	TGFBR2
F13A1	0	3.29312	0.543	0.088	0	5	MAC	F13A1
SRGN	1.87e-272	3.11565	0.538	0.129	2.98e-268	5	MAC	SRGN
RGS1	0	3.10026	0.387	0.048	0	5	MAC	RGS1
CR2	2.51e-300	3.05759	0.376	0.048	3.99e-296	5	MAC	CR2
C1QA	2e-237	2.91981	0.452	0.098	3.18e-233	5	MAC	C1QA
C1QC	3.28e-205	2.89838	0.385	0.079	5.22e-201	5	MAC	C1QC
GDA	0	2.86037	0.441	0.055	0	5	MAC	GDA
FRMD4B	0	2.73397	0.445	0.06	0	5	MAC	FRMD4B
ENSBTAG00000048980	9.37e-233	2.67925	0.404	0.077	1.49e-228	5	MAC	ENSBTAG00000048980
CD163	4.37e-283	2.65737	0.402	0.06	6.96e-279	5	MAC	CD163
MTSS1	8.66e-225	2.4846	0.469	0.114	1.38e-220	5	MAC	MTSS1
MRC1	2.93e-236	2.46852	0.324	0.045	4.66e-232	5	MAC	MRC1
MSR1	4.22e-285	2.369	0.277	0.024	6.71e-281	5	MAC	MSR1
SLC11A1	2.04e-186	2.35008	0.202	0.02	3.25e-182	5	MAC	SLC11A1
CSF1R	4.32e-265	2.34988	0.333	0.042	6.87e-261	5	MAC	CSF1R
CCDC141	1.25e-133	2.32078	0.26	0.052	1.99e-129	5	MAC	CCDC141
CTSC	9.2e-203	2.28447	0.426	0.099	1.46e-198	5	MAC	CTSC
CD5L	7e-135	2.2654	0.27	0.055	1.11e-130	5	MAC	CD5L
CFD	8.55e-82	2.1843	0.258	0.076	1.36e-77	5	MAC	CFD
WWP1	6.9e-159	2.16596	0.396	0.106	1.1e-154	5	MAC	WWP1
CYBB	5.49e-224	2.163	0.248	0.025	8.75e-220	5	MAC	CYBB
CD14	2.26e-206	2.15611	0.259	0.031	3.6e-202	5	MAC	CD14
CTSS	1.33e-124	2.12807	0.379	0.119	2.12e-120	5	MAC	CTSS
C1QB	7.61e-125	2.06412	0.252	0.051	1.21e-120	5	MAC	C1QB
GRO1	3.78e-93	2.04957	0.138	0.02	6.03e-89	5	MAC	GRO1
BRB	1.55e-82	2.02296	0.183	0.04	2.46e-78	5	MAC	BRB
ENSBTAG00000010155	2.57e-99	2.01652	0.249	0.061	4.09e-95	5	MAC	ENSBTAG00000010155
ITGB2	1.73e-169	1.97801	0.258	0.039	2.75e-165	5	MAC	ITGB2
STAB1	5.12e-101	1.93705	0.303	0.089	8.15e-97	5	MAC	STAB1
FGD2	3.6e-179	1.93176	0.209	0.023	5.72e-175	5	MAC	FGD2
PEPD	2.04e-128	1.92432	0.292	0.068	3.25e-124	5	MAC	PEPD
TGFBI	2.21e-126	1.88385	0.284	0.064	3.52e-122	5	MAC	TGFBI
LGMN	6.52e-131	1.88329	0.242	0.045	1.04e-126	5	MAC	LGMN
ENSBTAG00000037937	3.45e-68	1.84883	0.282	0.1	5.49e-64	5	MAC	ENSBTAG00000037937
LYVE1	1.24e-133	1.81063	0.207	0.031	1.98e-129	5	MAC	LYVE1
ATP13A3	1.51e-166	1.81048	0.725	0.375	2.41e-162	5	MAC	ATP13A3
SLC9A9	1.79e-79	1.74078	0.239	0.068	2.84e-75	5	MAC	SLC9A9
ACP5	5.6e-92	1.73246	0.13	0.017	8.92e-88	5	MAC	ACP5
S100A12	5.6e-47	1.72097	0.118	0.027	8.92e-43	5	MAC	S100A12
MEF2A	2.16e-97	1.69007	0.517	0.261	3.43e-93	5	MAC	MEF2A
FCGR3A	3.29e-108	1.66867	0.15	0.02	5.24e-104	5	MAC	FCGR3A
AOC1	9.63e-113	1.66172	0.15	0.019	1.53e-108	5	MAC	AOC1
SHTN1	4.23e-120	1.66098	0.167	0.022	6.74e-116	5	MAC	SHTN1
CD83	1.54e-130	1.64786	0.128	0.01	2.45e-126	5	MAC	CD83
GRN	1.59e-62	1.64042	0.359	0.167	2.53e-58	5	MAC	GRN
ENSBTAG00000013919	8.76e-72	1.635	0.452	0.223	1.39e-67	5	MAC	ENSBTAG00000013919
C5AR1	1.04e-134	1.6206	0.14	0.013	1.65e-130	5	MAC	C5AR1
LAPTM5	4.96e-68	1.60902	0.181	0.045	7.9e-64	5	MAC	LAPTM5
NFKBIA	7.23e-62	1.60361	0.301	0.118	1.15e-57	5	MAC	NFKBIA
FERMT3	2.08e-119	1.59435	0.173	0.024	3.31e-115	5	MAC	FERMT3
PRKCB	2.14e-113	1.5879	0.166	0.023	3.41e-109	5	MAC	PRKCB
ITGAM	1.19e-173	1.5837	0.154	0.011	1.89e-169	5	MAC	ITGAM
BOLA-DRA	7.2e-64	1.57571	0.395	0.187	1.15e-59	5	MAC	BOLA-DRA
IRF5	6.84e-135	1.52243	0.147	0.014	1.09e-130	5	MAC	IRF5
CD68	8.05e-85	1.51365	0.153	0.027	1.28e-80	5	MAC	CD68
ADCY7	1.86e-107	1.49447	0.156	0.022	2.96e-103	5	MAC	ADCY7
TMEM156	5.75e-91	1.48442	0.173	0.032	9.15e-87	5	MAC	TMEM156
ENSBTAG00000039196	5.13e-85	1.47923	0.105	0.012	8.17e-81	5	MAC	ENSBTAG00000039196
PARP14	2.71e-72	1.4789	0.25	0.076	4.31e-68	5	MAC	PARP14
BLA-DQB	5.11e-42	1.46645	0.346	0.183	8.13e-38	5	MAC	BLA-DQB
UHRF2	6.34e-42	1.46499	0.298	0.147	1.01e-37	5	MAC	UHRF2
AP2A2	9.74e-73	1.4594	0.466	0.242	1.55e-68	5	MAC	AP2A2
FAM78A	2.36e-80	1.45157	0.161	0.031	3.76e-76	5	MAC	FAM78A
ENSBTAG00000037605	1.2e-40	1.44261	0.257	0.114	1.91e-36	5	MAC	ENSBTAG00000037605
CTSZ	3.2e-39	1.43712	0.233	0.102	5.09e-35	5	MAC	CTSZ
GSDMD	3.82e-73	1.43697	0.163	0.035	6.09e-69	5	MAC	GSDMD
RBPJ	2.5e-54	1.43622	0.271	0.109	3.99e-50	5	MAC	RBPJ
PYCARD	1.06e-92	1.43461	0.135	0.019	1.68e-88	5	MAC	PYCARD
STING1	5.91e-106	1.43128	0.138	0.017	9.4e-102	5	MAC	STING1
TNFRSF1B	8.88e-69	1.42707	0.21	0.058	1.41e-64	5	MAC	TNFRSF1B
ADGRE1	1.17e-93	1.41214	0.109	0.011	1.86e-89	5	MAC	ADGRE1
NCKAP1L	2.98e-102	1.39826	0.139	0.018	4.75e-98	5	MAC	NCKAP1L
PTPRC	3.07e-77	1.39272	0.217	0.056	4.88e-73	5	MAC	PTPRC
LRRK1	1.2e-67	1.3894	0.209	0.058	1.9e-63	5	MAC	LRRK1
CLEC12A	4.85e-118	1.38179	0.119	0.01	7.72e-114	5	MAC	CLEC12A
DUSP2	3e-78	1.38156	0.119	0.017	4.77e-74	5	MAC	DUSP2
FCER1G	5.57e-64	1.3711	0.144	0.031	8.86e-60	5	MAC	FCER1G
ENSBTAG00000011437	3.77e-43	1.36561	0.209	0.079	6e-39	5	MAC	ENSBTAG00000011437
BOLA-DMB	7.81e-53	1.36277	0.182	0.055	1.24e-48	5	MAC	BOLA-DMB
ABCA6	5.23e-41	1.36242	0.252	0.111	8.33e-37	5	MAC	ABCA6
RGL1	2.48e-34	1.36233	0.252	0.123	3.95e-30	5	MAC	RGL1
IQGAP2	2.25e-47	1.3541	0.281	0.123	3.58e-43	5	MAC	IQGAP2
CTTNBP2	1.24e-52	1.35311	0.253	0.097	1.98e-48	5	MAC	CTTNBP2
CD55	1.4e-63	1.35108	0.269	0.093	2.23e-59	5	MAC	CD55
ENSBTAG00000025219	6.42e-66	1.35082	0.312	0.12	1.02e-61	5	MAC	ENSBTAG00000025219
ARAP2	9.78e-52	1.3463	0.181	0.055	1.56e-47	5	MAC	ARAP2
LRRFIP1	1.73e-56	1.34349	0.318	0.136	2.76e-52	5	MAC	LRRFIP1
LRP5	1.1e-38	1.34216	0.197	0.077	1.75e-34	5	MAC	LRP5
SLC4A7	7.25e-39	1.34095	0.229	0.098	1.15e-34	5	MAC	SLC4A7
TFEC	1.17e-104	1.33274	0.11	0.01	1.86e-100	5	MAC	TFEC
SRGAP2	3.66e-56	1.32825	0.374	0.182	5.83e-52	5	MAC	SRGAP2
TENT5A	7.13e-48	1.32641	0.209	0.075	1.13e-43	5	MAC	TENT5A
RNASE4	8.95e-22	1.32489	0.304	0.196	1.43e-17	5	MAC	RNASE4
LYN	3.07e-52	1.32049	0.158	0.043	4.89e-48	5	MAC	LYN
ENSBTAG00000049995	1.28e-62	1.30999	0.183	0.048	2.04e-58	5	MAC	ENSBTAG00000049995
TMEM106A	7.66e-61	1.30868	0.167	0.042	1.22e-56	5	MAC	TMEM106A
CTSH	1.01e-44	1.30233	0.32	0.158	1.61e-40	5	MAC	CTSH
MARCKS	1.74e-49	1.30228	0.36	0.182	2.77e-45	5	MAC	MARCKS
FYB1	3.09e-65	1.29404	0.155	0.034	4.91e-61	5	MAC	FYB1
ATP2B1	7.81e-57	1.29268	0.503	0.317	1.24e-52	5	MAC	ATP2B1
DAB2	6.34e-16	1.28445	0.219	0.138	1.01e-11	5	MAC	DAB2
UNC93B1	2.25e-51	1.28389	0.173	0.051	3.58e-47	5	MAC	UNC93B1
MYO9A	3.98e-52	1.28201	0.347	0.167	6.34e-48	5	MAC	MYO9A
LIPA	2.8e-23	1.27738	0.127	0.05	4.45e-19	5	MAC	LIPA
RASA3	2.52e-39	1.27643	0.215	0.088	4.01e-35	5	MAC	RASA3
LFNG	2.21e-57	1.27633	0.152	0.037	3.53e-53	5	MAC	LFNG
TNS3	3.61e-39	1.27574	0.154	0.051	5.75e-35	5	MAC	TNS3
WDFY4	1.78e-81	1.27194	0.103	0.012	2.83e-77	5	MAC	WDFY4
CEMIP2	6.68e-35	1.26228	0.152	0.053	1.06e-30	5	MAC	CEMIP2
PAK1	1.01e-37	1.25854	0.176	0.065	1.61e-33	5	MAC	PAK1
ARHGAP17	1.43e-43	1.25695	0.414	0.254	2.28e-39	5	MAC	ARHGAP17
GPCPD1	3.17e-36	1.2555	0.273	0.136	5.04e-32	5	MAC	GPCPD1
PTPRE	9.91e-50	1.25447	0.156	0.043	1.58e-45	5	MAC	PTPRE
CD84	2.15e-81	1.25432	0.109	0.013	3.43e-77	5	MAC	CD84
ENSBTAG00000050786	2.33e-56	1.24824	0.118	0.023	3.71e-52	5	MAC	ENSBTAG00000050786
ARHGAP26	1.23e-40	1.24633	0.167	0.056	1.96e-36	5	MAC	ARHGAP26
PYROXD2	1.25e-70	1.24537	0.101	0.014	2e-66	5	MAC	PYROXD2
CTSB	1.97e-17	1.2434	0.218	0.131	3.13e-13	5	MAC	CTSB
WSB1	2.06e-42	1.2433	0.34	0.179	3.28e-38	5	MAC	WSB1
LCP1	3.89e-60	1.23398	0.148	0.034	6.19e-56	5	MAC	LCP1
RNASE6	4.82e-52	1.22143	0.102	0.019	7.68e-48	5	MAC	RNASE6
CD74	1.49e-63	1.22025	0.551	0.314	2.37e-59	5	MAC	CD74
ENSBTAG00000022489	3.33e-53	1.2156	0.282	0.113	5.31e-49	5	MAC	ENSBTAG00000022489
PSAP	6.11e-24	1.20943	0.38	0.272	9.73e-20	5	MAC	PSAP
DPP7	7.9e-40	1.20233	0.175	0.062	1.26e-35	5	MAC	DPP7
CXCR4	2.47e-48	1.19992	0.1	0.019	3.93e-44	5	MAC	CXCR4
ZNHIT6	2.85e-35	1.19987	0.257	0.124	4.53e-31	5	MAC	ZNHIT6
CPM	9.34e-47	1.19806	0.114	0.026	1.49e-42	5	MAC	CPM
CYBA	2.58e-43	1.17279	0.139	0.039	4.11e-39	5	MAC	CYBA
BMP2K	2.34e-28	1.17159	0.205	0.096	3.72e-24	5	MAC	BMP2K
ZEB2.1	8.59e-29	1.16936	0.316	0.191	1.37e-24	5	MAC	ZEB2.1
MYO1F	6.37e-61	1.16828	0.118	0.022	1.01e-56	5	MAC	MYO1F
ZEB2	1.87e-26	1.16761	0.309	0.19	2.97e-22	5	MAC	ZEB2
INPP5D	1.49e-54	1.16711	0.126	0.027	2.36e-50	5	MAC	INPP5D
VPS13C	9.95e-35	1.16702	0.295	0.156	1.58e-30	5	MAC	VPS13C
SLCO2B1	8.26e-53	1.1509	0.109	0.021	1.32e-48	5	MAC	SLCO2B1
SAT1	6.54e-95	1.14664	0.895	0.751	1.04e-90	5	MAC	SAT1
LRRK2	6.12e-33	1.13994	0.139	0.047	9.74e-29	5	MAC	LRRK2
LAT2	4.46e-65	1.1378	0.101	0.015	7.11e-61	5	MAC	LAT2
RASGEF1B	2.11e-17	1.13701	0.189	0.107	3.36e-13	5	MAC	RASGEF1B
DOCK2	3.49e-53	1.13107	0.117	0.024	5.56e-49	5	MAC	DOCK2
TLE4	5.1e-31	1.12156	0.41	0.274	8.12e-27	5	MAC	TLE4
MAN1A1	4.84e-41	1.12001	0.299	0.143	7.7e-37	5	MAC	MAN1A1
LY9	2.57e-62	1.10277	0.101	0.016	4.09e-58	5	MAC	LY9
ADGRE5	6.49e-43	1.09543	0.143	0.041	1.03e-38	5	MAC	ADGRE5
TET2	5e-24	1.08931	0.334	0.221	7.95e-20	5	MAC	TET2
METRNL	1.03e-16	1.0561	0.252	0.164	1.65e-12	5	MAC	METRNL
FNBP1	4.4e-21	1.05415	0.261	0.158	7e-17	5	MAC	FNBP1
DENND4C	3.07e-24	1.05329	0.208	0.106	4.89e-20	5	MAC	DENND4C
ARRB2	5.77e-42	1.05277	0.103	0.023	9.19e-38	5	MAC	ARRB2
SAMHD1	1.16e-28	1.03182	0.106	0.033	1.84e-24	5	MAC	SAMHD1
GBP2	4e-31	1.03173	0.114	0.035	6.37e-27	5	MAC	GBP2
PSTPIP1	4.9e-59	1.03015	0.104	0.017	7.8e-55	5	MAC	PSTPIP1
SNX10	2.65e-30	1.02468	0.111	0.034	4.23e-26	5	MAC	SNX10
ASRGL1	4.71e-26	1.02008	0.154	0.063	7.5e-22	5	MAC	ASRGL1
STX2	1.43e-18	1.01489	0.157	0.078	2.28e-14	5	MAC	STX2
ENSBTAG00000038233	7.92e-18	1.00922	0.126	0.056	1.26e-13	5	MAC	ENSBTAG00000038233
BOLA	3.32e-43	1.00652	0.468	0.275	5.29e-39	5	MAC	BOLA
DOCK8	1.14e-20	1.00577	0.171	0.084	1.82e-16	5	MAC	DOCK8
VAV3	7.04e-20	1.00029	0.32	0.22	1.12e-15	5	MAC	VAV3
IRF1	3.36e-11	1	0.123	0.067	5.34e-07	5	MAC	IRF1
CTSK	4.61e-07	0.988258	0.117	0.074	0.00734331	5	MAC	CTSK
FTL	9.13e-10	0.987557	0.193	0.132	1.45e-05	5	MAC	FTL
ELMO1	2.27e-29	0.983731	0.153	0.058	3.61e-25	5	MAC	ELMO1
FGD4	2.05e-18	0.982747	0.167	0.086	3.26e-14	5	MAC	FGD4
SYNJ1	3.36e-21	0.977588	0.163	0.078	5.35e-17	5	MAC	SYNJ1
SGMS1	1.85e-18	0.976896	0.232	0.138	2.95e-14	5	MAC	SGMS1
PTPRJ	6.55e-41	0.976747	0.101	0.023	1.04e-36	5	MAC	PTPRJ
STAT1	1.41e-20	0.975197	0.187	0.095	2.24e-16	5	MAC	STAT1
PTPN6	2.16e-22	0.972005	0.147	0.064	3.43e-18	5	MAC	PTPN6
CPT1A	6.31e-22	0.970218	0.171	0.081	1e-17	5	MAC	CPT1A
PLEKHO1	1.22e-34	0.966718	0.137	0.044	1.94e-30	5	MAC	PLEKHO1
AHNAK	1.99e-67	0.951446	0.869	0.782	3.17e-63	5	MAC	AHNAK
APBB1IP	2.49e-27	0.947063	0.152	0.06	3.96e-23	5	MAC	APBB1IP
PHTF2	1.15e-12	0.94546	0.17	0.102	1.84e-08	5	MAC	PHTF2
SIRPA	5.85e-16	0.942283	0.21	0.126	9.32e-12	5	MAC	SIRPA
NAGK	3.45e-33	0.939334	0.12	0.036	5.49e-29	5	MAC	NAGK
OPHN1	2.71e-18	0.937737	0.118	0.05	4.32e-14	5	MAC	OPHN1
CD1D	9.2e-28	0.936574	0.106	0.034	1.46e-23	5	MAC	CD1D
NIN	8.58e-20	0.935365	0.243	0.143	1.37e-15	5	MAC	NIN
DOCK10	1.67e-22	0.921584	0.12	0.046	2.66e-18	5	MAC	DOCK10
ENSBTAG00000037634	8.87e-22	0.919627	0.1	0.035	1.41e-17	5	MAC	ENSBTAG00000037634
FTH1	1.27e-17	0.918056	0.514	0.445	2.02e-13	5	MAC	FTH1
SKAP2	5.14e-16	0.915942	0.174	0.095	8.18e-12	5	MAC	SKAP2
FCHO2	1.62e-16	0.915713	0.261	0.171	2.57e-12	5	MAC	FCHO2
ENSBTAG00000001143	2.66e-17	0.911798	0.124	0.056	4.23e-13	5	MAC	ENSBTAG00000001143
SP140L	4.08e-25	0.908621	0.225	0.114	6.49e-21	5	MAC	SP140L
ABCA1	1.04e-20	0.908146	0.178	0.087	1.66e-16	5	MAC	ABCA1
ASAH1	2.95e-18	0.894889	0.128	0.057	4.69e-14	5	MAC	ASAH1
CCND1	1.54e-17	0.883736	0.101	0.04	2.46e-13	5	MAC	CCND1
ENSBTAG00000048798	1e-17	0.882128	0.313	0.217	1.59e-13	5	MAC	ENSBTAG00000048798
TCIRG1	1.99e-15	0.880222	0.124	0.059	3.17e-11	5	MAC	TCIRG1
DNM1	2.59e-25	0.878851	0.11	0.037	4.12e-21	5	MAC	DNM1
WDFY3	7.69e-21	0.878049	0.173	0.084	1.22e-16	5	MAC	WDFY3
EXOC6B	1.78e-11	0.876844	0.188	0.121	2.84e-07	5	MAC	EXOC6B
SGK1	7.22e-20	0.872585	0.1	0.037	1.15e-15	5	MAC	SGK1
TLR4	1.65e-23	0.8715	0.11	0.039	2.62e-19	5	MAC	TLR4
SARS1	1.27e-11	0.870159	0.115	0.061	2.02e-07	5	MAC	SARS1
RESF1	3.75e-19	0.869977	0.414	0.318	5.97e-15	5	MAC	RESF1
SLC12A7	3.02e-13	0.862856	0.268	0.189	4.8e-09	5	MAC	SLC12A7
COTL1	8.68e-27	0.858963	0.113	0.038	1.38e-22	5	MAC	COTL1
SORBS3	3.66e-14	0.858032	0.252	0.169	5.82e-10	5	MAC	SORBS3
ENSBTAG00000038619	9.5e-12	0.852092	0.195	0.125	1.51e-07	5	MAC	ENSBTAG00000038619
CNTLN	8.71e-14	0.851007	0.264	0.182	1.39e-09	5	MAC	CNTLN
EPS15	2.77e-18	0.845527	0.157	0.077	4.41e-14	5	MAC	EPS15
CMIP	1.33e-14	0.8429	0.121	0.058	2.12e-10	5	MAC	CMIP
HPS3	2.01e-09	0.835698	0.113	0.064	3.2e-05	5	MAC	HPS3
CNTN3	1.06e-22	0.834309	0.102	0.035	1.69e-18	5	MAC	CNTN3
RAP2B	2.06e-11	0.832559	0.157	0.094	3.29e-07	5	MAC	RAP2B
ARHGAP18	2.59e-06	0.83136	0.232	0.187	0.0412309	5	MAC	ARHGAP18
TBC1D9	4.46e-12	0.825154	0.145	0.082	7.1e-08	5	MAC	TBC1D9
GNPTAB	8.11e-13	0.82478	0.133	0.071	1.29e-08	5	MAC	GNPTAB
VMP1	6.69e-11	0.824572	0.309	0.244	1.06e-06	5	MAC	VMP1
RND3	8.78e-08	0.823425	0.119	0.073	0.0013977	5	MAC	RND3
DUSP6	8.49e-09	0.819904	0.264	0.207	0.00013519	5	MAC	DUSP6
MYO5A	6.45e-12	0.817037	0.138	0.077	1.03e-07	5	MAC	MYO5A
SCAPER	8.55e-13	0.815905	0.176	0.105	1.36e-08	5	MAC	SCAPER
DOCK11	5.99e-13	0.814761	0.196	0.121	9.54e-09	5	MAC	DOCK11
CSGALNACT2	4.29e-09	0.814003	0.157	0.102	6.82e-05	5	MAC	CSGALNACT2
RNASET2	5.06e-22	0.810019	0.109	0.04	8.06e-18	5	MAC	RNASET2
ACTR3	3.31e-10	0.809791	0.192	0.128	5.27e-06	5	MAC	ACTR3
COLGALT1	2.15e-16	0.809651	0.11	0.048	3.43e-12	5	MAC	COLGALT1
GRK5	6.29e-22	0.809532	0.111	0.041	1e-17	5	MAC	GRK5
SCPEP1	1.42e-08	0.808581	0.204	0.147	0.000225757	5	MAC	SCPEP1
MGAT5	2.26e-18	0.807334	0.113	0.047	3.59e-14	5	MAC	MGAT5
DUSP1	6.33e-21	0.805866	0.451	0.338	1.01e-16	5	MAC	DUSP1
MOB1B	7.49e-08	0.805584	0.196	0.142	0.00119224	5	MAC	MOB1B
WDR91	3.6e-20	0.805262	0.111	0.044	5.74e-16	5	MAC	WDR91
AHCY	2.26e-08	0.80497	0.114	0.068	0.000360161	5	MAC	AHCY
ANKRD11	3.38e-24	0.803242	0.52	0.413	5.39e-20	5	MAC	ANKRD11
BAZ1A	1.48e-11	0.800965	0.164	0.098	2.35e-07	5	MAC	BAZ1A
MCL1	9.61e-09	0.80006	0.303	0.251	0.000153009	5	MAC	MCL1
ABCA5	6.34e-11	0.799447	0.14	0.081	1.01e-06	5	MAC	ABCA5
STK4	3.93e-18	0.79844	0.101	0.04	6.26e-14	5	MAC	STK4
SNX2	3.37e-11	0.797073	0.162	0.099	5.36e-07	5	MAC	SNX2
HIF1A	2.68e-08	0.794499	0.208	0.151	0.000427118	5	MAC	HIF1A
RNGTT	3.03e-12	0.792522	0.164	0.097	4.82e-08	5	MAC	RNGTT
TUT4	3.72e-30	0.789882	0.618	0.524	5.92e-26	5	MAC	TUT4
MYOF	1.38e-18	0.789574	0.16	0.077	2.2e-14	5	MAC	MYOF
TPCN2	7.12e-13	0.789306	0.124	0.064	1.13e-08	5	MAC	TPCN2
ANKS1A	7.29e-18	0.785304	0.111	0.046	1.16e-13	5	MAC	ANKS1A
EFHD2	1.61e-22	0.782543	0.101	0.035	2.56e-18	5	MAC	EFHD2
TBC1D1	2.88e-11	0.782069	0.188	0.12	4.59e-07	5	MAC	TBC1D1
RASAL2	4.84e-10	0.779728	0.133	0.078	7.71e-06	5	MAC	RASAL2
ZFHX3	2.01e-12	0.778813	0.175	0.105	3.2e-08	5	MAC	ZFHX3
IFNAR1	3.23e-13	0.774952	0.126	0.064	5.15e-09	5	MAC	IFNAR1
EHBP1L1	2.16e-15	0.772622	0.118	0.054	3.45e-11	5	MAC	EHBP1L1
BOLA-NC1	1.31e-11	0.771931	0.119	0.062	2.08e-07	5	MAC	BOLA-NC1
PTPN1	1.27e-10	0.768976	0.107	0.057	2.03e-06	5	MAC	PTPN1
ZYX	1.64e-10	0.768651	0.158	0.097	2.61e-06	5	MAC	ZYX
MORC3	6.38e-10	0.767658	0.162	0.102	1.02e-05	5	MAC	MORC3
TMEM86A	5.93e-13	0.767614	0.1	0.047	9.44e-09	5	MAC	TMEM86A
LCORL	7.05e-07	0.765085	0.179	0.13	0.0112279	5	MAC	LCORL
DENND4A	1.97e-08	0.763588	0.157	0.104	0.000313837	5	MAC	DENND4A
FLNA	1.25e-13	0.762973	0.256	0.171	1.99e-09	5	MAC	FLNA
AFF4	3.39e-11	0.762295	0.327	0.262	5.39e-07	5	MAC	AFF4
CEP170	5.72e-13	0.757167	0.34	0.265	9.1e-09	5	MAC	CEP170
BASP1	1.72e-19	0.756702	0.111	0.044	2.73e-15	5	MAC	BASP1
MAN2B1	6.75e-14	0.754697	0.103	0.047	1.07e-09	5	MAC	MAN2B1
PTK2B	3.1e-13	0.75359	0.106	0.05	4.94e-09	5	MAC	PTK2B
MLXIP	1.04e-08	0.750528	0.174	0.118	0.000166086	5	MAC	MLXIP
AFF1	5.57e-13	0.750409	0.279	0.195	8.86e-09	5	MAC	AFF1
NOTCH2	7.25e-09	0.749862	0.144	0.09	0.000115366	5	MAC	NOTCH2
FBXL5	6.06e-08	0.746463	0.232	0.178	0.000964537	5	MAC	FBXL5
EHD4	1.04e-10	0.742052	0.105	0.054	1.66e-06	5	MAC	EHD4
ESCO1	9.71e-08	0.736157	0.214	0.159	0.00154576	5	MAC	ESCO1
RIN2	1.35e-08	0.729638	0.12	0.071	0.000214788	5	MAC	RIN2
AMDHD2	1.33e-07	0.728985	0.182	0.13	0.00210948	5	MAC	AMDHD2
ENSBTAG00000034366	6.36e-07	0.727463	0.117	0.074	0.0101205	5	MAC	ENSBTAG00000034366
KIF13B	3.29e-09	0.723729	0.285	0.224	5.24e-05	5	MAC	KIF13B
TPM3	1.19e-12	0.720381	0.293	0.213	1.9e-08	5	MAC	TPM3
RASA1	1.34e-07	0.71898	0.181	0.129	0.00213622	5	MAC	RASA1
OGT	1.2e-06	0.710553	0.247	0.201	0.0190238	5	MAC	OGT
MYO9B	2.24e-09	0.710218	0.144	0.088	3.56e-05	5	MAC	MYO9B
CELF2	8.28e-09	0.70699	0.112	0.064	0.000131876	5	MAC	CELF2
CHD6	2.63e-09	0.704944	0.273	0.21	4.19e-05	5	MAC	CHD6
EMP3	8.04e-11	0.701783	0.102	0.052	1.28e-06	5	MAC	EMP3
NBEA	1.22e-10	0.700085	0.129	0.072	1.94e-06	5	MAC	NBEA
DMXL1	1.38e-06	0.694845	0.21	0.163	0.0220075	5	MAC	DMXL1
TNRC18	2.12e-07	0.694787	0.189	0.137	0.0033813	5	MAC	TNRC18
LRBA	9.53e-09	0.693933	0.174	0.117	0.000151662	5	MAC	LRBA
CEP350	4e-13	0.692174	0.377	0.304	6.36e-09	5	MAC	CEP350
PARP12	6.2e-10	0.691537	0.114	0.062	9.87e-06	5	MAC	PARP12
OSBPL8	1.5e-07	0.689908	0.17	0.117	0.00239264	5	MAC	OSBPL8
GAS7	5.1e-10	0.684	0.118	0.065	8.12e-06	5	MAC	GAS7
DNAJC13	5.73e-09	0.681936	0.207	0.147	9.13e-05	5	MAC	DNAJC13
TUT7	3.88e-10	0.670113	0.379	0.325	6.17e-06	5	MAC	TUT7
USP3	1.87e-10	0.668665	0.105	0.055	2.98e-06	5	MAC	USP3
INPP4A	1.16e-06	0.66615	0.107	0.067	0.0183946	5	MAC	INPP4A
SNX29	5.13e-09	0.664944	0.127	0.075	8.17e-05	5	MAC	SNX29
H3-3B	1.06e-08	0.664454	0.299	0.238	0.000168065	5	MAC	H3-3B
KLF4	4.26e-11	0.653747	0.214	0.14	6.78e-07	5	MAC	KLF4
CRYBG3	7.66e-10	0.64941	0.285	0.214	1.22e-05	5	MAC	CRYBG3
STK38	4.1e-11	0.647547	0.301	0.222	6.53e-07	5	MAC	STK38
ARHGAP12	9.44e-08	0.643538	0.167	0.114	0.00150207	5	MAC	ARHGAP12
ZFP36L2	3.18e-11	0.643365	0.381	0.313	5.07e-07	5	MAC	ZFP36L2
ACSL5	4.87e-08	0.640058	0.126	0.077	0.00077512	5	MAC	ACSL5
PIAS1	1.87e-06	0.632477	0.102	0.063	0.0298024	5	MAC	PIAS1
SBF2	2.16e-07	0.632398	0.156	0.106	0.00344228	5	MAC	SBF2
SUSD6	3.73e-07	0.625461	0.107	0.065	0.00593204	5	MAC	SUSD6
INPPL1	2.15e-06	0.622773	0.1	0.061	0.0342015	5	MAC	INPPL1
CEACAM1	8.12e-18	0.620947	0.445	0.336	1.29e-13	5	MAC	CEACAM1
TAP1	3.42e-08	0.61993	0.123	0.075	0.000543963	5	MAC	TAP1
ALDH2	4.87e-07	0.614392	0.212	0.159	0.00774581	5	MAC	ALDH2
GLG1	4.16e-07	0.607289	0.25	0.198	0.00662212	5	MAC	GLG1
CSNK1G3	1.34e-07	0.597458	0.386	0.355	0.00212911	5	MAC	CSNK1G3
CCNL1	4.04e-07	0.595839	0.302	0.251	0.00642815	5	MAC	CCNL1
RPS6KA5	1.02e-06	0.592503	0.113	0.072	0.0162374	5	MAC	RPS6KA5
PPM1D	6.45e-07	0.589397	0.102	0.062	0.0102606	5	MAC	PPM1D
SPAG9	5.93e-17	0.581727	0.567	0.51	9.45e-13	5	MAC	SPAG9
KMT2C	3.49e-08	0.569109	0.353	0.3	0.000556266	5	MAC	KMT2C
FOS	2.8e-12	0.568765	0.336	0.247	4.46e-08	5	MAC	FOS
JSP.1	3.07e-28	0.56501	0.65	0.508	4.88e-24	5	MAC	JSP.1
ZFP36L1	5.34e-17	0.556892	0.585	0.512	8.5e-13	5	MAC	ZFP36L1
RAB8B	8.67e-07	0.554558	0.105	0.064	0.0137942	5	MAC	RAB8B
ENSBTAG00000011511	5.43e-07	0.551995	0.123	0.078	0.00864755	5	MAC	ENSBTAG00000011511
SF3B1	1.23e-19	0.532996	0.669	0.615	1.96e-15	5	MAC	SF3B1
AKAP13	1.03e-10	0.526323	0.441	0.376	1.64e-06	5	MAC	AKAP13
GOLGB1	1.71e-08	0.519405	0.531	0.513	0.000271907	5	MAC	GOLGB1
C3	0	4.14179	0.959	0.201	0	7	ME	C3
MSLN	0	3.57561	0.659	0.037	0	7	ME	MSLN
FN1	3.12e-206	3.30602	0.693	0.246	4.96e-202	7	ME	FN1
KRT19	0	3.26877	0.637	0.076	0	7	ME	KRT19
GPM6A	0	3.20657	0.571	0.028	0	7	ME	GPM6A
CFB	0	2.99874	0.656	0.102	0	7	ME	CFB
CFI	0	2.94878	0.51	0.036	0	7	ME	CFI
CCN3	0	2.84214	0.492	0.064	0	7	ME	CCN3
POSTN	1.99e-298	2.77542	0.432	0.054	3.16e-294	7	ME	POSTN
CGN	0	2.68164	0.413	0.026	0	7	ME	CGN
ENSBTAG00000032687	0	2.66995	0.406	0.024	0	7	ME	ENSBTAG00000032687
CFH	5.67e-252	2.53231	0.65	0.168	9.02e-248	7	ME	CFH
GATA5	0	2.52786	0.347	0.011	0	7	ME	GATA5
LMO7	0	2.5244	0.416	0.039	0	7	ME	LMO7
GAS6	5.23e-267	2.36047	0.572	0.115	8.33e-263	7	ME	GAS6
KRT8	0	2.31243	0.343	0.019	0	7	ME	KRT8
CRIP1	1.9e-231	2.3116	0.586	0.142	3.02e-227	7	ME	CRIP1
LRRN4CL	8.44e-226	2.28821	0.518	0.111	1.34e-221	7	ME	LRRN4CL
CD55	9.26e-259	2.27471	0.489	0.083	1.47e-254	7	ME	CD55
CACHD1	2.78e-228	2.27367	0.433	0.073	4.43e-224	7	ME	CACHD1
BMP4	3.55e-187	2.23042	0.42	0.083	5.65e-183	7	ME	BMP4
CST3	2.1e-223	2.17089	0.873	0.458	3.35e-219	7	ME	CST3
S100A4	1.41e-153	2.15576	0.589	0.206	2.25e-149	7	ME	S100A4
IGFBP2	0	2.1293	0.306	0.017	0	7	ME	IGFBP2
ND3	6.1e-230	2.11588	0.87	0.429	9.71e-226	7	ME	ND3
HEPACAM	0	2.10863	0.268	0.008	0	7	ME	HEPACAM
MGP	4.52e-207	2.10783	0.902	0.518	7.19e-203	7	ME	MGP
SYT8	0	2.09603	0.247	0.007	0	7	ME	SYT8
EZR	1.02e-156	2.0921	0.488	0.135	1.63e-152	7	ME	EZR
ATP6	6.01e-232	2.0906	0.921	0.551	9.57e-228	7	ME	ATP6
CXCL16	4e-213	2.0764	0.354	0.05	6.37e-209	7	ME	CXCL16
UPK3B	3.53e-238	2.0487	0.288	0.027	5.62e-234	7	ME	UPK3B
COL1A2	2.82e-197	2.04334	0.773	0.316	4.49e-193	7	ME	COL1A2
PDPN	2.35e-287	2.04085	0.327	0.028	3.74e-283	7	ME	PDPN
RORC	3.59e-265	2.02438	0.227	0.012	5.72e-261	7	ME	RORC
EPPK1	0	2.01066	0.252	0.009	0	7	ME	EPPK1
WT1	0	2.00086	0.265	0.008	0	7	ME	WT1
CLDN15	9.8e-191	1.99567	0.31	0.043	1.56e-186	7	ME	CLDN15
UPK1B	0	1.97726	0.25	0.011	0	7	ME	UPK1B
SERPING1	3.06e-177	1.96712	0.69	0.27	4.87e-173	7	ME	SERPING1
TFPI2	9.58e-152	1.95318	0.394	0.086	1.53e-147	7	ME	TFPI2
COBL	2.25e-297	1.93701	0.218	0.009	3.58e-293	7	ME	COBL
CLDN1	0	1.93186	0.233	0.007	0	7	ME	CLDN1
PKHD1L1	2.27e-236	1.91629	0.237	0.017	3.61e-232	7	ME	PKHD1L1
ENSBTAG00000006864	6.03e-172	1.9094	0.482	0.116	9.59e-168	7	ME	ENSBTAG00000006864
CDH11	3.36e-267	1.89884	0.293	0.024	5.35e-263	7	ME	CDH11
C4A	3.53e-169	1.89841	0.498	0.128	5.62e-165	7	ME	C4A
C2	4.38e-153	1.87549	0.392	0.084	6.97e-149	7	ME	C2
FNDC1	2.76e-123	1.87217	0.274	0.05	4.4e-119	7	ME	FNDC1
ERBB3	0	1.85832	0.22	0.007	0	7	ME	ERBB3
BASP1	5.73e-164	1.84967	0.265	0.035	9.13e-160	7	ME	BASP1
DSP	0	1.83505	0.228	0.008	0	7	ME	DSP
C4BPA	4.39e-185	1.82948	0.16	0.009	7e-181	7	ME	C4BPA
C1S	1.69e-183	1.82199	0.681	0.238	2.69e-179	7	ME	C1S
PTGS1	1.4e-193	1.81557	0.247	0.025	2.23e-189	7	ME	PTGS1
CTTNBP2	9.83e-123	1.78855	0.372	0.093	1.56e-118	7	ME	CTTNBP2
MRGPRF	4.49e-243	1.763	0.246	0.018	7.14e-239	7	ME	MRGPRF
CDH1	1.41e-224	1.73216	0.218	0.015	2.25e-220	7	ME	CDH1
COX3	7.92e-224	1.72953	0.984	0.777	1.26e-219	7	ME	COX3
ALDH1A2	1.47e-279	1.71625	0.202	0.008	2.34e-275	7	ME	ALDH1A2
KIAA1217	7.5e-119	1.71423	0.307	0.066	1.19e-114	7	ME	KIAA1217
PRG4	1.66e-65	1.70165	0.256	0.076	2.64e-61	7	ME	PRG4
EFEMP1	5.57e-139	1.6969	0.414	0.101	8.86e-135	7	ME	EFEMP1
IDO1	3.46e-45	1.68361	0.296	0.12	5.5e-41	7	ME	IDO1
KLK10	3.4e-226	1.67604	0.201	0.011	5.41e-222	7	ME	KLK10
ADAM33	1.38e-113	1.66379	0.394	0.108	2.19e-109	7	ME	ADAM33
CYTB	1.48e-189	1.65947	0.936	0.624	2.36e-185	7	ME	CYTB
ARHGAP18	1.6e-85	1.65038	0.448	0.174	2.55e-81	7	ME	ARHGAP18
ND1	4.48e-181	1.64451	0.906	0.561	7.14e-177	7	ME	ND1
ID4	3.4e-190	1.61454	0.193	0.014	5.41e-186	7	ME	ID4
PTGDS	2.22e-75	1.60917	0.384	0.14	3.53e-71	7	ME	PTGDS
TTR	2.11e-87	1.60303	0.129	0.015	3.35e-83	7	ME	TTR
HTRA1	3.57e-111	1.58347	0.318	0.073	5.69e-107	7	ME	HTRA1
NUPR1	7.87e-100	1.58197	0.512	0.202	1.25e-95	7	ME	NUPR1
TMEM98	1.68e-249	1.57989	0.201	0.01	2.67e-245	7	ME	TMEM98
SOX6	5.86e-89	1.56971	0.253	0.058	9.34e-85	7	ME	SOX6
THSD4	1.92e-210	1.56911	0.201	0.013	3.05e-206	7	ME	THSD4
S100A13	5.62e-102	1.56517	0.34	0.089	8.94e-98	7	ME	S100A13
PTPRD	8.52e-145	1.55136	0.173	0.016	1.36e-140	7	ME	PTPRD
JSP.1	8.57e-196	1.54373	0.927	0.493	1.36e-191	7	ME	JSP.1
ACKR4	1.39e-97	1.53965	0.19	0.03	2.21e-93	7	ME	ACKR4
C1R	9.54e-115	1.53712	0.504	0.171	1.52e-110	7	ME	C1R
PKM	1.85e-109	1.52695	0.319	0.074	2.95e-105	7	ME	PKM
ARHGAP28	1.72e-113	1.52414	0.321	0.071	2.73e-109	7	ME	ARHGAP28
ARHGAP29	1.46e-78	1.49595	0.375	0.128	2.32e-74	7	ME	ARHGAP29
TGFBR2	1.08e-86	1.48906	0.334	0.097	1.72e-82	7	ME	TGFBR2
AGRN	3.7e-139	1.4673	0.176	0.017	5.89e-135	7	ME	AGRN
AQP1	2.24e-117	1.46559	0.217	0.032	3.57e-113	7	ME	AQP1
CLDN3	2.26e-177	1.46422	0.145	0.007	3.59e-173	7	ME	CLDN3
ND4	8.72e-165	1.45243	0.917	0.588	1.39e-160	7	ME	ND4
SH3BP4	2.41e-85	1.44958	0.25	0.058	3.83e-81	7	ME	SH3BP4
COX1	1.67e-193	1.44467	0.98	0.799	2.65e-189	7	ME	COX1
MYO1D	4.1e-120	1.42585	0.195	0.026	6.53e-116	7	ME	MYO1D
BNC1	1.1e-217	1.41862	0.138	0.004	1.74e-213	7	ME	BNC1
IFI27	1.3e-74	1.41464	0.266	0.071	2.07e-70	7	ME	IFI27
RHPN2	2.5e-120	1.41072	0.141	0.012	3.99e-116	7	ME	RHPN2
GLIS2	5.97e-85	1.40915	0.227	0.048	9.51e-81	7	ME	GLIS2
ATP8	9.13e-72	1.40418	0.259	0.07	1.45e-67	7	ME	ATP8
[truncated: 2,237 more rows]

## Sheet: Supplementary Table 2
Supplementary Table 2. GO analysis according with different cell types or overall comparison between VAT and SAT.
Comparison		ONTOLOGY	ID	Description	setSize	enrichmentScore	NES	pvalue	p.adjust	qvalues	rank	leading_edge	core_enrichment
Overall VAT/SAT	GO:0006518	BP	GO:0006518	peptide metabolic process	61	0.595166	2.8996	0.000149276	0.0102532	0.00943841	369	tags=92%, list=37%, signal=62%	RPL23A/RPS17/RPS29/RPS6/RPS27/RPL37A/RPLP1/RPL23/RPL27A/RPS11/RPL37/RPS12/RPL6/RPS8/RPS24/RPL10/RPL39/RPS23/RPS21/RPL26/RPS18/RPS13/RPS20/RPS3A/RPS16/RPL5/RACK1/RPL10A/RPL27/RPL18/EIF1/RPL35/RPL18A/RPS19/EEF1G/RPL32/RPL14/EIF4EBP1/RPS27A/RPL36A/RPLP2/EIF4A2/RPL13A/RPL38/RPS9/GPX1/RPS26/RPS3/RPS7/RPS28/RPL4/RPL11/EIF3E/RPS15/RPL28/RPL13
Overall VAT/SAT	GO:0006412	BP	GO:0006412	translation	60	0.593585	2.87866	0.000149544	0.0102532	0.00943841	369	tags=92%, list=37%, signal=62%	RPL23A/RPS17/RPS29/RPS6/RPS27/RPL37A/RPLP1/RPL23/RPL27A/RPS11/RPL37/RPS12/RPL6/RPS8/RPS24/RPL10/RPL39/RPS23/RPS21/RPL26/RPS18/RPS13/RPS20/RPS3A/RPS16/RPL5/RACK1/RPL10A/RPL27/RPL18/EIF1/RPL35/RPL18A/RPS19/EEF1G/RPL32/RPL14/EIF4EBP1/RPS27A/RPL36A/RPLP2/EIF4A2/RPL13A/RPL38/RPS9/RPS26/RPS3/RPS7/RPS28/RPL4/RPL11/EIF3E/RPS15/RPL28/RPL13
Overall VAT/SAT	GO:0043043	BP	GO:0043043	peptide biosynthetic process	60	0.593585	2.87866	0.000149544	0.0102532	0.00943841	369	tags=92%, list=37%, signal=62%	RPL23A/RPS17/RPS29/RPS6/RPS27/RPL37A/RPLP1/RPL23/RPL27A/RPS11/RPL37/RPS12/RPL6/RPS8/RPS24/RPL10/RPL39/RPS23/RPS21/RPL26/RPS18/RPS13/RPS20/RPS3A/RPS16/RPL5/RACK1/RPL10A/RPL27/RPL18/EIF1/RPL35/RPL18A/RPS19/EEF1G/RPL32/RPL14/EIF4EBP1/RPS27A/RPL36A/RPLP2/EIF4A2/RPL13A/RPL38/RPS9/RPS26/RPS3/RPS7/RPS28/RPL4/RPL11/EIF3E/RPS15/RPL28/RPL13
Overall VAT/SAT	GO:0043604	BP	GO:0043604	amide biosynthetic process	61	0.582485	2.83782	0.000149276	0.0102532	0.00943841	369	tags=90%, list=37%, signal=61%	RPL23A/RPS17/RPS29/RPS6/RPS27/RPL37A/RPLP1/RPL23/RPL27A/RPS11/RPL37/RPS12/RPL6/RPS8/RPS24/RPL10/RPL39/RPS23/RPS21/RPL26/RPS18/RPS13/RPS20/RPS3A/RPS16/RPL5/RACK1/RPL10A/RPL27/RPL18/EIF1/RPL35/RPL18A/RPS19/EEF1G/RPL32/RPL14/EIF4EBP1/RPS27A/RPL36A/RPLP2/EIF4A2/RPL13A/RPL38/RPS9/RPS26/RPS3/RPS7/RPS28/RPL4/RPL11/EIF3E/RPS15/RPL28/RPL13
Overall VAT/SAT	GO:0043603	BP	GO:0043603	cellular amide metabolic process	65	0.555653	2.73973	0.000148236	0.0102532	0.00943841	369	tags=88%, list=37%, signal=59%	VNN1/RPL23A/RPS17/RPS29/RPS6/RPS27/RPL37A/RPLP1/RPL23/RPL27A/RPS11/RPL37/RPS12/RPL6/RPS8/RPS24/RPL10/RPL39/RPS23/RPS21/RPL26/RPS18/RPS13/RPS20/RPS3A/RPS16/RPL5/RACK1/RPL10A/RPL27/RPL18/EIF1/RPL35/RPL18A/RPS19/EEF1G/RPL32/RPL14/EIF4EBP1/RPS27A/RPL36A/RPLP2/EIF4A2/RPL13A/RPL38/RPS9/GPX1/RPS26/RPS3/RPS7/RPS28/RPL4/RPL11/EIF3E/RPS15/RPL28/RPL13
Overall VAT/SAT	GO:0002252	BP	GO:0002252	immune effector process	15	0.79959	2.67224	0.00016909	0.0102532	0.00943841	105	tags=67%, list=10%, signal=61%	C3/CFB/CFH/C1QA/C1QB/SERPING1/C4A/C1S/RPS6/C2
Overall VAT/SAT	GO:0002253	BP	GO:0002253	activation of immune response	13	0.809496	2.57712	0.000171262	0.0102532	0.00943841	105	tags=69%, list=10%, signal=63%	C3/CFB/CFH/C1QA/C1QB/SERPING1/C4A/C1S/C2
Overall VAT/SAT	GO:0006959	BP	GO:0006959	humoral immune response	11	0.851292	2.55838	0.000175039	0.0102532	0.00943841	105	tags=82%, list=10%, signal=74%	C3/CFB/CFH/C1QA/C1QB/SERPING1/C4A/C1S/C2
Overall VAT/SAT	GO:0006956	BP	GO:0006956	complement activation	9	0.903128	2.53158	0.000179051	0.0102532	0.00943841	105	tags=100%, list=10%, signal=90%	C3/CFB/CFH/C1QA/C1QB/SERPING1/C4A/C1S/C2
Overall VAT/SAT	GO:0050778	BP	GO:0050778	positive regulation of immune response	15	0.756834	2.52935	0.00016909	0.0102532	0.00943841	105	tags=60%, list=10%, signal=55%	C3/CFB/CFH/C1QA/C1QB/SERPING1/C4A/C1S/C2
Overall VAT/SAT	GO:1901566	BP	GO:1901566	organonitrogen compound biosynthetic process	70	0.496339	2.48709	0.000147189	0.0102532	0.00943841	369	tags=83%, list=37%, signal=56%	GLCE/RPL23A/RPS17/RPS29/RPS6/RPS27/RPL37A/RPLP1/RPL23/RPL27A/RPS11/RPL37/RPS12/RPL6/RPS8/RPS24/RPL10/RPL39/RPS23/RPS21/RPL26/RPS18/RPS13/RPS20/RPS3A/RPS16/RPL5/RACK1/RPL10A/RPL27/RPL18/EIF1/RPL35/RPL18A/RPS19/EEF1G/RPL32/RPL14/EIF4EBP1/RPS27A/RPL36A/RPLP2/EIF4A2/RPL13A/RPL38/RPS9/RPS26/RPS3/RPS7/RPS28/RPL4/PPM1B/RPL11/ALAD/EIF3E/RPS15/RPL28/RPL13
Overall VAT/SAT	GO:0005840	CC	GO:0005840	ribosome	26	0.628435	2.47521	0.000160979	0.0102532	0.00943841	322	tags=88%, list=32%, signal=62%	RPS17/RPS29/RPS6/RPL37A/RPS11/RPL6/RPS24/RPL10/RPS23/RPS21/RPS18/RPS3A/RACK1/RPL27/RPL18/RPLP0/RPS5/RPL18A/RPL32/RPLP2/RPL38/RPS26/RPS28
Overall VAT/SAT	GO:0050776	BP	GO:0050776	regulation of immune response	21	0.667433	2.46794	0.000163693	0.0102532	0.00943841	105	tags=43%, list=10%, signal=39%	C3/CFB/CFH/C1QA/C1QB/SERPING1/C4A/C1S/C2
Overall VAT/SAT	GO:0045087	BP	GO:0045087	innate immune response	22	0.650237	2.43565	0.000163506	0.0102532	0.00943841	105	tags=41%, list=10%, signal=37%	C3/CFB/CFH/C1QA/C1QB/C4A/CXCL16/C1S/C2
Overall VAT/SAT	GO:0002250	BP	GO:0002250	adaptive immune response	9	0.844787	2.36804	0.000179051	0.0102532	0.00943841	137	tags=89%, list=14%, signal=77%	C3/C1QA/C1QB/C4A/CTSS/C1S/C2/BLA-DQB
Overall VAT/SAT	GO:0006952	BP	GO:0006952	defense response	31	0.574621	2.36199	0.000159872	0.0102532	0.00943841	105	tags=32%, list=10%, signal=30%	C3/FN1/CFB/CFH/C1QA/C1QB/C4A/CXCL16/C1S/C2
Overall VAT/SAT	GO:0006955	BP	GO:0006955	immune response	39	0.539201	2.35666	0.000156814	0.0102532	0.00943841	175	tags=41%, list=18%, signal=35%	C3/CFB/CFH/C1QA/C1QB/SERPING1/C4A/CXCL16/CTSS/C1S/RPS6/C2/B2M/BLA-DQB/DDIT4/S100A13
Overall VAT/SAT	GO:0098542	BP	GO:0098542	defense response to other organism	26	0.595079	2.34383	0.000321958	0.0158922	0.0146293	105	tags=35%, list=10%, signal=32%	C3/CFB/CFH/C1QA/C1QB/C4A/CXCL16/C1S/C2
Overall VAT/SAT	GO:0002684	BP	GO:0002684	positive regulation of immune system process	21	0.62093	2.29599	0.000163693	0.0102532	0.00943841	105	tags=43%, list=10%, signal=39%	C3/CFB/CFH/C1QA/C1QB/SERPING1/C4A/C1S/C2
Overall VAT/SAT	GO:0003735	MF	GO:0003735	structural constituent of ribosome	17	0.656746	2.28137	0.000166889	0.0102532	0.00943841	284	tags=88%, list=28%, signal=64%	RPS17/RPS6/RPL37A/RPL37/RPS24/RPL10/RPL39/RPS23/RPS18/RPS3A/RPL10A/RPL18A/RPL32/RPL36A/RPLP2
Overall VAT/SAT	GO:0022626	CC	GO:0022626	cytosolic ribosome	17	0.655697	2.27773	0.000166889	0.0102532	0.00943841	322	tags=94%, list=32%, signal=65%	RPS29/RPS6/RPL37A/RPS11/RPL6/RPS24/RPL10/RPS23/RPS21/RPS18/RPS3A/RPL18/RPS5/RPLP2/RPS26/RPS28
Overall VAT/SAT	GO:0044391	CC	GO:0044391	ribosomal subunit	17	0.654905	2.27498	0.000166889	0.0102532	0.00943841	322	tags=94%, list=32%, signal=65%	RPS29/RPS6/RPS11/RPL6/RPS24/RPL10/RPS23/RPS21/RPS18/RPS3A/RPL27/RPL18/RPS5/RPLP2/RPS26/RPS28
Overall VAT/SAT	GO:0002449	BP	GO:0002449	lymphocyte mediated immunity	8	0.841883	2.26072	0.00018044	0.0102532	0.00943841	105	tags=75%, list=10%, signal=68%	C3/C1QA/C1QB/C4A/C1S/C2
Overall VAT/SAT	GO:0002443	BP	GO:0002443	leukocyte mediated immunity	10	0.769521	2.23619	0.000177148	0.0102532	0.00943841	105	tags=60%, list=10%, signal=54%	C3/C1QA/C1QB/C4A/C1S/C2
Overall VAT/SAT	GO:0002455	BP	GO:0002455	humoral immune response mediated by circulating immunoglobulin	7	0.87146	2.23461	0.000183756	0.0102532	0.00943841	105	tags=86%, list=10%, signal=77%	C3/C1QA/C1QB/C4A/C1S/C2
Overall VAT/SAT	GO:0002460	BP	GO:0002460	adaptive immune response based on somatic recombination of immune receptors built from immunoglobulin superfamily domains	7	0.87146	2.23461	0.000183756	0.0102532	0.00943841	105	tags=86%, list=10%, signal=77%	C3/C1QA/C1QB/C4A/C1S/C2
Overall VAT/SAT	GO:0016064	BP	GO:0016064	immunoglobulin mediated immune response	7	0.87146	2.23461	0.000183756	0.0102532	0.00943841	105	tags=86%, list=10%, signal=77%	C3/C1QA/C1QB/C4A/C1S/C2
Overall VAT/SAT	GO:0019724	BP	GO:0019724	B cell mediated immunity	7	0.87146	2.23461	0.000183756	0.0102532	0.00943841	105	tags=86%, list=10%, signal=77%	C3/C1QA/C1QB/C4A/C1S/C2
Overall VAT/SAT	GO:0050808	BP	GO:0050808	synapse organization	6	0.905628	2.2029	0.000184638	0.0102532	0.00943841	36	tags=67%, list=4%, signal=65%	C3/GPM6A/C1QA/C1QB
Overall VAT/SAT	GO:0043207	BP	GO:0043207	response to external biotic stimulus	31	0.534034	2.19515	0.000479616	0.0188779	0.0173777	105	tags=29%, list=10%, signal=27%	C3/CFB/CFH/C1QA/C1QB/C4A/CXCL16/C1S/C2
Overall VAT/SAT	GO:0051707	BP	GO:0051707	response to other organism	31	0.534034	2.19515	0.000479616	0.0188779	0.0173777	105	tags=29%, list=10%, signal=27%	C3/CFB/CFH/C1QA/C1QB/C4A/CXCL16/C1S/C2
Overall VAT/SAT	GO:0006958	BP	GO:0006958	complement activation, classical pathway	6	0.900402	2.19019	0.000184638	0.0102532	0.00943841	105	tags=100%, list=10%, signal=90%	C3/C1QA/C1QB/C4A/C1S/C2
Overall VAT/SAT	GO:1990904	CC	GO:1990904	ribonucleoprotein complex	37	0.501688	2.16246	0.000314961	0.0158922	0.0146293	372	tags=78%, list=37%, signal=51%	RPS29/RPS6/RPS11/RPL6/RPS8/RPS24/RPL10/RPS23/RPS21/RPS18/RPS3A/RPL27/SRSF2/RPL18/RPLP0/RPS5/RPL18A/HNRNPA2B1/RPL32/HEXIM1/RPLP2/RPL38/RPS9/RPS26/RPS3/RPS28/EIF3E/RPS15/HNRNPF
Overall VAT/SAT	GO:0048880	BP	GO:0048880	sensory system development	7	0.842505	2.16037	0.000183756	0.0102532	0.00943841	37	tags=57%, list=4%, signal=55%	C3/GPM6A/C1QA/FGF2
Overall VAT/SAT	GO:0150063	BP	GO:0150063	visual system development	7	0.842505	2.16037	0.000183756	0.0102532	0.00943841	37	tags=57%, list=4%, signal=55%	C3/GPM6A/C1QA/FGF2
Overall VAT/SAT	GO:0002682	BP	GO:0002682	regulation of immune system process	28	0.53419	2.14117	0.000645369	0.0229364	0.0211138	105	tags=32%, list=10%, signal=30%	C3/CFB/CFH/C1QA/C1QB/SERPING1/C4A/C1S/C2
Overall VAT/SAT	GO:0002376	BP	GO:0002376	immune system process	52	0.45636	2.13546	0.00030409	0.0158922	0.0146293	175	tags=37%, list=18%, signal=32%	C3/CFB/CFH/C1QA/C1QB/SERPING1/C4A/CXCL16/CTSS/SKAP2/C1S/RPS6/C2/B2M/RPS24/BLA-DQB/BMP4/DDIT4/S100A13
Overall VAT/SAT	GO:0005198	MF	GO:0005198	structural molecule activity	24	0.556042	2.1342	0.000488679	0.0188779	0.0173777	284	tags=75%, list=28%, signal=55%	KRT19/ELN/CLDN15/RPS17/RPS6/RPL37A/RPL37/RPS24/RPL10/RPL39/RPS23/RPS18/RPS3A/RPL10A/RPL18A/RPL32/RPL36A/RPLP2
Overall VAT/SAT	GO:0009607	BP	GO:0009607	response to biotic stimulus	33	0.508176	2.13211	0.000631014	0.0229364	0.0211138	105	tags=27%, list=10%, signal=25%	C3/CFB/CFH/C1QA/C1QB/C4A/CXCL16/C1S/C2
Overall VAT/SAT	GO:0019538	BP	GO:0019538	protein metabolic process	133	0.37265	2.12347	0.000268097	0.0144366	0.0132894	375	tags=62%, list=38%, signal=45%	C3/CFB/CST3/FGF2/RIMKLB/A2M/GLCE/RPL23A/RPS17/CTSS/RPS29/C1S/TFPI2/RPS6/RPS27/RPL37A/C2/RPLP1/RPL23/RPL27A/RPS11/RPL37/RPS12/RPL6/RPS8/RPS24/RPL10/RPL39/RPS23/RPS21/RPL26/RPS18/RPS13/BMP4/DDIT4/RPS20/RPS3A/RPS16/RPL5/RACK1/RPL10A/RPL27/RPL18/EIF1/RPL35/RPL18A/RIOK3/RPS19/UBB/EEF1G/RPL32/S100A9/RPL14/HSP90B1/EIF4EBP1/RPS27A/RPL36A/RPLP2/EIF4A2/RPL13A/PRKAR2B/RPL38/RPS9/GPX1/CTSC/USP12/RPS26/HTRA1/…
Overall VAT/SAT	GO:0044419	BP	GO:0044419	biological process involved in interspecies interaction between organisms	34	0.501123	2.11545	0.000634015	0.0229364	0.0211138	105	tags=26%, list=10%, signal=25%	C3/CFB/CFH/C1QA/C1QB/C4A/CXCL16/C1S/C2
Overall VAT/SAT	GO:0034330	BP	GO:0034330	cell junction organization	13	0.654353	2.0832	0.000685049	0.0238692	0.0219725	36	tags=31%, list=4%, signal=30%	C3/GPM6A/C1QA/C1QB
Overall VAT/SAT	GO:0044267	BP	GO:0044267	cellular protein metabolic process	118	0.372053	2.07675	0.000135962	0.0102532	0.00943841	375	tags=64%, list=38%, signal=45%	C3/CST3/FGF2/RIMKLB/A2M/RPL23A/RPS17/RPS29/TFPI2/RPS6/RPS27/RPL37A/RPLP1/RPL23/RPL27A/RPS11/RPL37/RPS12/RPL6/RPS8/RPS24/RPL10/RPL39/RPS23/RPS21/RPL26/RPS18/RPS13/BMP4/DDIT4/RPS20/RPS3A/RPS16/RPL5/RACK1/RPL10A/RPL27/RPL18/EIF1/RPL35/RPL18A/RIOK3/RPS19/UBB/EEF1G/RPL32/S100A9/RPL14/HSP90B1/EIF4EBP1/RPS27A/RPL36A/RPLP2/EIF4A2/RPL13A/PRKAR2B/RPL38/RPS9/GPX1/USP12/RPS26/RPS3/RPS7/RPS28/ZSWIM8/RPL4/PPM1…
Overall VAT/SAT	GO:0045861	BP	GO:0045861	negative regulation of proteolysis	11	0.69	2.07365	0.000700158	0.0239265	0.0220252	108	tags=45%, list=11%, signal=41%	C3/CST3/A2M/TFPI2/RPL23
Overall VAT/SAT	GO:0048699	BP	GO:0048699	generation of neurons	12	0.660313	2.04719	0.000861475	0.0273364	0.0251641	239	tags=75%, list=24%, signal=58%	C3/GPM6A/C1QA/BMP4/DDIT4/SEMA3C/ID2/COL3A1/UBB
Overall VAT/SAT	GO:0010466	BP	GO:0010466	negative regulation of peptidase activity	7	0.791214	2.02885	0.00091878	0.0278052	0.0255957	93	tags=57%, list=9%, signal=52%	C3/CST3/A2M/TFPI2
Overall VAT/SAT	GO:0010951	BP	GO:0010951	negative regulation of endopeptidase activity	7	0.791214	2.02885	0.00091878	0.0278052	0.0255957	93	tags=57%, list=9%, signal=52%	C3/CST3/A2M/TFPI2
Overall VAT/SAT	GO:0048666	BP	GO:0048666	neuron development	8	0.749849	2.01358	0.0018044	0.0485822	0.0447216	24	tags=38%, list=2%, signal=37%	C3/GPM6A/C1QA
Overall VAT/SAT	GO:0061134	MF	GO:0061134	peptidase regulator activity	6	0.823305	2.00265	0.000923191	0.0278052	0.0255957	62	tags=50%, list=6%, signal=47%	C3/CST3/A2M
Overall VAT/SAT	GO:0034645	BP	GO:0034645	cellular macromolecule biosynthetic process	101	0.361545	1.9616	0.000417711	0.0176732	0.0162687	375	tags=67%, list=38%, signal=47%	FGF2/GLCE/RPL23A/RPS17/RPS29/RPS6/RPS27/RPL37A/RPLP1/RPL23/RPL27A/RPS11/RPL37/RPS12/RPL6/RPS8/RPS24/RPL10/RPL39/RPS23/PPARG/RPS21/RPL26/RPS18/RPS13/BMP4/RPS20/RPS3A/RPS16/RPL5/RACK1/RPL10A/ID2/ARID5B/RPL27/RPL18/IRF3/EIF1/RPL35/RPL18A/RPS19/EEF1G/RPL32/RPL14/EIF4EBP1/SFRP5/RPS27A/RPL36A/RPLP2/EIF4A2/RPL13A/RPL38/RPS9/STAT5A/RPS26/RPS3/ATF4/RPS7/RPS28/RPL4/PPM1B/RPL11/EIF3E/RPS15/RPL28/RPL13/FOXO1…
Overall VAT/SAT	GO:0009059	BP	GO:0009059	macromolecule biosynthetic process	102	0.356633	1.93975	0.000417014	0.0176732	0.0162687	375	tags=67%, list=38%, signal=46%	FGF2/GLCE/RPL23A/RPS17/RPS29/RPS6/RPS27/RPL37A/RPLP1/RPL23/RPL27A/RPS11/RPL37/RPS12/RPL6/RPS8/RPS24/RPL10/RPL39/RPS23/PPARG/RPS21/RPL26/RPS18/RPS13/BMP4/RPS20/RPS3A/RPS16/RPL5/RACK1/RPL10A/ID2/ARID5B/RPL27/RPL18/IRF3/EIF1/RPL35/RPL18A/RPS19/EEF1G/RPL32/RPL14/EIF4EBP1/SFRP5/RPS27A/RPL36A/RPLP2/EIF4A2/RPL13A/RPL38/RPS9/STAT5A/RPS26/RPS3/ATF4/RPS7/RPS28/RPL4/PPM1B/RPL11/EIF3E/RPS15/RPL28/RPL13/FOXO1…
Overall VAT/SAT	GO:0004866	MF	GO:0004866	endopeptidase inhibitor activity	4	0.898445	1.90398	0.000754432	0.024375	0.022438	62	tags=75%, list=6%, signal=71%	C3/CST3/A2M
Overall VAT/SAT	GO:0030414	MF	GO:0030414	peptidase inhibitor activity	4	0.898445	1.90398	0.000754432	0.024375	0.022438	62	tags=75%, list=6%, signal=71%	C3/CST3/A2M
Overall VAT/SAT	GO:0061135	MF	GO:0061135	endopeptidase regulator activity	4	0.898445	1.90398	0.000754432	0.024375	0.022438	62	tags=75%, list=6%, signal=71%	C3/CST3/A2M
Overall VAT/SAT	GO:0003002	BP	GO:0003002	regionalization	5	0.83119	1.90155	0.00131086	0.0369746	0.0340364	37	tags=60%, list=4%, signal=58%	C3/C1QA/FGF2
Overall VAT/SAT	GO:0007389	BP	GO:0007389	pattern specification process	5	0.83119	1.90155	0.00131086	0.0369746	0.0340364	37	tags=60%, list=4%, signal=58%	C3/C1QA/FGF2
Overall VAT/SAT	GO:0006957	BP	GO:0006957	complement activation, alternative pathway	3	0.985958	1.88973	0.000384394	0.0175146	0.0161227	17	tags=100%, list=2%, signal=99%	C3/CFB/CFH
Overall VAT/SAT	GO:0002697	BP	GO:0002697	regulation of immune effector process	5	0.825907	1.88946	0.00131086	0.0369746	0.0340364	41	tags=40%, list=4%, signal=39%	C3/SERPING1
Overall VAT/SAT	GO:0044271	BP	GO:0044271	cellular nitrogen compound biosynthetic process	101	0.343163	1.86187	0.00167084	0.0456783	0.0420484	375	tags=67%, list=38%, signal=47%	FGF2/RPL23A/RPS17/RPS29/RPS6/RPS27/RPL37A/RPLP1/RPL23/RPL27A/RPS11/RPL37/RPS12/RPL6/RPS8/RPS24/RPL10/RPL39/RPS23/PPARG/RPS21/RPL26/RPS18/RPS13/BMP4/RPS20/RPS3A/RPS16/RPL5/RACK1/RPL10A/ID2/ARID5B/RPL27/RPL18/IRF3/EIF1/RPL35/RPL18A/RPS19/EEF1G/RPL32/RPL14/EIF4EBP1/SFRP5/RPS27A/RPL36A/RPLP2/EIF4A2/RPL13A/RPL38/RPS9/STAT5A/MTARC2/RPS26/RPS3/ATF4/RPS7/RPS28/RPL4/RPL11/ALAD/EIF3E/RPS15/RPL28/RPL13/FOXO…
Overall VAT/SAT	GO:0098883	BP	GO:0098883	synapse pruning	3	0.966901	1.8532	0.000384394	0.0175146	0.0161227	36	tags=100%, list=4%, signal=97%	C3/C1QA/C1QB
Overall VAT/SAT	GO:0150146	BP	GO:0150146	cell junction disassembly	3	0.966901	1.8532	0.000384394	0.0175146	0.0161227	36	tags=100%, list=4%, signal=97%	C3/C1QA/C1QB
Overall VAT/SAT	GO:0010467	BP	GO:0010467	gene expression	133	0.324726	1.85038	0.00107239	0.0317605	0.0292366	375	tags=61%, list=38%, signal=44%	C3/RPL23A/RPS17/CTSS/RPS29/RPS6/RPS27/RPL37A/RPLP1/RPL23/SRSF7/RPL27A/RPS11/RPL37/RPS12/RPL6/RPS8/RPS24/RPL10/RPL39/RPS23/PPARG/RPS21/RPL26/RPS25/RPS18/RPS13/BMP4/LUC7L3/RPS20/S100A13/RPS3A/RPS16/RPL5/RACK1/RPL10A/LPL/ID2/ARID5B/RPL27/SRSF2/RPL18/IRF3/EIF1/SRSF6/RPL35/RPL18A/RIOK3/HNRNPA2B1/RPS19/EEF1G/RPL32/RPL14/EIF4EBP1/SFRP5/RPS27A/RPL36A/RPLP2/EIF4A2/RPL13A/RPL38/RPS9/STAT5A/GPX1/CTSC/RPS26/…
Overall VAT/SAT	GO:1901564	BP	GO:1901564	organonitrogen compound metabolic process	150	0.316944	1.84416	0.000395465	0.0175685	0.0161725	309	tags=48%, list=31%, signal=39%	C3/CFB/CST3/FGF2/RIMKLB/VNN1/A2M/GLCE/RPL23A/RPS17/CTSS/RPS29/C1S/TFPI2/RPS6/RPS27/RPL37A/C2/RPLP1/RPL23/RPL27A/RPS11/RPL37/RPS12/RPL6/RPS8/RPS24/RPL10/RPL39/RPS23/RPS21/RPL26/RPS18/CTSB/SULT1A1/RPS13/BMP4/DDIT4/RPS20/RPS3A/RPS16/RPL5/RACK1/RPL10A/RPL27/RPL18/EIF1/RPL35/RPL18A/RIOK3/RPS19/UBB/EEF1G/RPL32/S100A9/RPL14/HSP90B1/EIF4EBP1/RPS27A/RPL36A/RPLP2/EIF4A2/RPL13A/PRKAR2B/RPL38/RPS9/GPX1/CTSC/…
Overall VAT/SAT	GO:0043170	BP	GO:0043170	macromolecule metabolic process	183	0.292366	1.75067	0.00165479	0.0456783	0.0420484	313	tags=46%, list=31%, signal=39%	C3/CFB/CST3/FGF2/RIMKLB/A2M/GLCE/RPL23A/RPS17/CTSS/RPS29/C1S/TFPI2/RPS6/RPS27/RPL37A/C2/RPLP1/RPL23/SRSF7/RPL27A/RPS11/RPL37/RPS12/RPL6/RPS8/RPS24/RPL10/RPL39/RPS23/RNASE4/PPARG/RPS21/RPL26/RPS25/RPS18/RPS13/BMP4/DDIT4/LUC7L3/RPS20/S100A13/RPS3A/RPS16/RPL5/RACK1/RPL10A/LPL/ID2/ARID5B/RPL27/SRSF2/RPL18/IRF3/EIF1/SRSF6/RPL35/RPL18A/RIOK3/HNRNPA2B1/RPS19/UBB/EEF1G/RPL32/S100A9/RPL14/HSP90B1/EIF4EBP1…
Overall VAT/SAT	GO:0008150	BP	GO:0008150	biological_process	343	0.25033	1.60481	0.000588859	0.0222639	0.0204947	325	tags=42%, list=32%, signal=43%	C3/KRT19/FN1/GPM6A/CFB/CFH/CRIP1/C1QA/ACSM1/MGP/PFKFB3/CST3/C1QB/FGF2/SERPING1/C4A/HERPUD2/RIMKLB/VNN1/CLDN15/A2M/HSPA1A/GLCE/RPL23A/CXCL16/EZR/RPS17/CTSS/SKAP2/SLC26A2/RPS29/C1S/TFPI2/S100A10/CRISPLD2/RPS6/RPS27/RPL37A/C2/RPLP1/RPL23/SRSF7/RPL27A/RPS11/RPL37/RPS12/B2M/RPL6/RPS8/RPS24/SLC1A5/RPL10/RPL39/RPS23/H1-2/GNG2/ATP1A1/BLA-DQB/RNASE4/PPARG/RPS21/RPL26/RPS25/RPS18/PNPLA2/COL1A2/CTSB/SULT1A1…
Overall VAT/SAT	GO:0010565	BP	GO:0010565	regulation of cellular ketone metabolic process	6	-0.795116	-2.04687	0.00043592	0.0180146	0.0165831	73	tags=67%, list=7%, signal=62%	INSIG1/LONP2/FABP5/EGR1
Immune VAT/SAT	GO:0006412	BP	GO:0006412	translation	65	0.714447	3.64528	0.000203666	0.00319631	0.00237047	280	tags=85%, list=21%, signal=70%	RPL27A/RPS11/RPL23/RPS18/RPL37A/RPS17/RPS29/RPLP1/RPL18/RPS12/RPS8/RPL6/RPLP2/RPS27/RPL32/RPS23/RACK1/RPS19/RPL23A/RPL26/RPS6/RPS9/RPL37/RPL18A/RPS20/RPL39/RPS24/RPL14/RPL10/RPS15/RPL13A/RPS21/RPS26/RPS28/RPL27/RPS27A/RPS3A/RPS16/RPS13/RPS7/RPL10A/ANG2/UBA52/RPS3/RPL35/SARS1/RPL13/RPL38/EIF1/RPL28/RPL3/RPS15A/RPL5/RPL19/RPL11
Immune VAT/SAT	GO:0043043	BP	GO:0043043	peptide biosynthetic process	65	0.714447	3.64528	0.000203666	0.00319631	0.00237047	280	tags=85%, list=21%, signal=70%	RPL27A/RPS11/RPL23/RPS18/RPL37A/RPS17/RPS29/RPLP1/RPL18/RPS12/RPS8/RPL6/RPLP2/RPS27/RPL32/RPS23/RACK1/RPS19/RPL23A/RPL26/RPS6/RPS9/RPL37/RPL18A/RPS20/RPL39/RPS24/RPL14/RPL10/RPS15/RPL13A/RPS21/RPS26/RPS28/RPL27/RPS27A/RPS3A/RPS16/RPS13/RPS7/RPL10A/ANG2/UBA52/RPS3/RPL35/SARS1/RPL13/RPL38/EIF1/RPL28/RPL3/RPS15A/RPL5/RPL19/RPL11
Immune VAT/SAT	GO:0006518	BP	GO:0006518	peptide metabolic process	67	0.700132	3.59654	0.000203625	0.00319631	0.00237047	280	tags=82%, list=21%, signal=68%	RPL27A/RPS11/RPL23/RPS18/RPL37A/RPS17/RPS29/RPLP1/RPL18/RPS12/RPS8/RPL6/RPLP2/RPS27/RPL32/RPS23/RACK1/RPS19/RPL23A/RPL26/RPS6/RPS9/RPL37/RPL18A/RPS20/RPL39/RPS24/RPL14/RPL10/RPS15/RPL13A/RPS21/RPS26/RPS28/RPL27/RPS27A/RPS3A/RPS16/RPS13/RPS7/RPL10A/ANG2/UBA52/RPS3/RPL35/SARS1/RPL13/RPL38/EIF1/RPL28/RPL3/RPS15A/RPL5/RPL19/RPL11
Immune VAT/SAT	GO:0043604	BP	GO:0043604	amide biosynthetic process	67	0.698669	3.58903	0.000203625	0.00319631	0.00237047	280	tags=82%, list=21%, signal=68%	RPL27A/RPS11/RPL23/RPS18/RPL37A/RPS17/RPS29/RPLP1/RPL18/RPS12/RPS8/RPL6/RPLP2/RPS27/RPL32/RPS23/RACK1/RPS19/RPL23A/RPL26/RPS6/RPS9/RPL37/RPL18A/RPS20/RPL39/RPS24/RPL14/RPL10/RPS15/RPL13A/RPS21/RPS26/RPS28/RPL27/RPS27A/RPS3A/RPS16/RPS13/RPS7/RPL10A/ANG2/UBA52/RPS3/RPL35/SARS1/RPL13/RPL38/EIF1/RPL28/RPL3/RPS15A/RPL5/RPL19/RPL11
Immune VAT/SAT	GO:0043603	BP	GO:0043603	cellular amide metabolic process	73	0.672497	3.52466	0.000203046	0.00319631	0.00237047	306	tags=81%, list=23%, signal=66%	RPL27A/RPS11/RPL23/RPS18/RPL37A/RPS17/RPS29/RPLP1/RPL18/RPS12/RPS8/RPL6/RPLP2/RPS27/RPL32/RPS23/RACK1/RPS19/RPL23A/RPL26/RPS6/RPS9/RPL37/RPL18A/RPS20/RPL39/RPS24/RPL14/RPL10/RPS15/RPL13A/RPS21/RPS26/RPS28/RPL27/RPS27A/RPS3A/RPS16/RPS13/RPS7/RPL10A/ANG2/UBA52/RPS3/RPL35/SARS1/RPL13/RPL38/AMDHD2/EIF1/RPL28/RPL3/RPS15A/RPL5/RPL19/RPL11/GPX1/ASAH1/PGAM1
Immune VAT/SAT	GO:1901566	BP	GO:1901566	organonitrogen compound biosynthetic process	86	0.626071	3.39707	0.000202388	0.00319631	0.00237047	280	tags=70%, list=21%, signal=59%	RPL27A/RPS11/RPL23/RPS18/RPL37A/RPS17/RPS29/RPLP1/RPL18/RPS12/RPS8/RPL6/RPLP2/RPS27/RPL32/RPS23/RACK1/RPS19/RPL23A/RPL26/RPS6/RPS9/RPL37/RPL18A/RPS20/RPL39/RPS24/RPL14/RPL10/RPS15/RPL13A/RPS21/RPS26/RPS28/RPL27/RPS27A/RPS3A/RPS16/RPS13/RPS7/APOE/RPL10A/ANG2/UBA52/OAT/RPS3/RPL35/SARS1/RPL13/ADCY7/RPL38/EIF1/RPL28/RPL3/RPS15A/RPL5/ATP5IF1/RPL19/TMEM106A/RPL11
Immune VAT/SAT	GO:0005840	CC	GO:0005840	ribosome	26	0.827223	3.32332	0.000202061	0.00319631	0.00237047	222	tags=96%, list=17%, signal=82%	RPS11/RPS18/RPL37A/RPS17/RPS29/RPL18/RPL6/RPLP2/RPL32/RPS23/RACK1/RPS6/RPL18A/RPS24/RPL10/RPS15/RPS5/RPS21/RPS26/RPS28/RPL27/RPS3A/RPLP0/RPL24/RPL38
Immune VAT/SAT	GO:0019538	BP	GO:0019538	protein metabolic process	149	0.534933	3.20994	0.00020202	0.00319631	0.00237047	394	tags=66%, list=29%, signal=53%	C3/S100A9/CFB/RPL27A/RPS11/RPL23/RPS18/CTSS/RPL37A/CST3/PYCARD/RPS17/RPS29/RPLP1/RPL18/RPS12/UBB/RPS8/RPL6/RPLP2/RPS27/RPL32/RPS23/RACK1/RPS19/RPL23A/RPL26/IFI6/RPS6/RPS9/RPL37/RPL18A/RPS20/RPL39/RPS24/RPL14/RPL10/RPS15/RPL13A/RPS21/RPS26/RPS28/RPL27/RPS27A/RPS3A/RPS16/RPS13/CTSA/RPS7/APOE/LGMN/HSPA5/RPL10A/HSP90B1/PPIB/HTRA1/PCK1/ANG2/UBA52/RPS3/RPL35/SARS1/RPL13/LAPTM5/PRKCB/RPL38/EIF1/RPL28/RP…
Immune VAT/SAT	GO:0022626	CC	GO:0022626	cytosolic ribosome	17	0.900833	3.15712	0.000204541	0.00319631	0.00237047	148	tags=100%, list=11%, signal=90%	RPS11/RPS18/RPL37A/RPS29/RPL18/RPL6/RPLP2/RPS23/RPS6/RPS24/RPL10/RPS15/RPS5/RPS21/RPS26/RPS28/RPS3A
Immune VAT/SAT	GO:0044391	CC	GO:0044391	ribosomal subunit	17	0.900833	3.15712	0.000204541	0.00319631	0.00237047	148	tags=100%, list=11%, signal=90%	RPS11/RPS18/RPS29/RPL18/RPL6/RPLP2/RPS23/RPS6/RPS24/RPL10/RPS15/RPS5/RPS21/RPS26/RPS28/RPL27/RPS3A
Immune VAT/SAT	GO:0044267	BP	GO:0044267	cellular protein metabolic process	136	0.52459	3.10146	0.00020024	0.00319631	0.00237047	394	tags=65%, list=29%, signal=51%	C3/S100A9/RPL27A/RPS11/RPL23/RPS18/RPL37A/CST3/PYCARD/RPS17/RPS29/RPLP1/RPL18/RPS12/UBB/RPS8/RPL6/RPLP2/RPS27/RPL32/RPS23/RACK1/RPS19/RPL23A/RPL26/IFI6/RPS6/RPS9/RPL37/RPL18A/RPS20/RPL39/RPS24/RPL14/RPL10/RPS15/RPL13A/RPS21/RPS26/RPS28/RPL27/RPS27A/RPS3A/RPS16/RPS13/RPS7/LGMN/HSPA5/RPL10A/HSP90B1/PPIB/PCK1/ANG2/UBA52/RPS3/RPL35/SARS1/RPL13/LAPTM5/PRKCB/RPL38/EIF1/RPL28/RPL3/RPS15A/WARS1/RPL5/TXN/…
Immune VAT/SAT	GO:1901564	BP	GO:1901564	organonitrogen compound metabolic process	181	0.49686	3.07482	0.000204082	0.00319631	0.00237047	394	tags=62%, list=29%, signal=51%	C3/S100A9/CFB/RPL27A/PSAP/CTSB/RPS11/RPL23/RPS18/CTSS/RPL37A/CST3/PYCARD/RPS17/RPS29/RPLP1/RPL18/RPS12/UBB/RPS8/RPL6/RPLP2/RPS27/RPL32/RPS23/RACK1/RPS19/RPL23A/RPL26/IFI6/RPS6/RPS9/RPL37/RPL18A/RPS20/RPL39/RPS24/RPL14/RPL10/RPS15/RPL13A/RPS21/RPS26/RPS28/RPL27/RPS27A/RPS3A/RPS16/RPS13/CTSA/RPS7/APOE/CTSK/LGMN/HSPA5/RPL10A/HSP90B1/PPIB/HTRA1/PCK1/ANG2/UBA52/OAT/RPS3/RPL35/SARS1/RPL13/ADCY7/LAPTM5/…
Immune VAT/SAT	GO:0008150	BP	GO:0008150	biological_process	430	0.431511	2.9764	0.00020012	0.00319631	0.00237047	469	tags=58%, list=35%, signal=56%	C3/SPP1/HSPA1A/S100A12/SLC11A1/KRT19/S100A9/B2M/C1QB/CYBB/CFB/RPL27A/MGP/RNASE4/FTL/PSAP/CTSB/RPS11/RPL23/RPS18/CTSS/RPL37A/CST3/HSPA8/C1QA/PYCARD/FTH1/CFH/H1-2/FN1/CD9/RPS17/BLA-DQB/RPS29/RPLP1/RPL18/RPS12/CRIP1/UBB/RPS8/RPL6/RPLP2/RPS27/RPL32/RPS23/RPS25/RACK1/RPS19/RPL23A/RPL26/IFI6/RPS6/NDUFA4/RPS9/RPL37/PFKFB3/RPL18A/RPS20/TMBIM6/CIDEC/DNAJB1/RPL39/LPL/RPS24/RPL14/RPL10/S100A10/RPS15/CKB/TMS…
Immune VAT/SAT	GO:0005575	CC	GO:0005575	cellular_component	437	0.417349	2.88309	0.00019988	0.00319631	0.00237047	451	tags=56%, list=34%, signal=55%	C3/SPP1/HSPA1A/S100A12/SLC11A1/KRT19/S100A9/B2M/C1QB/CYBB/DBI/CFB/MGP/FTL/PSAP/CTSB/RPS11/RPL23/RPS18/CTSS/RPL37A/HSPA8/C1QA/PYCARD/CFH/H1-2/FN1/CD9/RPS17/BLA-DQB/RPS29/RPL18/CRIP1/UBB/RPS8/TPT1/RPL6/RPLP2/RPL32/RPS23/RPS25/RACK1/RPL23A/RPL26/IFI6/RPS6/RPS10/LRRN4CL/NDUFA4/RPS9/RPL18A/RPS20/TMBIM6/CIDEC/DNAJB1/LPL/H2AC20/RPS24/RPL10/S100A10/RPS15/CKB/TMSB10/CXCR4/ID2/CYCS/RPL13A/RPS5/RPS21/RPS26/…
Immune VAT/SAT	GO:0003735	MF	GO:0003735	structural constituent of ribosome	16	0.83548	2.87874	0.00020429	0.00319631	0.00237047	180	tags=94%, list=13%, signal=82%	RPS18/RPL37A/RPS17/RPLP2/RPL32/RPS23/RPS6/RPL37/RPL18A/RPL39/RPS24/RPL10/RPS3A/RPS7/RPL10A
Immune VAT/SAT	GO:0110165	CC	GO:0110165	cellular anatomical entity	432	0.413064	2.84834	0.000200763	0.00319631	0.00237047	451	tags=56%, list=34%, signal=55%	C3/SPP1/HSPA1A/S100A12/SLC11A1/KRT19/S100A9/B2M/C1QB/CYBB/DBI/CFB/MGP/PSAP/CTSB/RPS11/RPL23/RPS18/CTSS/RPL37A/HSPA8/C1QA/PYCARD/CFH/H1-2/FN1/CD9/RPS17/BLA-DQB/RPS29/RPL18/CRIP1/UBB/RPS8/TPT1/RPL6/RPLP2/RPL32/RPS23/RPS25/RACK1/RPL23A/RPL26/IFI6/RPS6/RPS10/LRRN4CL/NDUFA4/RPS9/RPL18A/RPS20/TMBIM6/CIDEC/DNAJB1/LPL/H2AC20/RPS24/RPL10/S100A10/RPS15/CKB/TMSB10/CXCR4/ID2/CYCS/RPS5/RPS21/RPS26/RPS28/SNX10…
Immune VAT/SAT	GO:0010467	BP	GO:0010467	gene expression	154	0.46972	2.83049	0.000202511	0.00319631	0.00237047	298	tags=50%, list=22%, signal=44%	C3/RPL27A/RPS11/RPL23/RPS18/CTSS/RPL37A/HSPA8/PYCARD/RPS17/RPS29/RPLP1/RPL18/RPS12/RPS8/RPL6/RPLP2/RPS27/RPL32/RPS23/RPS25/RACK1/RPS19/RPL23A/RPL26/RPS6/RPS9/RPL37/RPL18A/RPS20/TMBIM6/DNAJB1/RPL39/LPL/RPS24/RPL14/RPL10/RPS15/ID2/RPL13A/RPS21/RPS26/RPS28/RPL27/CYBA/RPS27A/RPS3A/RPS16/IRF1/RPS13/RPS7/RPL10A/MSR1/ANG2/UBA52/RPS3/RPL35/SARS1/RPL13/ADCY7/PRKCB/RPL38/EIF1/RPL28/RPL3/RPS15A/WARS1/RPL5/T…
Immune VAT/SAT	GO:0043170	BP	GO:0043170	macromolecule metabolic process	223	0.441389	2.82528	0.000202347	0.00319631	0.00237047	394	tags=55%, list=29%, signal=47%	C3/S100A9/CFB/RPL27A/RNASE4/RPS11/RPL23/RPS18/CTSS/RPL37A/CST3/HSPA8/PYCARD/CD9/RPS17/RPS29/RPLP1/RPL18/RPS12/UBB/RPS8/RPL6/RPLP2/RPS27/RPL32/RPS23/RPS25/RACK1/RPS19/RPL23A/RPL26/IFI6/RPS6/RPS9/RPL37/RPL18A/RPS20/TMBIM6/DNAJB1/RPL39/LPL/RPS24/RPL14/RPL10/RPS15/ID2/RPL13A/RPS21/RPS26/RPS28/RPL27/CYBA/RPS27A/RPS3A/RPS16/IRF1/RPS13/CTSA/RPS7/ITGB2/APOE/LGMN/HSPA5/RPL10A/HSP90B1/PPIB/MSR1/HTRA1/PCK1/…
Immune VAT/SAT	GO:0015935	CC	GO:0015935	small ribosomal subunit	12	0.897436	2.82239	0.000203542	0.00319631	0.00237047	148	tags=100%, list=11%, signal=90%	RPS11/RPS18/RPS29/RPS23/RPS6/RPS24/RPS15/RPS5/RPS21/RPS26/RPS28/RPS3A
Immune VAT/SAT	GO:0022627	CC	GO:0022627	cytosolic small ribosomal subunit	12	0.897436	2.82239	0.000203542	0.00319631	0.00237047	148	tags=100%, list=11%, signal=90%	RPS11/RPS18/RPS29/RPS23/RPS6/RPS24/RPS15/RPS5/RPS21/RPS26/RPS28/RPS3A
Immune VAT/SAT	GO:0002376	BP	GO:0002376	immune system process	80	0.524376	2.80194	0.000203832	0.00319631	0.00237047	380	tags=62%, list=28%, signal=48%	C3/S100A12/S100A9/B2M/C1QB/CYBB/CFB/CTSS/C1QA/PYCARD/FTH1/CFH/CD9/BLA-DQB/IFI6/RPS6/TMBIM6/RPS24/SNX10/CYBA/IRF1/LGALS1/CCL5/PPIB/PCK1/SELL/RPS3/SERPING1/ADCY7/PRKCB/C4A/LAMP1/CD46/ATP5IF1/TMEM106A/CD14/GPX1/LFNG/PSMB8/RHOA/STX7/USP15/CXCL16/TLR4/VAMP8/IRF3/SKAP2/HSP90AA1/PSMB10/CDC42
Immune VAT/SAT	GO:0044260	BP	GO:0044260	cellular macromolecule metabolic process	180	0.452849	2.80163	0.000203666	0.00319631	0.00237047	394	tags=57%, list=29%, signal=47%	C3/S100A9/RPL27A/RPS11/RPL23/RPS18/RPL37A/CST3/HSPA8/PYCARD/CD9/RPS17/RPS29/RPLP1/RPL18/RPS12/UBB/RPS8/RPL6/RPLP2/RPS27/RPL32/RPS23/RACK1/RPS19/RPL23A/RPL26/IFI6/RPS6/RPS9/RPL37/RPL18A/RPS20/TMBIM6/DNAJB1/RPL39/RPS24/RPL14/RPL10/RPS15/ID2/RPL13A/RPS21/RPS26/RPS28/RPL27/RPS27A/RPS3A/RPS16/IRF1/RPS13/RPS7/ITGB2/APOE/LGMN/HSPA5/RPL10A/HSP90B1/PPIB/PCK1/ANG2/UBA52/RPS3/RPL35/SARS1/RPL13/LAPTM5/PRKCB/…
Immune VAT/SAT	GO:0032991	CC	GO:0032991	protein-containing complex	163	0.458142	2.79052	0.000202593	0.00319631	0.00237047	396	tags=57%, list=30%, signal=46%	C3/B2M/C1QB/CYBB/FTL/RPS11/RPS18/HSPA8/C1QA/PYCARD/H1-2/CD9/RPS29/RPL18/RPS8/RPL6/RPLP2/RPL32/RPS23/RPS6/NDUFA4/RPS9/RPL18A/LPL/H2AC20/RPS24/RPL10/S100A10/RPS15/CXCR4/ID2/RPL13A/RPS5/RPS21/RPS26/RPS28/RPL27/H2AJ/CYBA/RPS3A/RPLP0/ITGB2/APOE/HSPA5/COX5A/HSP90B1/PPIB/MSR1/RPS3/EEF1B2/LAPTM5/EEF1D/PRKCB/RPL24/RPL38/COX7A2/COX4I1/NDUFS5/WARS1/ATP5F1E/GPX4/ATP5IF1/ATP5MF/RPL19/NDUFB8/H3-3A/CD14/PSMB8/V…
Immune VAT/SAT	GO:0006955	BP	GO:0006955	immune response	57	0.559304	2.76999	0.000202716	0.00319631	0.00237047	380	tags=67%, list=28%, signal=50%	C3/S100A12/S100A9/B2M/C1QB/CYBB/CFB/CTSS/C1QA/PYCARD/FTH1/CFH/BLA-DQB/IFI6/RPS6/CYBA/IRF1/LGALS1/PCK1/RPS3/SERPING1/ADCY7/PRKCB/C4A/LAMP1/CD46/TMEM106A/CD14/GPX1/LFNG/STX7/USP15/CXCL16/TLR4/VAMP8/IRF3/HSP90AA1/CDC42
Immune VAT/SAT	GO:1990904	CC	GO:1990904	ribonucleoprotein complex	45	0.586663	2.73193	0.000202306	0.00319631	0.00237047	222	tags=58%, list=17%, signal=50%	RPS11/RPS18/HSPA8/RPS29/RPL18/RPS8/RPL6/RPLP2/RPL32/RPS23/RPS6/RPS9/RPL18A/RPS24/RPL10/RPS15/RPS5/RPS21/RPS26/RPS28/RPL27/RPS3A/RPLP0/RPS3/RPL24/RPL38
Immune VAT/SAT	GO:0034645	BP	GO:0034645	cellular macromolecule biosynthetic process	126	0.468766	2.72754	0.000200642	0.00319631	0.00237047	286	tags=52%, list=21%, signal=45%	RPL27A/RPS11/RPL23/RPS18/RPL37A/HSPA8/RPS17/RPS29/RPLP1/RPL18/RPS12/RPS8/RPL6/RPLP2/RPS27/RPL32/RPS23/RACK1/RPS19/RPL23A/RPL26/RPS6/RPS9/RPL37/RPL18A/RPS20/TMBIM6/DNAJB1/RPL39/RPS24/RPL14/RPL10/RPS15/ID2/RPL13A/RPS21/RPS26/RPS28/RPL27/RPS27A/RPS3A/RPS16/IRF1/RPS13/RPS7/APOE/RPL10A/ANG2/UBA52/RPS3/RPL35/SARS1/RPL13/PRKCB/RPL38/EIF1/RPL28/RPL3/RPS15A/RPL5/TXN/RPL19/TMEM106A/RPL11/EDF1
Immune VAT/SAT	GO:0044271	BP	GO:0044271	cellular nitrogen compound biosynthetic process	129	0.465342	2.718	0.000201694	0.00319631	0.00237047	406	tags=64%, list=30%, signal=50%	RPL27A/RPS11/RPL23/RPS18/RPL37A/HSPA8/RPS17/RPS29/RPLP1/RPL18/RPS12/RPS8/RPL6/RPLP2/RPS27/RPL32/RPS23/RACK1/RPS19/RPL23A/RPL26/RPS6/RPS9/RPL37/RPL18A/RPS20/TMBIM6/DNAJB1/RPL39/RPS24/RPL14/RPL10/RPS15/ID2/RPL13A/RPS21/RPS26/RPS28/RPL27/RPS27A/RPS3A/RPS16/IRF1/RPS13/RPS7/RPL10A/ANG2/UBA52/RPS3/RPL35/SARS1/RPL13/ADCY7/PRKCB/RPL38/EIF1/RPL28/RPL3/RPS15A/RPL5/TXN/ATP5IF1/RPL19/RPL11/EDF1/RHOA/ASAH1/SA…
Immune VAT/SAT	GO:0009987	BP	GO:0009987	cellular process	398	0.395752	2.71753	0.000199481	0.00319631	0.00237047	469	tags=57%, list=35%, signal=52%	C3/SPP1/HSPA1A/S100A12/SLC11A1/KRT19/S100A9/C1QB/CYBB/RPL27A/MGP/RNASE4/PSAP/CTSB/RPS11/RPL23/RPS18/CTSS/RPL37A/CST3/HSPA8/C1QA/PYCARD/FTH1/H1-2/CD9/RPS17/RPS29/RPLP1/RPL18/RPS12/CRIP1/UBB/RPS8/RPL6/RPLP2/RPS27/RPL32/RPS23/RPS25/RACK1/RPS19/RPL23A/RPL26/IFI6/RPS6/NDUFA4/RPS9/RPL37/PFKFB3/RPL18A/RPS20/TMBIM6/CIDEC/DNAJB1/RPL39/LPL/RPS24/RPL14/RPL10/S100A10/RPS15/CKB/TMSB10/CXCR4/ID2/CYCS/RPL13A/RP…
Immune VAT/SAT	GO:0006807	BP	GO:0006807	nitrogen compound metabolic process	235	0.418291	2.70244	0.000200441	0.00319631	0.00237047	394	tags=54%, list=29%, signal=46%	C3/S100A9/CFB/RPL27A/RNASE4/PSAP/CTSB/RPS11/RPL23/RPS18/CTSS/RPL37A/CST3/HSPA8/PYCARD/RPS17/RPS29/RPLP1/RPL18/RPS12/UBB/RPS8/RPL6/RPLP2/RPS27/RPL32/RPS23/RPS25/RACK1/RPS19/RPL23A/RPL26/IFI6/RPS6/RPS9/RPL37/RPL18A/RPS20/TMBIM6/DNAJB1/RPL39/RPS24/RPL14/RPL10/RPS15/ID2/RPL13A/RPS21/RPS26/RPS28/RPL27/RPS27A/RPS3A/RPS16/IRF1/RPS13/CTSA/RPS7/APOE/CTSK/LGMN/HSPA5/RPL10A/HSP90B1/PPIB/HTRA1/PCK1/ANG2/UBA5…
Immune VAT/SAT	GO:0009059	BP	GO:0009059	macromolecule biosynthetic process	128	0.461515	2.69401	0.000201248	0.00319631	0.00237047	286	tags=51%, list=21%, signal=44%	RPL27A/RPS11/RPL23/RPS18/RPL37A/HSPA8/RPS17/RPS29/RPLP1/RPL18/RPS12/RPS8/RPL6/RPLP2/RPS27/RPL32/RPS23/RACK1/RPS19/RPL23A/RPL26/RPS6/RPS9/RPL37/RPL18A/RPS20/TMBIM6/DNAJB1/RPL39/RPS24/RPL14/RPL10/RPS15/ID2/RPL13A/RPS21/RPS26/RPS28/RPL27/RPS27A/RPS3A/RPS16/IRF1/RPS13/RPS7/APOE/RPL10A/ANG2/UBA52/RPS3/RPL35/SARS1/RPL13/PRKCB/RPL38/EIF1/RPL28/RPL3/RPS15A/RPL5/TXN/RPL19/TMEM106A/RPL11/EDF1
Immune VAT/SAT	GO:0008152	BP	GO:0008152	metabolic process	292	0.405555	2.69285	0.000199045	0.00319631	0.00237047	407	tags=53%, list=30%, signal=47%	C3/S100A9/CYBB/CFB/RPL27A/RNASE4/PSAP/CTSB/RPS11/RPL23/RPS18/CTSS/RPL37A/CST3/HSPA8/PYCARD/CD9/RPS17/RPS29/RPLP1/RPL18/RPS12/UBB/RPS8/RPL6/RPLP2/RPS27/RPL32/RPS23/RPS25/RACK1/RPS19/RPL23A/RPL26/IFI6/RPS6/NDUFA4/RPS9/RPL37/PFKFB3/RPL18A/RPS20/TMBIM6/DNAJB1/RPL39/LPL/RPS24/RPL14/RPL10/RPS15/CKB/ID2/RPL13A/RPS21/RPS26/RPS28/RPL27/CYBA/RPS27A/RPS3A/RPS16/IRF1/RPS13/CTSA/RPS7/ITGB2/APOE/CTSK/LGMN/HSPA…
Immune VAT/SAT	GO:0005198	MF	GO:0005198	structural molecule activity	23	0.6949	2.6777	0.000203211	0.00319631	0.00237047	180	tags=70%, list=13%, signal=61%	KRT19/RPS18/RPL37A/RPS17/RPLP2/RPL32/RPS23/RPS6/RPL37/RPL18A/RPL39/RPS24/RPL10/RPS3A/RPS7/RPL10A
Immune VAT/SAT	GO:0071704	BP	GO:0071704	organic substance metabolic process	270	0.40579	2.6657	0.000200521	0.00319631	0.00237047	394	tags=52%, list=29%, signal=46%	C3/S100A9/CFB/RPL27A/RNASE4/PSAP/CTSB/RPS11/RPL23/RPS18/CTSS/RPL37A/CST3/HSPA8/PYCARD/CD9/RPS17/RPS29/RPLP1/RPL18/RPS12/UBB/RPS8/RPL6/RPLP2/RPS27/RPL32/RPS23/RPS25/RACK1/RPS19/RPL23A/RPL26/IFI6/RPS6/RPS9/RPL37/PFKFB3/RPL18A/RPS20/TMBIM6/DNAJB1/RPL39/LPL/RPS24/RPL14/RPL10/RPS15/ID2/RPL13A/RPS21/RPS26/RPS28/RPL27/CYBA/RPS27A/RPS3A/RPS16/IRF1/RPS13/CTSA/RPS7/ITGB2/APOE/CTSK/LGMN/HSPA5/RPL10A/HSP90B1…
Immune VAT/SAT	GO:0043229	CC	GO:0043229	intracellular organelle	325	0.395288	2.65899	0.000198177	0.00319631	0.00237047	421	tags=52%, list=31%, signal=47%	HSPA1A/S100A12/KRT19/S100A9/CYBB/DBI/PSAP/CTSB/RPS11/RPL23/RPS18/CTSS/RPL37A/HSPA8/PYCARD/H1-2/RPS17/RPS29/RPL18/UBB/TPT1/RPL6/RPLP2/RPL32/RPS23/RPS25/RACK1/RPL23A/RPL26/IFI6/RPS6/RPS10/NDUFA4/RPS9/RPL18A/TMBIM6/CIDEC/DNAJB1/H2AC20/RPS24/RPL10/RPS15/CKB/TMSB10/CXCR4/RPS5/RPS21/RPS26/RPS28/SNX10/RPL27/H2AJ/CYBA/ERH/RPS3A/IRF1/CALR/CTSA/RPS7/RPLP0/PDIA3/CCR5/HSPE1/CTSK/LGMN/ANXA2/HSPA5/COX5A/HSP90B…
Immune VAT/SAT	GO:0043228	CC	GO:0043228	non-membrane-bounded organelle	120	0.460209	2.65751	0.000200803	0.00319631	0.00237047	286	tags=47%, list=21%, signal=40%	HSPA1A/S100A12/KRT19/S100A9/RPS11/RPL23/RPS18/RPL37A/HSPA8/H1-2/RPS17/RPS29/RPL18/TPT1/RPL6/RPLP2/RPL32/RPS23/RPS25/RACK1/RPL26/RPS6/RPS10/RPS9/RPL18A/CIDEC/DNAJB1/H2AC20/RPS24/RPL10/RPS15/TMSB10/RPS5/RPS21/RPS26/RPS28/SNX10/RPL27/H2AJ/RPS3A/RPS7/RPLP0/ANG2/RPS3/VMP1/PRKCB/RPL24/RPL38/EZR/RPL3/FERMT3/RPL5/RPL19/RPL11/H3-3A/EDF1
Immune VAT/SAT	GO:0043232	CC	GO:0043232	intracellular non-membrane-bounded organelle	120	0.460209	2.65751	0.000200803	0.00319631	0.00237047	286	tags=47%, list=21%, signal=40%	HSPA1A/S100A12/KRT19/S100A9/RPS11/RPL23/RPS18/RPL37A/HSPA8/H1-2/RPS17/RPS29/RPL18/TPT1/RPL6/RPLP2/RPL32/RPS23/RPS25/RACK1/RPL26/RPS6/RPS10/RPS9/RPL18A/CIDEC/DNAJB1/H2AC20/RPS24/RPL10/RPS15/TMSB10/RPS5/RPS21/RPS26/RPS28/SNX10/RPL27/H2AJ/RPS3A/RPS7/RPLP0/ANG2/RPS3/VMP1/PRKCB/RPL24/RPL38/EZR/RPL3/FERMT3/RPL5/RPL19/RPL11/H3-3A/EDF1
Immune VAT/SAT	GO:0005844	CC	GO:0005844	polysome	14	0.803625	2.65556	0.000203542	0.00319631	0.00237047	274	tags=100%, list=20%, signal=80%	RPS29/RPL18/RPL6/RPL32/RPS23/RPS6/RPL18A/RPS21/RPS26/RPS28/RPS3/RPL24/RPL38/RPL19
Immune VAT/SAT	GO:0043226	CC	GO:0043226	organelle	327	0.393736	2.65211	0.000197239	0.00319631	0.00237047	421	tags=52%, list=31%, signal=47%	HSPA1A/S100A12/KRT19/S100A9/CYBB/DBI/PSAP/CTSB/RPS11/RPL23/RPS18/CTSS/RPL37A/HSPA8/PYCARD/H1-2/CD9/RPS17/RPS29/RPL18/UBB/TPT1/RPL6/RPLP2/RPL32/RPS23/RPS25/RACK1/RPL23A/RPL26/IFI6/RPS6/RPS10/NDUFA4/RPS9/RPL18A/TMBIM6/CIDEC/DNAJB1/H2AC20/RPS24/RPL10/RPS15/CKB/TMSB10/CXCR4/RPS5/RPS21/RPS26/RPS28/SNX10/RPL27/H2AJ/CYBA/ERH/RPS3A/IRF1/CALR/CTSA/RPS7/RPLP0/PDIA3/CCR5/HSPE1/CTSK/LGMN/ANXA2/HSPA5/COX5A/HS…
Immune VAT/SAT	GO:0005622	CC	GO:0005622	intracellular anatomical structure	363	0.38706	2.63525	0.000197433	0.00319631	0.00237047	422	tags=52%, list=32%, signal=49%	HSPA1A/S100A12/KRT19/S100A9/CYBB/DBI/PSAP/CTSB/RPS11/RPL23/RPS18/CTSS/RPL37A/HSPA8/PYCARD/H1-2/RPS17/RPS29/RPL18/CRIP1/UBB/TPT1/RPL6/RPLP2/RPL32/RPS23/RPS25/RACK1/RPL23A/RPL26/IFI6/RPS6/RPS10/NDUFA4/RPS9/RPL18A/TMBIM6/CIDEC/DNAJB1/H2AC20/RPS24/RPL10/RPS15/CKB/TMSB10/CXCR4/ID2/RPS5/RPS21/RPS26/RPS28/SNX10/RPL27/H2AJ/CYBA/ERH/RPS3A/IRF1/LGALS1/CALR/CTSA/RPS7/RPLP0/PDIA3/CCR5/HSPE1/CTSK/LGMN/CCL5/AN…
Immune VAT/SAT	GO:0044249	BP	GO:0044249	cellular biosynthetic process	151	0.436684	2.62692	0.000201572	0.00319631	0.00237047	394	tags=58%, list=29%, signal=46%	C3/RPL27A/RPS11/RPL23/RPS18/RPL37A/HSPA8/RPS17/RPS29/RPLP1/RPL18/RPS12/RPS8/RPL6/RPLP2/RPS27/RPL32/RPS23/RACK1/RPS19/RPL23A/RPL26/RPS6/RPS9/RPL37/RPL18A/RPS20/TMBIM6/DNAJB1/RPL39/LPL/RPS24/RPL14/RPL10/RPS15/ID2/RPL13A/RPS21/RPS26/RPS28/RPL27/RPS27A/RPS3A/RPS16/IRF1/RPS13/RPS7/APOE/RPL10A/ANG2/UBA52/OAT/RPS3/RPL35/SARS1/RPL13/ADCY7/PRKCB/RPL38/EIF1/RPL28/RPL3/RPS15A/RPL5/TXN/ATP5IF1/RPL19/TMEM106A…
Immune VAT/SAT	GO:0044238	BP	GO:0044238	primary metabolic process	244	0.402836	2.61764	0.000199561	0.00319631	0.00237047	406	tags=54%, list=30%, signal=46%	C3/S100A9/CFB/RPL27A/RNASE4/PSAP/RPS11/RPL23/RPS18/CTSS/RPL37A/CST3/HSPA8/PYCARD/RPS17/RPS29/RPLP1/RPL18/RPS12/UBB/RPS8/RPL6/RPLP2/RPS27/RPL32/RPS23/RPS25/RACK1/RPS19/RPL23A/RPL26/IFI6/RPS6/RPS9/RPL37/PFKFB3/RPL18A/RPS20/TMBIM6/DNAJB1/RPL39/LPL/RPS24/RPL14/RPL10/RPS15/ID2/RPL13A/RPS21/RPS26/RPS28/RPL27/RPS27A/RPS3A/RPS16/IRF1/RPS13/CTSA/RPS7/APOE/LGMN/HSPA5/RPL10A/HSP90B1/PPIB/HTRA1/PCK1/ANG2/UBA…
Immune VAT/SAT	GO:0005737	CC	GO:0005737	cytoplasm	301	0.392178	2.61164	0.000199005	0.00319631	0.00237047	528	tags=66%, list=39%, signal=52%	KRT19/S100A9/CYBB/DBI/PSAP/CTSB/RPS11/RPS18/CTSS/RPL37A/HSPA8/PYCARD/RPS29/RPL18/CRIP1/UBB/TPT1/RPL6/RPLP2/RPS23/RACK1/IFI6/RPS6/NDUFA4/TMBIM6/CIDEC/RPS24/RPL10/RPS15/CKB/CXCR4/ID2/RPS5/RPS21/RPS26/RPS28/SNX10/RPL27/CYBA/RPS3A/IRF1/LGALS1/CALR/CTSA/RPLP0/PDIA3/CCR5/HSPE1/CTSK/LGMN/CCL5/ANXA2/HSPA5/COX5A/HSP90B1/PPIB/HTRA1/PCK1/ANG2/UBA52/OAT/RPS3/SARS1/RPSA/RPL13/VMP1/SSR4/EEF1B2/LAPTM5/EEF1D/PRK…
Immune VAT/SAT	GO:0051336	BP	GO:0051336	regulation of hydrolase activity	22	0.684734	2.60288	0.000203832	0.00319631	0.00237047	298	tags=73%, list=22%, signal=57%	C3/S100A9/CST3/PYCARD/RACK1/IFI6/TMBIM6/DNAJB1/S100A10/HSP90B1/RPS3/LAPTM5/ATP5IF1/GPX1/PSMB8/RHOA
Immune VAT/SAT	GO:0009058	BP	GO:0009058	biosynthetic process	157	0.431162	2.60204	0.000203957	0.00319631	0.00237047	286	tags=46%, list=21%, signal=41%	C3/RPL27A/RPS11/RPL23/RPS18/RPL37A/HSPA8/RPS17/RPS29/RPLP1/RPL18/RPS12/RPS8/RPL6/RPLP2/RPS27/RPL32/RPS23/RACK1/RPS19/RPL23A/RPL26/RPS6/RPS9/RPL37/RPL18A/RPS20/TMBIM6/DNAJB1/RPL39/LPL/RPS24/RPL14/RPL10/RPS15/ID2/RPL13A/RPS21/RPS26/RPS28/RPL27/CYBA/RPS27A/RPS3A/RPS16/IRF1/RPS13/RPS7/APOE/RPL10A/PCK1/ANG2/UBA52/OAT/RPS3/RPL35/SARS1/RPL13/ADCY7/PRKCB/RPL38/EIF1/RPL28/RPL3/RPS15A/RPL5/TXN/ATP5IF1/RPL1…
Immune VAT/SAT	GO:1901576	BP	GO:1901576	organic substance biosynthetic process	155	0.430082	2.59159	0.000203293	0.00319631	0.00237047	286	tags=46%, list=21%, signal=41%	C3/RPL27A/RPS11/RPL23/RPS18/RPL37A/HSPA8/RPS17/RPS29/RPLP1/RPL18/RPS12/RPS8/RPL6/RPLP2/RPS27/RPL32/RPS23/RACK1/RPS19/RPL23A/RPL26/RPS6/RPS9/RPL37/RPL18A/RPS20/TMBIM6/DNAJB1/RPL39/LPL/RPS24/RPL14/RPL10/RPS15/ID2/RPL13A/RPS21/RPS26/RPS28/RPL27/RPS27A/RPS3A/RPS16/IRF1/RPS13/RPS7/APOE/RPL10A/PCK1/ANG2/UBA52/OAT/RPS3/RPL35/SARS1/RPL13/ADCY7/PRKCB/RPL38/EIF1/RPL28/RPL3/RPS15A/RPL5/TXN/ATP5IF1/RPL19/TME…
Immune VAT/SAT	GO:0003674	MF	GO:0003674	molecular_function	372	0.377829	2.57749	0.000198373	0.00319631	0.00237047	407	tags=50%, list=30%, signal=48%	C3/SPP1/S100A12/KRT19/S100A9/C1QB/CYBB/DBI/CFB/MGP/RNASE4/FTL/CTSB/RPS11/RPL23/RPS18/CTSS/RPL37A/CST3/HSPA8/PYCARD/FTH1/H1-2/FN1/CD9/RPS17/RPS29/CRIP1/UBB/TPT1/RPLP2/RPS27/RPL32/RPS23/GRO1/RACK1/RPL23A/RPL26/RPS6/RPS9/RPL35A/RPL37/PFKFB3/RPL18A/RPS20/TMBIM6/DNAJB1/RPL39/LPL/H2AC20/RPS24/RPL10/S100A10/RPS15/CKB/CXCR4/ID2/CYCS/RPS21/SNX10/H2AJ/CYBA/RPS27A/RPS2/RPS3A/IRF1/CALR/RPS7/SEC61G/PDIA3/CCR5…
Immune VAT/SAT	GO:0002252	BP	GO:0002252	immune effector process	25	0.644924	2.54967	0.000202963	0.00319631	0.00237047	234	tags=60%, list=17%, signal=50%	C3/S100A12/C1QB/CFB/C1QA/PYCARD/CFH/RPS6/TMBIM6/LGALS1/PCK1/SERPING1/C4A/LAMP1/CD46
Immune VAT/SAT	GO:0044237	BP	GO:0044237	cellular metabolic process	267	0.388162	2.54394	0.000201167	0.00319631	0.00237047	407	tags=52%, list=30%, signal=45%	C3/S100A9/CYBB/RPL27A/RNASE4/PSAP/CTSB/RPS11/RPL23/RPS18/RPL37A/CST3/HSPA8/PYCARD/CD9/RPS17/RPS29/RPLP1/RPL18/RPS12/UBB/RPS8/RPL6/RPLP2/RPS27/RPL32/RPS23/RPS25/RACK1/RPS19/RPL23A/RPL26/IFI6/RPS6/NDUFA4/RPS9/RPL37/PFKFB3/RPL18A/RPS20/TMBIM6/DNAJB1/RPL39/LPL/RPS24/RPL14/RPL10/RPS15/CKB/ID2/RPL13A/RPS21/RPS26/RPS28/RPL27/CYBA/RPS27A/RPS3A/RPS16/IRF1/RPS13/RPS7/ITGB2/APOE/CTSK/LGMN/HSPA5/RPL10A/HSP90…
Immune VAT/SAT	GO:0044419	BP	GO:0044419	biological process involved in interspecies interaction between organisms	53	0.519351	2.52874	0.000200361	0.00319631	0.00237047	406	tags=64%, list=30%, signal=47%	C3/S100A12/S100A9/C1QB/CYBB/CFB/CTSB/C1QA/PYCARD/CFH/IFI6/CYBA/IRF1/LGALS1/CCR5/PPIB/C4A/LAMP1/CD46/TMEM106A/CD14/GPX1/RHOA/USP15/CXCL16/TLR4/NPC2/VAMP8/IRF3/HSP90AA1/CDC42/HSPB1/ZFP36/STING1
Immune VAT/SAT	GO:0042788	CC	GO:0042788	polysomal ribosome	12	0.802413	2.52355	0.000203542	0.00319631	0.00237047	274	tags=100%, list=20%, signal=80%	RPS29/RPL18/RPL6/RPL32/RPS23/RPL18A/RPS21/RPS26/RPS28/RPL24/RPL38/RPL19
Immune VAT/SAT	GO:0002181	BP	GO:0002181	cytoplasmic translation	15	0.742612	2.51735	0.000202593	0.00319631	0.00237047	133	tags=73%, list=10%, signal=67%	RPS29/RPL18/RPL6/RPLP2/RPL32/RPS23/RPL18A/RPL13A/RPS21/RPS26/RPS28
Immune VAT/SAT	GO:0009607	BP	GO:0009607	response to biotic stimulus	50	0.524774	2.51405	0.000201654	0.00319631	0.00237047	406	tags=66%, list=30%, signal=48%	C3/S100A12/S100A9/C1QB/CYBB/CFB/C1QA/PYCARD/CFH/IFI6/CYBA/IRF1/CCR5/HSPA5/LAPTM5/C4A/LAMP1/CD46/TMEM106A/CD14/GPX1/RHOA/USP15/CXCL16/TLR4/NPC2/VAMP8/IRF3/HSP90AA1/CDC42/HSPB1/ZFP36/STING1
Immune VAT/SAT	GO:0016020	CC	GO:0016020	membrane	190	0.401082	2.50219	0.000202429	0.00319631	0.00237047	443	tags=58%, list=33%, signal=46%	S100A12/SLC11A1/KRT19/S100A9/B2M/CYBB/CTSB/CD9/BLA-DQB/RPS29/RPS8/RACK1/IFI6/LRRN4CL/NDUFA4/TMBIM6/LPL/S100A10/CXCR4/CYCS/RPS26/RPS28/SNX10/RPL27/CYBA/SEC61G/CCR5/ITGB2/CTSK/ANXA2/HSPA5/COX5A/HSP90B1/MSR1/HTRA1/SELL/UBA52/RPS3/RPSA/ADCY7/VMP1/SSR4/LAPTM5/PRKCB/TSPO/EZR/COX7A2/LAMP1/CD46/COX4I1/NDUFS5/SLC25A6/CD44/ATP5F1E/CDH13/FKBP2/ATP5IF1/COX6A1/ATP5MF/TMEM106A/TMEM256/NDUFB8/CD14/EMP3/REEP5/CE…
Immune VAT/SAT	GO:0006508	BP	GO:0006508	proteolysis	42	0.545832	2.49658	0.000202881	0.00319631	0.00237047	385	tags=67%, list=29%, signal=49%	C3/S100A9/CFB/RPL23/CTSS/CST3/PYCARD/UBB/RACK1/IFI6/CTSA/LGMN/HSP90B1/HTRA1/RPS3/LAPTM5/RPL11/GPX1/PSMB8/CTSD/CTSC/USP15/SUMO2/PSMB1/GABARAP/USP12/HINT1/LAP3
Immune VAT/SAT	GO:0050776	BP	GO:0050776	regulation of immune response	32	0.585378	2.49014	0.000200602	0.00319631	0.00237047	374	tags=72%, list=28%, signal=53%	C3/C1QB/CFB/C1QA/CFH/CYBA/IRF1/PCK1/RPS3/SERPING1/ADCY7/PRKCB/C4A/LAMP1/CD46/CD14/GPX1/STX7/USP15/TLR4/VAMP8/IRF3/HSP90AA1
Immune VAT/SAT	GO:0002682	BP	GO:0002682	regulation of immune system process	45	0.533648	2.48505	0.000202306	0.00319631	0.00237047	406	tags=69%, list=30%, signal=50%	C3/C1QB/CFB/C1QA/PYCARD/CFH/CD9/TMBIM6/CYBA/IRF1/LGALS1/CCL5/PCK1/RPS3/SERPING1/ADCY7/PRKCB/C4A/LAMP1/CD46/CD14/GPX1/RHOA/STX7/USP15/TLR4/VAMP8/IRF3/HSP90AA1/ZFP36/STING1
Immune VAT/SAT	GO:0043207	BP	GO:0043207	response to external biotic stimulus	48	0.51609	2.44851	0.000202429	0.00319631	0.00237047	406	tags=65%, list=30%, signal=47%	C3/S100A12/S100A9/C1QB/CYBB/CFB/C1QA/PYCARD/CFH/IFI6/CYBA/IRF1/CCR5/C4A/LAMP1/CD46/TMEM106A/CD14/GPX1/RHOA/USP15/CXCL16/TLR4/NPC2/VAMP8/IRF3/HSP90AA1/CDC42/HSPB1/ZFP36/STING1
Immune VAT/SAT	GO:0051707	BP	GO:0051707	response to other organism	48	0.51609	2.44851	0.000202429	0.00319631	0.00237047	406	tags=65%, list=30%, signal=47%	C3/S100A12/S100A9/C1QB/CYBB/CFB/C1QA/PYCARD/CFH/IFI6/CYBA/IRF1/CCR5/C4A/LAMP1/CD46/TMEM106A/CD14/GPX1/RHOA/USP15/CXCL16/TLR4/NPC2/VAMP8/IRF3/HSP90AA1/CDC42/HSPB1/ZFP36/STING1
Immune VAT/SAT	GO:0005791	CC	GO:0005791	rough endoplasmic reticulum	10	0.826941	2.43774	0.000202758	0.00319631	0.00237047	137	tags=80%, list=10%, signal=72%	RPS29/RPL18/RPL6/RPS23/RPS21/RPS26/RPS28/RPL27
Immune VAT/SAT	GO:0045087	BP	GO:0045087	innate immune response	34	0.56397	2.43445	0.000203252	0.00319631	0.00237047	380	tags=68%, list=28%, signal=50%	C3/S100A12/S100A9/C1QB/CYBB/CFB/C1QA/PYCARD/CFH/IFI6/CYBA/IRF1/C4A/LAMP1/CD46/TMEM106A/CD14/USP15/CXCL16/TLR4/IRF3/HSP90AA1/CDC42
Immune VAT/SAT	GO:0009605	BP	GO:0009605	response to external stimulus	67	0.473897	2.43438	0.000203625	0.00319631	0.00237047	394	tags=60%, list=29%, signal=44%	C3/S100A12/S100A9/C1QB/CYBB/CFB/C1QA/PYCARD/CFH/CD9/IFI6/CXCR4/ID2/CYBA/IRF1/CCR5/CCL5/HSPA5/PPIB/SERPING1/RPL24/C4A/LAMP1/CD46/TMEM106A/CD14/GPX1/RHOA/TNFRSF1A/USP15/CXCL16/TLR4/NPC2/VAMP8/PPP1CB/IRF3/HSP90AA1/CDC42/HSPB1/ZFP36
Immune VAT/SAT	GO:0043231	CC	GO:0043231	intracellular membrane-bounded organelle	285	0.365558	2.41792	0.00019988	0.00319631	0.00237047	470	tags=57%, list=35%, signal=47%	CYBB/DBI/PSAP/CTSB/RPL23/CTSS/HSPA8/PYCARD/RPS29/RPL18/UBB/TPT1/RPL6/RPS23/RPS25/RACK1/RPL23A/RPL26/IFI6/RPS6/RPS10/NDUFA4/RPS9/TMBIM6/CIDEC/DNAJB1/H2AC20/RPS24/CKB/CXCR4/RPS21/RPS26/RPS28/SNX10/RPL27/H2AJ/CYBA/ERH/RPS3A/IRF1/CALR/CTSA/RPLP0/PDIA3/CCR5/HSPE1/CTSK/LGMN/ANXA2/HSPA5/COX5A/HSP90B1/PPIB/PCK1/ANG2/UBA52/OAT/RPS3/SARS1/RPSA/VMP1/SSR4/LAPTM5/PRKCB/TSPO/RPL24/COX7A2/LAMP1/CD46/COX4I1/EIF1…
Immune VAT/SAT	GO:0043227	CC	GO:0043227	membrane-bounded organelle	291	0.36411	2.41573	0.000199084	0.00319631	0.00237047	470	tags=57%, list=35%, signal=47%	CYBB/DBI/PSAP/CTSB/RPL23/CTSS/HSPA8/PYCARD/CD9/RPS29/RPL18/UBB/TPT1/RPL6/RPS23/RPS25/RACK1/RPL23A/RPL26/IFI6/RPS6/RPS10/NDUFA4/RPS9/TMBIM6/CIDEC/DNAJB1/H2AC20/RPS24/CKB/CXCR4/RPS21/RPS26/RPS28/SNX10/RPL27/H2AJ/CYBA/ERH/RPS3A/IRF1/CALR/CTSA/RPLP0/PDIA3/CCR5/HSPE1/CTSK/LGMN/ANXA2/HSPA5/COX5A/HSP90B1/PPIB/PCK1/ANG2/UBA52/OAT/RPS3/SARS1/RPSA/VMP1/SSR4/LAPTM5/PRKCB/TSPO/RPL24/EZR/COX7A2/LAMP1/CD46/COX…
Immune VAT/SAT	GO:0044085	BP	GO:0044085	cellular component biogenesis	78	0.454654	2.41556	0.000204374	0.00319631	0.00237047	298	tags=49%, list=22%, signal=40%	HSPA1A/KRT19/PYCARD/H1-2/CD9/RPS27/RPS23/RPS25/RACK1/RPL26/RPS6/DNAJB1/RPS24/S100A10/RPL13A/RPS28/SNX10/RPL27/CYBA/RPLP0/APOE/HSPA5/HSP90B1/MSR1/RPS3/VMP1/RPL24/RPL38/EZR/NDUFS5/FERMT3/WARS1/GPX4/ATP5IF1/NDUFB8/H3-3A/EMP3/RHOA
Immune VAT/SAT	GO:0008219	BP	GO:0008219	cell death	56	0.487426	2.40456	0.000201816	0.00319631	0.00237047	394	tags=70%, list=29%, signal=51%	S100A9/C1QA/PYCARD/CRIP1/UBB/RACK1/RPL26/IFI6/RPS6/TMBIM6/CIDEC/CYCS/IRF1/LGALS1/PDIA3/CCL5/HSPA5/HSP90B1/RPS3/LAPTM5/PRKCB/LAMP1/SLC25A6/TXN/GPX4/EMP3/GPX1/RHOA/VDAC1/ASAH1/TNFRSF1A/PPT1/IRF3/GABARAP/HSP90AA1/HINT1/HSPB1/DAD1/ZFP36
Immune VAT/SAT	GO:0098542	BP	GO:0098542	defense response to other organism	37	0.54427	2.40336	0.000202102	0.00319631	0.00237047	380	tags=65%, list=28%, signal=48%	C3/S100A12/S100A9/C1QB/CYBB/CFB/C1QA/PYCARD/CFH/IFI6/CYBA/IRF1/C4A/LAMP1/CD46/TMEM106A/CD14/USP15/CXCL16/TLR4/VAMP8/IRF3/HSP90AA1/CDC42
Immune VAT/SAT	GO:0030162	BP	GO:0030162	regulation of proteolysis	20	0.642078	2.37834	0.000203376	0.00319631	0.00237047	321	tags=70%, list=24%, signal=54%	C3/S100A9/RPL23/CST3/PYCARD/UBB/RACK1/IFI6/RPS3/LAPTM5/RPL11/GPX1/PSMB8/SUMO2
Immune VAT/SAT	GO:0034641	BP	GO:0034641	cellular nitrogen compound metabolic process	166	0.388462	2.37481	0.000201939	0.00319631	0.00237047	321	tags=46%, list=24%, signal=40%	RPL27A/RNASE4/RPS11/RPL23/RPS18/RPL37A/HSPA8/RPS17/RPS29/RPLP1/RPL18/RPS12/RPS8/RPL6/RPLP2/RPS27/RPL32/RPS23/RPS25/RACK1/RPS19/RPL23A/RPL26/RPS6/RPS9/RPL37/RPL18A/RPS20/TMBIM6/DNAJB1/RPL39/RPS24/RPL14/RPL10/RPS15/ID2/RPL13A/RPS21/RPS26/RPS28/RPL27/RPS27A/RPS3A/RPS16/IRF1/RPS13/RPS7/RPL10A/ANG2/UBA52/RPS3/RPL35/SARS1/RPL13/ADCY7/PRKCB/RPL38/AMDHD2/EIF1/RPL28/RPL3/RPS15A/RPL5/TXN/ATP5IF1/RPL19/RPL1…
Immune VAT/SAT	GO:0050778	BP	GO:0050778	positive regulation of immune response	21	0.631077	2.37367	0.000203211	0.00319631	0.00237047	234	tags=62%, list=17%, signal=52%	C3/C1QB/CFB/C1QA/CFH/CYBA/PCK1/RPS3/SERPING1/PRKCB/C4A/LAMP1/CD46
Immune VAT/SAT	GO:0006952	BP	GO:0006952	defense response	48	0.499716	2.37083	0.000202429	0.00319631	0.00237047	380	tags=60%, list=28%, signal=45%	C3/S100A12/S100A9/C1QB/CYBB/CFB/C1QA/PYCARD/CFH/FN1/IFI6/CYBA/IRF1/ADCY7/LAPTM5/C4A/LAMP1/CD46/TMEM106A/CD14/GPX1/TNFRSF1A/USP15/CXCL16/TLR4/VAMP8/IRF3/HSP90AA1/CDC42
Immune VAT/SAT	GO:0002684	BP	GO:0002684	positive regulation of immune system process	30	0.55984	2.33859	0.000201086	0.00319631	0.00237047	234	tags=53%, list=17%, signal=45%	C3/C1QB/CFB/C1QA/PYCARD/CFH/CYBA/LGALS1/CCL5/PCK1/RPS3/SERPING1/PRKCB/C4A/LAMP1/CD46
Immune VAT/SAT	GO:0016021	CC	GO:0016021	integral component of membrane	85	0.43121	2.33436	0.000202306	0.00319631	0.00237047	438	tags=67%, list=33%, signal=48%	SLC11A1/CYBB/BLA-DQB/IFI6/LRRN4CL/NDUFA4/TMBIM6/CXCR4/CYBA/SEC61G/CCR5/ITGB2/HSPA5/MSR1/SELL/VMP1/SSR4/LAPTM5/COX7A2/LAMP1/CD46/COX4I1/NDUFS5/SLC25A6/CD44/COX6A1/ATP5MF/TMEM106A/TMEM256/NDUFB8/CD14/EMP3/REEP5/CERS2/RPN2/LFNG/VDAC1/TOMM5/TNFRSF1A/CXCL16/BRI3/SSR1/TLR4/VAMP8/ATP5MK/SSR2/ATP5MC3/DAD1/ATP6V0E1/MGST1/STING1/CYB5A/MGST3/RABAC1/NDUFS8/TMEM14C/ARL6IP5
Immune VAT/SAT	GO:0065009	BP	GO:0065009	regulation of molecular function	64	0.457793	2.327	0.000204248	0.00319631	0.00237047	298	tags=50%, list=22%, signal=41%	C3/S100A9/CTSB/RPL23/CTSS/CST3/PYCARD/RPLP1/RACK1/IFI6/NDUFA4/RPS20/TMBIM6/DNAJB1/S100A10/ID2/ANXA2/HSP90B1/RPS3/VMP1/EEF1B2/LAPTM5/EEF1D/PRKCB/WARS1/TXN/ATP5IF1/COX6A1/EDF1/GPX1/PSMB8/RHOA
Immune VAT/SAT	GO:0001775	BP	GO:0001775	cell activation	25	0.587887	2.32417	0.000202963	0.00319631	0.00237047	368	tags=72%, list=28%, signal=53%	S100A12/C1QA/PYCARD/CD9/RPS6/IRF1/LGALS1/PCK1/RPS3/PRKCB/LAMP1/FERMT3/TMEM106A/LFNG/RHOA/TLR4/VAMP8/SKAP2
Immune VAT/SAT	GO:0022411	BP	GO:0022411	cellular component disassembly	13	0.713864	2.30752	0.000407581	0.00546766	0.00405496	47	tags=46%, list=4%, signal=45%	C3/C1QB/RPL23/CTSS/HSPA8/C1QA
Immune VAT/SAT	GO:0051049	BP	GO:0051049	regulation of transport	26	0.573944	2.30579	0.000202061	0.00319631	0.00237047	260	tags=50%, list=19%, signal=41%	C3/CYBB/CTSS/PYCARD/RACK1/NDUFA4/TMBIM6/CYBA/CCL5/VMP1/PRKCB/LAMP1/TXN
Immune VAT/SAT	GO:0031224	CC	GO:0031224	intrinsic component of membrane	88	0.423112	2.30315	0.000203459	0.00319631	0.00237047	438	tags=66%, list=33%, signal=47%	SLC11A1/CYBB/BLA-DQB/IFI6/LRRN4CL/NDUFA4/TMBIM6/CXCR4/CYBA/SEC61G/CCR5/ITGB2/HSPA5/MSR1/SELL/VMP1/SSR4/LAPTM5/COX7A2/LAMP1/CD46/COX4I1/NDUFS5/SLC25A6/CD44/CDH13/COX6A1/ATP5MF/TMEM106A/TMEM256/NDUFB8/CD14/EMP3/REEP5/CERS2/RPN2/LFNG/VDAC1/TOMM5/TNFRSF1A/CXCL16/BRI3/SSR1/TLR4/VAMP8/ATP5MK/SSR2/ATP5MC3/DAD1/ATP6V0E1/MGST1/STING1/CYB5A/MGST3/RABAC1/NDUFS8/TMEM14C/ARL6IP5
Immune VAT/SAT	GO:0012505	CC	GO:0012505	endomembrane system	106	0.408397	2.30284	0.00020202	0.00319631	0.00237047	362	tags=50%, list=27%, signal=40%	DBI/PSAP/CTSS/PYCARD/RPS29/RPL18/TPT1/RPL6/RPS23/RPS6/TMBIM6/CIDEC/RPS24/CXCR4/RPS21/RPS26/RPS28/SNX10/RPL27/CYBA/CALR/PDIA3/CCR5/ANXA2/HSPA5/HSP90B1/PPIB/PCK1/UBA52/RPS3/VMP1/SSR4/LAPTM5/RPL24/LAMP1/CD46/ZFYVE21/GPX4/FKBP2/CD14/REEP5/CERS2/LFNG/RHOA/STX7/TNFRSF1A/SSR1/TLR4/NPC2/VAMP8/PPT1/SSR2/GABARAP
Immune VAT/SAT	GO:0002253	BP	GO:0002253	activation of immune response	15	0.676632	2.29369	0.000405186	0.00546766	0.00405496	234	tags=67%, list=17%, signal=56%	C3/C1QB/CFB/C1QA/CFH/RPS3/SERPING1/PRKCB/C4A/CD46
Immune VAT/SAT	GO:0000323	CC	GO:0000323	lytic vacuole	23	0.59447	2.29071	0.000203211	0.00319631	0.00237047	381	tags=78%, list=28%, signal=57%	CYBB/PSAP/CXCR4/CALR/CTSA/CTSK/LGMN/LAMP1/ASAH1/CTSD/STX7/CTSC/BRI3/NPC2/VAMP8/PPT1/GABARAP/GNS
Immune VAT/SAT	GO:0005764	CC	GO:0005764	lysosome	23	0.59447	2.29071	0.000203211	0.00319631	0.00237047	381	tags=78%, list=28%, signal=57%	CYBB/PSAP/CXCR4/CALR/CTSA/CTSK/LGMN/LAMP1/ASAH1/CTSD/STX7/CTSC/BRI3/NPC2/VAMP8/PPT1/GABARAP/GNS
Immune VAT/SAT	GO:0006956	BP	GO:0006956	complement activation	9	0.806252	2.28913	0.0002035	0.00319631	0.00237047	234	tags=89%, list=17%, signal=74%	C3/C1QB/CFB/C1QA/CFH/SERPING1/C4A/CD46
Immune VAT/SAT	GO:0006959	BP	GO:0006959	humoral immune response	9	0.806252	2.28913	0.0002035	0.00319631	0.00237047	234	tags=89%, list=17%, signal=74%	C3/C1QB/CFB/C1QA/CFH/SERPING1/C4A/CD46
Immune VAT/SAT	GO:0042254	BP	GO:0042254	ribosome biogenesis	12	0.72749	2.28792	0.000203542	0.00319631	0.00237047	222	tags=83%, list=17%, signal=70%	RPS27/RPS25/RPL26/RPS6/RPS24/RPS28/RPL27/RPLP0/RPL24/RPL38
Immune VAT/SAT	GO:0065007	BP	GO:0065007	biological regulation	249	0.35145	2.28756	0.000199442	0.00319631	0.00237047	394	tags=49%, list=29%, signal=42%	C3/SPP1/HSPA1A/KRT19/S100A9/C1QB/CYBB/CFB/MGP/CTSB/RPL23/CTSS/CST3/HSPA8/C1QA/PYCARD/FTH1/CFH/FN1/CD9/RPLP1/CRIP1/UBB/RACK1/RPL26/IFI6/RPS6/NDUFA4/RPS9/RPS20/TMBIM6/DNAJB1/LPL/RPS24/RPL10/S100A10/CKB/CXCR4/ID2/RPL13A/RPS5/SNX10/CYBA/IRF1/LGALS1/CALR/PDIA3/CCR5/ITGB2/APOE/CTSK/LGMN/CCL5/ANXA2/HSPA5/HSP90B1/PPIB/MSR1/PCK1/ANG2/RPS3/SARS1/SERPING1/ADCY7/VMP1/EEF1B2/LAPTM5/EEF1D/PRKCB/RPL38/C4A/EZR/L…
Immune VAT/SAT	GO:0012501	BP	GO:0012501	programmed cell death	53	0.46979	2.28743	0.000200361	0.00319631	0.00237047	394	tags=68%, list=29%, signal=50%	S100A9/PYCARD/CRIP1/UBB/RACK1/RPL26/IFI6/RPS6/TMBIM6/CIDEC/CYCS/IRF1/LGALS1/PDIA3/CCL5/HSPA5/HSP90B1/RPS3/LAPTM5/PRKCB/LAMP1/SLC25A6/GPX4/GPX1/RHOA/VDAC1/ASAH1/TNFRSF1A/PPT1/IRF3/GABARAP/HSP90AA1/HINT1/HSPB1/DAD1/ZFP36
Immune VAT/SAT	GO:0005783	CC	GO:0005783	endoplasmic reticulum	58	0.458317	2.28308	0.000202675	0.00319631	0.00237047	218	tags=45%, list=16%, signal=39%	DBI/PYCARD/RPS29/RPL18/RPL6/RPS23/RPS6/TMBIM6/CIDEC/RPS24/RPS21/RPS26/RPS28/SNX10/RPL27/CALR/PDIA3/HSPA5/HSP90B1/PPIB/PCK1/UBA52/RPS3/VMP1/SSR4/RPL24
Immune VAT/SAT	GO:0005829	CC	GO:0005829	cytosol	82	0.422808	2.27195	0.000203335	0.00319631	0.00237047	421	tags=63%, list=31%, signal=46%	RPS11/RPS18/RPL37A/PYCARD/RPS29/RPL18/RPL6/RPLP2/RPS23/RPS6/CIDEC/RPS24/RPL10/RPS15/CKB/ID2/RPS5/RPS21/RPS26/RPS28/RPS3A/CALR/ANXA2/HSPA5/HSP90B1/HTRA1/PCK1/RPL13/PRKCB/LAMP1/COX4I1/WARS1/TXN/GPX4/EDF1/RHOA/PGAM1/SULT1A1/MYL6/SND1/VAMP8/PPT1/PPP1CB/IRF3/SKAP2/STXBP1/CDC42/LAP3/STING1/CYB5A/ACTR3/VASP
Immune VAT/SAT	GO:0098552	CC	GO:0098552	side of membrane	13	0.702163	2.26969	0.000407581	0.00546766	0.00405496	298	tags=85%, list=22%, signal=66%	CTSB/CD9/RPS29/RPS26/RPS28/RPL27/CCR5/CTSK/LAMP1/CD14/RHOA
Immune VAT/SAT	GO:0002250	BP	GO:0002250	adaptive immune response	12	0.717251	2.25572	0.000203542	0.00319631	0.00237047	234	tags=75%, list=17%, signal=62%	C3/C1QB/CTSS/C1QA/BLA-DQB/ADCY7/PRKCB/C4A/CD46
Immune VAT/SAT	GO:0051246	BP	GO:0051246	regulation of protein metabolic process	52	0.465118	2.25121	0.000200481	0.00319631	0.00237047	298	tags=52%, list=22%, signal=42%	C3/S100A9/RPL23/CST3/PYCARD/RPLP1/UBB/RACK1/RPL26/IFI6/RPS20/RPL10/RPL13A/APOE/HSPA5/HSP90B1/ANG2/RPS3/LAPTM5/RPL38/EIF1/WARS1/TXN/RPL11/GPX1/PSMB8/RHOA
Immune VAT/SAT	GO:0005773	CC	GO:0005773	vacuole	28	0.545477	2.24187	0.000200521	0.00319631	0.00237047	406	tags=75%, list=30%, signal=53%	CYBB/PSAP/CXCR4/CALR/CTSA/CTSK/LGMN/VMP1/LAMP1/ASAH1/CTSD/STX7/CTSC/BRI3/NPC2/VAMP8/PPT1/GABARAP/CDC42/GNS/STING1
Immune VAT/SAT	GO:0006810	BP	GO:0006810	transport	101	0.400581	2.23971	0.000202102	0.00319631	0.00237047	528	tags=66%, list=39%, signal=43%	C3/S100A12/SLC11A1/CYBB/FTL/PSAP/CTSS/HSPA8/PYCARD/CD9/UBB/RACK1/NDUFA4/TMBIM6/S100A10/SNX10/CYBA/SEC61G/CCR5/ITGB2/APOE/CCL5/ANXA2/HSPA5/COX5A/HSP90B1/MSR1/VMP1/PRKCB/TSPO/LAMP1/COX4I1/SLC25A6/TXN/COX6A1/VDAC1/TOMM5/CXCL16/NECAP2/NPC2/VAMP8/PPT1/GABARAP/ATP5PD/CDC42/HSPB1/ZFP36/CYC1/ATP6V0E1/ATP5ME/LGALS3BP/TCN2/ARL6IP5/CAV1/HNRNPA2B1/CD63/ACTB/AP2B1/GRK2/LASP1/CERT1/FCER1G/ATP5F1C/ATP5F1D/ARF1/…
Immune VAT/SAT	GO:0019899	MF	GO:0019899	enzyme binding	46	0.477294	2.23825	0.000202881	0.00319631	0.00237047	407	tags=63%, list=30%, signal=45%	RPL23/RACK1/RPS6/TMBIM6/DNAJB1/CKB/CXCR4/SNX10/HSPA5/HSP90B1/PPIB/MSR1/RPS3/SARS1/LAPTM5/PRKCB/LAMP1/WARS1/ATP5IF1/PGAM1/SUMO2/NPC2/PPP1CB/CDK9/CDC42/HSPB1/ZFP36/STING1/CYB5A
Immune VAT/SAT	GO:0048583	BP	GO:0048583	regulation of response to stimulus	84	0.411726	2.22372	0.000202511	0.00319631	0.00237047	384	tags=56%, list=29%, signal=43%	C3/S100A9/C1QB/CFB/RPL23/C1QA/CFH/CD9/UBB/RACK1/RPL26/IFI6/RPS20/TMBIM6/CXCR4/CYBA/IRF1/LGMN/CCL5/HSPA5/PCK1/RPS3/SERPING1/ADCY7/PRKCB/C4A/LAMP1/CD46/TXN/PRDX1/TMEM106A/RPL11/CD14/GPX1/LFNG/RHOA/STX7/TNFRSF1A/USP15/TLR4/VAMP8/IRF3/GABARAP/CDK9/HSP90AA1/CDC42/HSPB1
Immune VAT/SAT	GO:0048519	BP	GO:0048519	negative regulation of biological process	101	0.396582	2.21735	0.000202102	0.00319631	0.00237047	394	tags=53%, list=29%, signal=41%	C3/RPL23/CST3/HSPA8/PYCARD/FTH1/CD9/RACK1/RPL26/IFI6/RPS6/RPS20/TMBIM6/DNAJB1/ID2/RPL13A/CYBA/IRF1/CCR5/APOE/CTSK/LGMN/CCL5/HSPA5/HSP90B1/MSR1/ANG2/RPS3/SARS1/SERPING1/ADCY7/LAPTM5/PRKCB/WARS1/TXN/GPX4/ATP5IF1/RPL11/H3-3A/GPX1/LFNG/RHOA/USP15/SND1/VAMP8/PPT1/IRF3/EIF3E/CDK9/SKAP2/CDC42/HSPB1/DAD1/ZFP36
Immune VAT/SAT	GO:0051234	BP	GO:0051234	establishment of localization	102	0.395878	2.21663	0.000201572	0.00319631	0.00237047	402	tags=49%, list=30%, signal=37%	C3/S100A12/SLC11A1/CYBB/FTL/PSAP/CTSS/HSPA8/PYCARD/CD9/UBB/RACK1/NDUFA4/TMBIM6/S100A10/SNX10/CYBA/SEC61G/CCR5/ITGB2/APOE/CCL5/ANXA2/HSPA5/COX5A/HSP90B1/MSR1/VMP1/PRKCB/TSPO/LAMP1/COX4I1/SLC25A6/TXN/COX6A1/VDAC1/TOMM5/CXCL16/NECAP2/NPC2/VAMP8/PPT1/GABARAP/ATP5PD/CDC42/HSPB1/ZFP36/CYC1/ATP6V0E1/ATP5ME
Immune VAT/SAT	GO:0052548	BP	GO:0052548	regulation of endopeptidase activity	11	0.726051	2.21388	0.000407914	0.00546766	0.00405496	297	tags=82%, list=22%, signal=64%	C3/S100A9/CST3/PYCARD/IFI6/RPS3/LAPTM5/GPX1/PSMB8
Immune VAT/SAT	GO:0019843	MF	GO:0019843	rRNA binding	9	0.779533	2.21327	0.000407	0.00546766	0.00405496	302	tags=100%, list=23%, signal=78%	RPS11/RPS18/RPL23A/RPL37/RPS3/RPS4X/RPL8/RPL11/RPL9
Immune VAT/SAT	GO:0098796	CC	GO:0098796	membrane protein complex	48	0.465888	2.21033	0.000202429	0.00319631	0.00237047	584	tags=85%, list=44%, signal=50%	B2M/CYBB/NDUFA4/CYBA/ITGB2/COX5A/COX7A2/COX4I1/NDUFS5/ATP5F1E/ATP5IF1/ATP5MF/NDUFB8/CD14/VDAC1/TOMM5/ATP5F1B/TLR4/VAMP8/ATP5MK/ATP5MC3/SDHA/ATP5PD/COX6B1/DAD1/ATP6V0E1/ATP5ME/NDUFS8/CAV1/AP2B1/UQCR11/GNG2/ATP5F1C/COX5B/ATP5F1D/SDHB/CLTA/ATP6V0B/NDUFB10/SRPRA/ADAM10
Immune VAT/SAT	GO:0050790	BP	GO:0050790	regulation of catalytic activity	53	0.453507	2.20815	0.000200361	0.00319631	0.00237047	298	tags=49%, list=22%, signal=40%	C3/S100A9/CTSB/RPL23/CST3/PYCARD/RPLP1/RACK1/IFI6/NDUFA4/RPS20/TMBIM6/DNAJB1/S100A10/ANXA2/HSP90B1/RPS3/EEF1B2/LAPTM5/EEF1D/WARS1/ATP5IF1/COX6A1/GPX1/PSMB8/RHOA
Immune VAT/SAT	GO:0044092	BP	GO:0044092	negative regulation of molecular function	21	0.585552	2.20244	0.000203211	0.00319631	0.00237047	293	tags=57%, list=22%, signal=45%	C3/RPL23/CST3/RACK1/IFI6/RPS20/TMBIM6/ID2/ANXA2/WARS1/ATP5IF1/GPX1
Immune VAT/SAT	GO:0034762	BP	GO:0034762	regulation of transmembrane transport	11	0.720736	2.19768	0.000407914	0.00546766	0.00405496	215	tags=64%, list=16%, signal=54%	C3/CYBB/CTSS/NDUFA4/CYBA/VMP1/PRKCB
Immune VAT/SAT	GO:0045321	BP	GO:0045321	leukocyte activation	23	0.570142	2.19696	0.000203211	0.00319631	0.00237047	368	tags=70%, list=28%, signal=51%	S100A12/C1QA/PYCARD/RPS6/IRF1/LGALS1/PCK1/RPS3/PRKCB/LAMP1/TMEM106A/LFNG/RHOA/TLR4/VAMP8/SKAP2
Immune VAT/SAT	GO:0052547	BP	GO:0052547	regulation of peptidase activity	13	0.677797	2.19093	0.000407581	0.00546766	0.00405496	297	tags=69%, list=22%, signal=54%	C3/S100A9/CST3/PYCARD/IFI6/RPS3/LAPTM5/GPX1/PSMB8
Immune VAT/SAT	GO:0071840	BP	GO:0071840	cellular component organization or biogenesis	130	0.374299	2.1902	0.000201369	0.00319631	0.00237047	369	tags=48%, list=28%, signal=39%	C3/HSPA1A/KRT19/C1QB/RPL23/CTSS/HSPA8/C1QA/PYCARD/H1-2/CD9/UBB/RPS27/RPS23/RPS25/RACK1/RPL26/IFI6/RPS6/CIDEC/DNAJB1/LPL/RPS24/S100A10/TMSB10/RPL13A/RPS28/SNX10/RPL27/CYBA/RPLP0/APOE/HSPA5/HSP90B1/MSR1/RPS3/VMP1/LAPTM5/RPL24/RPL38/EZR/NDUFS5/CD44/FERMT3/WARS1/GPX4/ATP5IF1/NDUFB8/H3-3A/EMP3/GPX1/RHOA/TOMM5/STX7/CXCL16/GMFG/TLR4/NPC2/VAMP8/PPT1/GABARAP/EIF3E/STXBP1
Immune VAT/SAT	GO:0043086	BP	GO:0043086	negative regulation of catalytic activity	18	0.6092	2.18147	0.000406091	0.00546766	0.00405496	293	tags=61%, list=22%, signal=48%	C3/RPL23/CST3/RACK1/IFI6/RPS20/TMBIM6/ANXA2/WARS1/ATP5IF1/GPX1
Immune VAT/SAT	GO:0032268	BP	GO:0032268	regulation of cellular protein metabolic process	49	0.457511	2.17778	0.000202799	0.00319631	0.00237047	298	tags=51%, list=22%, signal=41%	C3/S100A9/RPL23/CST3/PYCARD/RPLP1/UBB/RACK1/RPL26/IFI6/RPS20/RPL10/RPL13A/HSPA5/HSP90B1/ANG2/RPS3/LAPTM5/RPL38/EIF1/WARS1/TXN/RPL11/GPX1/RHOA
Immune VAT/SAT	GO:0032101	BP	GO:0032101	regulation of response to external stimulus	23	0.565007	2.17717	0.000203211	0.00319631	0.00237047	457	tags=83%, list=34%, signal=55%	C3/S100A9/CD9/CXCR4/CYBA/CCL5/SERPING1/LAMP1/GPX1/TNFRSF1A/USP15/VAMP8/IRF3/HSP90AA1/HSPB1/STING1/CAV1/TRAFD1/PRDX2
Immune VAT/SAT	GO:0005488	MF	GO:0005488	binding	302	0.324861	2.1639	0.000199084	0.00319631	0.00237047	421	tags=49%, list=31%, signal=43%	C3/SPP1/S100A12/S100A9/C1QB/CYBB/DBI/MGP/RNASE4/FTL/CTSB/RPS11/RPL23/RPS18/CTSS/RPL37A/HSPA8/PYCARD/H1-2/FN1/CD9/RPS29/CRIP1/UBB/TPT1/RPS27/GRO1/RACK1/RPL23A/RPL26/RPS6/RPL35A/RPL37/PFKFB3/RPS20/TMBIM6/DNAJB1/LPL/H2AC20/S100A10/RPS15/CKB/CXCR4/ID2/CYCS/RPS21/SNX10/H2AJ/CYBA/RPS27A/RPS2/IRF1/CALR/CCR5/ITGB2/HSPE1/APOE/CTSK/CCL5/ANXA2/HSPA5/COX5A/HSP90B1/PPIB/MSR1/HTRA1/PCK1/SELL/ANG2/OAT/RPS3/SARS…
Immune VAT/SAT	GO:0048608	BP	GO:0048608	reproductive structure development	6	0.878372	2.1542	0.000201207	0.00319631	0.00237047	91	tags=83%, list=7%, signal=78%	C3/KRT19/CTSB/UBB/RPS6
Immune VAT/SAT	GO:0061458	BP	GO:0061458	reproductive system development	6	0.878372	2.1542	0.000201207	0.00319631	0.00237047	91	tags=83%, list=7%, signal=78%	C3/KRT19/CTSB/UBB/RPS6
Immune VAT/SAT	GO:0032501	BP	GO:0032501	multicellular organismal process	117	0.374554	2.15384	0.000200723	0.00319631	0.00237047	394	tags=53%, list=29%, signal=41%	C3/SPP1/KRT19/C1QB/MGP/CTSB/C1QA/PYCARD/FN1/CD9/UBB/RACK1/RPS6/LPL/RPL10/CKB/ID2/SNX10/CYBA/IRF1/LGALS1/APOE/CTSK/LGMN/ANXA2/HSPA5/PPIB/MSR1/PCK1/ANG2/RPS3/SARS1/SERPING1/ADCY7/VMP1/PRKCB/RPL24/RPL38/FERMT3/WARS1/GPX4/ATP5IF1/TMEM106A/H3-3A/CD14/GPX1/LFNG/RHOA/ASAH1/SAT1/SEPTIN6/TLR4/VAMP8/PPT1/PPP1CB/IRF3/STXBP1/HSP90AA1/CDC42/HSPB1/DAD1/ZFP36
Immune VAT/SAT	GO:0050789	BP	GO:0050789	regulation of biological process	231	0.332805	2.14523	0.000201776	0.00319631	0.00237047	394	tags=47%, list=29%, signal=40%	C3/SPP1/HSPA1A/KRT19/S100A9/C1QB/CYBB/CFB/MGP/RPL23/CTSS/CST3/HSPA8/C1QA/PYCARD/FTH1/CFH/FN1/CD9/RPLP1/CRIP1/UBB/RACK1/RPL26/IFI6/RPS6/NDUFA4/RPS9/RPS20/TMBIM6/DNAJB1/LPL/RPL10/S100A10/CXCR4/ID2/RPL13A/CYBA/IRF1/LGALS1/PDIA3/CCR5/ITGB2/APOE/CTSK/LGMN/CCL5/HSPA5/HSP90B1/PPIB/MSR1/PCK1/ANG2/RPS3/SARS1/SERPING1/ADCY7/VMP1/LAPTM5/PRKCB/RPL38/C4A/EZR/LAMP1/CD46/EIF1/CD44/FERMT3/WARS1/TXN/GPX4/ATP5IF1/…
Immune VAT/SAT	GO:0031982	CC	GO:0031982	vesicle	59	0.428822	2.14269	0.000203211	0.00319631	0.00237047	470	tags=63%, list=35%, signal=43%	PSAP/CTSB/CTSS/HSPA8/CD9/TPT1/CXCR4/SNX10/CYBA/CALR/PDIA3/CCR5/ANXA2/HSP90B1/PPIB/ANG2/LAPTM5/LAMP1/CD46/ZFYVE21/RHOA/CTSD/STX7/TLR4/SND1/VAMP8/PPT1/GABARAP/HSP90AA1/CDC42/STING1/RABAC1/CAV1/HNRNPA2B1/CD63/AP2B1/LAPTM4A
Immune VAT/SAT	GO:0006364	BP	GO:0006364	rRNA processing	7	0.823313	2.14045	0.000403307	0.00546766	0.00405496	137	tags=86%, list=10%, signal=77%	RPS27/RPS25/RPL26/RPS6/RPS24/RPL27
Immune VAT/SAT	GO:0016072	BP	GO:0016072	rRNA metabolic process	7	0.823313	2.14045	0.000403307	0.00546766	0.00405496	137	tags=86%, list=10%, signal=77%	RPS27/RPS25/RPL26/RPS6/RPS24/RPL27
Immune VAT/SAT	GO:0006915	BP	GO:0006915	apoptotic process	49	0.44896	2.13707	0.000202799	0.00319631	0.00237047	394	tags=65%, list=29%, signal=48%	S100A9/PYCARD/CRIP1/UBB/RACK1/RPL26/IFI6/RPS6/TMBIM6/CIDEC/CYCS/IRF1/LGALS1/PDIA3/CCL5/HSPA5/HSP90B1/RPS3/PRKCB/SLC25A6/GPX1/RHOA/VDAC1/TNFRSF1A/PPT1/IRF3/GABARAP/HSP90AA1/HINT1/HSPB1/DAD1/ZFP36
Immune VAT/SAT	GO:0044093	BP	GO:0044093	positive regulation of molecular function	26	0.529922	2.12893	0.000808244	0.0102624	0.00761086	442	tags=77%, list=33%, signal=53%	S100A9/CTSS/PYCARD/RPLP1/RACK1/NDUFA4/DNAJB1/S100A10/RPS3/VMP1/LAPTM5/PRKCB/TXN/EDF1/RHOA/CDK9/CDC42/STING1/ARL6IP5/CAV1
Immune VAT/SAT	GO:0006950	BP	GO:0006950	response to stress	96	0.383814	2.12519	0.000201857	0.00319631	0.00237047	384	tags=50%, list=29%, signal=38%	C3/S100A12/S100A9/C1QB/CYBB/CFB/C1QA/PYCARD/CFH/FN1/CD9/CRIP1/RPL26/IFI6/TMBIM6/DNAJB1/CXCR4/ID2/CYBA/IRF1/HSPA5/HSP90B1/RPS3/SERPING1/ADCY7/LAPTM5/C4A/LAMP1/CD46/CD44/FERMT3/TXN/GPX4/PRDX1/TMEM106A/CD14/GPX1/RHOA/TNFRSF1A/USP15/CXCL16/TLR4/VAMP8/IRF3/CDK9/HSP90AA1/CDC42/HSPB1
Immune VAT/SAT	GO:0006909	BP	GO:0006909	phagocytosis	7	0.817383	2.12503	0.000403307	0.00546766	0.00405496	186	tags=86%, list=14%, signal=74%	C3/PYCARD/RACK1/CYBA/ITGB2/MSR1
Immune VAT/SAT	GO:0005886	CC	GO:0005886	plasma membrane	84	0.393368	2.12457	0.000202511	0.00319631	0.00237047	540	tags=73%, list=40%, signal=46%	S100A12/KRT19/S100A9/B2M/CYBB/CTSB/CD9/RACK1/LPL/S100A10/CXCR4/CYBA/CCR5/ITGB2/CTSK/ANXA2/HSPA5/HTRA1/SELL/UBA52/RPS3/RPSA/ADCY7/VMP1/LAPTM5/PRKCB/EZR/LAMP1/CD44/TMEM106A/CD14/RHOA/VDAC1/STX7/TNFRSF1A/NECAP2/SEPTIN6/TLR4/PPP1CB/GABARAP/CDC42/HSPB1/SUCLG2/STING1/RABAC1/VASP/ARL6IP5/BASP1/CAV1/CD63/ACTB/GRK2/SEPTIN7/IFNAR1/ATF4/FCER1G/GNG2/ARF1/ATP1A1/EEF1A1/CLTA
Immune VAT/SAT	GO:0045202	CC	GO:0045202	synapse	27	0.523017	2.12351	0.00040347	0.00546766	0.00405496	479	tags=74%, list=36%, signal=49%	C1QB/C1QA/RPS25/RPS9/RPS20/RPS21/RPS3/PRKCB/RPL24/RPL38/C4A/LAMP1/RPL19/RHOA/PPT1/STXBP1/RABAC1/ARPC2/ACTB/GRK2
Immune VAT/SAT	GO:0006954	BP	GO:0006954	inflammatory response	23	0.548072	2.11192	0.000203211	0.00319631	0.00237047	356	tags=61%, list=27%, signal=45%	C3/S100A12/S100A9/CYBB/PYCARD/FN1/CYBA/ADCY7/C4A/GPX1/TNFRSF1A/TLR4/VAMP8/IRF3
Immune VAT/SAT	GO:0048584	BP	GO:0048584	positive regulation of response to stimulus	52	0.435778	2.1092	0.000200481	0.00319631	0.00237047	384	tags=60%, list=29%, signal=44%	C3/S100A9/C1QB/CFB/RPL23/C1QA/CFH/UBB/RPL26/RPS20/CXCR4/CYBA/CCL5/PCK1/RPS3/SERPING1/PRKCB/C4A/LAMP1/CD46/TMEM106A/RPL11/GPX1/RHOA/STX7/TNFRSF1A/VAMP8/IRF3/HSP90AA1/CDC42/HSPB1
Immune VAT/SAT	GO:0010941	BP	GO:0010941	regulation of cell death	41	0.463268	2.10324	0.000203087	0.00319631	0.00237047	457	tags=73%, list=34%, signal=50%	S100A9/C1QA/PYCARD/UBB/RACK1/RPL26/IFI6/RPS6/TMBIM6/PDIA3/CCL5/HSPA5/HSP90B1/RPS3/LAPTM5/TXN/GPX4/GPX1/RHOA/ASAH1/PPT1/IRF3/HSP90AA1/HSPB1/DAD1/ZFP36/ARL6IP5/PTMA/CAV1/PRDX2
Immune VAT/SAT	GO:0005515	MF	GO:0005515	protein binding	169	0.342937	2.1002	0.000203046	0.00319631	0.00237047	394	tags=49%, list=29%, signal=39%	C3/SPP1/S100A12/C1QB/CTSB/RPL23/CTSS/HSPA8/PYCARD/H1-2/FN1/CD9/UBB/GRO1/RACK1/RPS6/RPS20/TMBIM6/DNAJB1/LPL/H2AC20/S100A10/CKB/CXCR4/ID2/RPS21/SNX10/H2AJ/CYBA/CALR/CCR5/ITGB2/HSPE1/APOE/CTSK/CCL5/ANXA2/HSPA5/HSP90B1/PPIB/MSR1/HTRA1/OAT/RPS3/SARS1/RPSA/LAPTM5/PRKCB/EZR/LAMP1/TFEC/FERMT3/PDXK/WARS1/TXN/GPX4/CDH13/ATP5IF1/H3-3A/S100A4/EDF1/GPX1/RHOA/PGAM1/SAT1/STX7/TNFRSF1A/SUMO2/GMFG/ATP5F1B/NPC2/PP…
Immune VAT/SAT	GO:0051050	BP	GO:0051050	positive regulation of transport	15	0.619334	2.09945	0.00121556	0.0136063	0.0100908	233	tags=53%, list=17%, signal=45%	C3/CTSS/PYCARD/RACK1/NDUFA4/CYBA/VMP1/LAMP1
Immune VAT/SAT	GO:0022607	BP	GO:0022607	cellular component assembly	68	0.407213	2.09684	0.000203874	0.00319631	0.00237047	422	tags=57%, list=32%, signal=41%	HSPA1A/KRT19/PYCARD/H1-2/CD9/RPS23/RACK1/DNAJB1/S100A10/RPL13A/SNX10/CYBA/APOE/HSPA5/HSP90B1/MSR1/RPS3/VMP1/RPL24/RPL38/EZR/NDUFS5/FERMT3/WARS1/GPX4/ATP5IF1/NDUFB8/H3-3A/EMP3/RHOA/STX7/TLR4/EIF3E/CDC42/STING1/ACTR3/NDUFS8/VASP/CAPZA1
Immune VAT/SAT	GO:0048731	BP	GO:0048731	system development	77	0.395992	2.09557	0.000205297	0.00319631	0.00237047	311	tags=45%, list=23%, signal=37%	C3/SPP1/KRT19/C1QB/MGP/CTSB/C1QA/FN1/CD9/UBB/RPS6/RPL10/CKB/ID2/SNX10/IRF1/LGALS1/CTSK/ANXA2/HSPA5/PPIB/PCK1/ANG2/SARS1/PRKCB/RPL24/RPL38/WARS1/ATP5IF1/H3-3A/GPX1/LFNG/RHOA/ASAH1/SAT1
Immune VAT/SAT	GO:0048523	BP	GO:0048523	negative regulation of cellular process	86	0.386079	2.09487	0.000202388	0.00319631	0.00237047	394	tags=52%, list=29%, signal=39%	C3/RPL23/CST3/HSPA8/FTH1/CD9/RACK1/RPL26/IFI6/RPS6/RPS20/TMBIM6/DNAJB1/RPL13A/CYBA/IRF1/CCR5/APOE/LGMN/CCL5/HSPA5/HSP90B1/ANG2/RPS3/SARS1/LAPTM5/PRKCB/WARS1/TXN/GPX4/ATP5IF1/RPL11/H3-3A/GPX1/LFNG/RHOA/VAMP8/PPT1/IRF3/CDK9/SKAP2/CDC42/HSPB1/DAD1/ZFP36
Immune VAT/SAT	GO:0048518	BP	GO:0048518	positive regulation of biological process	125	0.359896	2.09377	0.00020028	0.00319631	0.00237047	394	tags=53%, list=29%, signal=41%	C3/HSPA1A/S100A9/C1QB/CFB/RPL23/CTSS/C1QA/PYCARD/CFH/RPLP1/UBB/RACK1/RPL26/RPS6/NDUFA4/RPS9/RPS20/LPL/S100A10/CXCR4/ID2/CYBA/IRF1/LGALS1/PDIA3/ITGB2/APOE/CCL5/HSPA5/PPIB/MSR1/PCK1/RPS3/SERPING1/VMP1/LAPTM5/PRKCB/C4A/LAMP1/CD46/FERMT3/WARS1/TXN/TMEM106A/RPL11/CD14/EDF1/GPX1/RHOA/STX7/TNFRSF1A/SUMO2/CXCL16/TLR4/ELOVL5/VAMP8/PPT1/IRF3/GABARAP/CDK9/HSP90AA1/CDC42/HSPB1/NACA/ZFP36
Immune VAT/SAT	GO:0051235	BP	GO:0051235	maintenance of location	8	0.768177	2.0897	0.000203376	0.00319631	0.00237047	260	tags=88%, list=19%, signal=71%	C3/LPL/CYBA/CCR5/HSPA5/MSR1/TXN
Immune VAT/SAT	GO:0007275	BP	GO:0007275	multicellular organism development	84	0.385967	2.0846	0.000202511	0.00319631	0.00237047	311	tags=44%, list=23%, signal=36%	C3/SPP1/KRT19/C1QB/MGP/CTSB/C1QA/FN1/CD9/UBB/RACK1/RPS6/RPL10/CKB/ID2/SNX10/IRF1/LGALS1/CTSK/ANXA2/HSPA5/PPIB/PCK1/ANG2/SARS1/VMP1/PRKCB/RPL24/RPL38/WARS1/ATP5IF1/H3-3A/GPX1/LFNG/RHOA/ASAH1/SAT1
Immune VAT/SAT	GO:0005730	CC	GO:0005730	nucleolus	29	0.502532	2.0835	0.000200361	0.00319631	0.00237047	286	tags=59%, list=21%, signal=47%	RPL23/HSPA8/RPS25/RPL26/RPS6/RPS10/RPS9/DNAJB1/RPL27/ANG2/RPS3/VMP1/RPL3/RPL5/RPL19/RPL11/EDF1
Immune VAT/SAT	GO:0003006	BP	GO:0003006	developmental process involved in reproduction	16	0.604667	2.08345	0.00102145	0.0119504	0.00886272	91	tags=31%, list=7%, signal=29%	C3/KRT19/CTSB/UBB/RPS6
Immune VAT/SAT	GO:0032502	BP	GO:0032502	developmental process	108	0.367298	2.079	0.000200844	0.00319631	0.00237047	301	tags=43%, list=22%, signal=36%	C3/SPP1/KRT19/C1QB/MGP/CTSB/C1QA/FN1/CD9/UBB/RACK1/RPS6/LPL/RPL10/S100A10/CKB/ID2/SNX10/RPS3A/IRF1/LGALS1/CTSK/ANXA2/HSPA5/PPIB/MSR1/PCK1/ANG2/SARS1/VMP1/PRKCB/RPL24/RPL38/EZR/CD44/FERMT3/WARS1/GPX4/ATP5IF1/H3-3A/EDF1/GPX1/LFNG/PSMB8/RHOA/ASAH1
Immune VAT/SAT	GO:0015934	CC	GO:0015934	large ribosomal subunit	5	0.900975	2.07584	0.000397377	0.00546766	0.00405496	137	tags=100%, list=10%, signal=90%	RPL18/RPL6/RPLP2/RPL10/RPL27
Immune VAT/SAT	GO:0002443	BP	GO:0002443	leukocyte mediated immunity	13	0.640657	2.07088	0.000815162	0.0102624	0.00761086	234	tags=54%, list=17%, signal=45%	C3/S100A12/C1QB/C1QA/C4A/LAMP1/CD46
Immune VAT/SAT	GO:0031410	CC	GO:0031410	cytoplasmic vesicle	57	0.416353	2.06201	0.000405433	0.00546766	0.00405496	470	tags=61%, list=35%, signal=42%	PSAP/CTSB/CTSS/HSPA8/TPT1/CXCR4/SNX10/CYBA/CALR/PDIA3/CCR5/ANXA2/HSP90B1/PPIB/ANG2/LAPTM5/LAMP1/CD46/ZFYVE21/RHOA/CTSD/STX7/TLR4/SND1/VAMP8/PPT1/GABARAP/HSP90AA1/CDC42/STING1/RABAC1/CAV1/CD63/AP2B1/LAPTM4A
Immune VAT/SAT	GO:0097708	CC	GO:0097708	intracellular vesicle	57	0.416353	2.06201	0.000405433	0.00546766	0.00405496	470	tags=61%, list=35%, signal=42%	PSAP/CTSB/CTSS/HSPA8/TPT1/CXCR4/SNX10/CYBA/CALR/PDIA3/CCR5/ANXA2/HSP90B1/PPIB/ANG2/LAPTM5/LAMP1/CD46/ZFYVE21/RHOA/CTSD/STX7/TLR4/SND1/VAMP8/PPT1/GABARAP/HSP90AA1/CDC42/STING1/RABAC1/CAV1/CD63/AP2B1/LAPTM4A
Immune VAT/SAT	GO:0015980	BP	GO:0015980	energy derivation by oxidation of organic compounds	15	0.604686	2.0498	0.00162075	0.0171357	0.0127083	538	tags=100%, list=40%, signal=60%	COX7A2/NDUFB8/RHOA/PPP1CB/SDHA/ATP5PD/COX6B1/SUCLG2/NDUFS8/FDX1/IFNAR1/UQCR11/ATP5F1C/ATP5F1D/SDHB
Immune VAT/SAT	GO:0080134	BP	GO:0080134	regulation of response to stress	37	0.464088	2.0493	0.000404204	0.00546766	0.00405496	457	tags=65%, list=34%, signal=44%	C3/S100A9/CD9/RPL26/TMBIM6/CYBA/HSPA5/RPS3/SERPING1/LAMP1/TXN/GPX1/TNFRSF1A/USP15/VAMP8/IRF3/CDK9/HSP90AA1/HSPB1/STING1/ARL6IP5/CAV1/TRAFD1/PRDX2
Immune VAT/SAT	GO:0055085	BP	GO:0055085	transmembrane transport	34	0.474665	2.04895	0.000406504	0.00546766	0.00405496	442	tags=68%, list=33%, signal=46%	C3/SLC11A1/CYBB/CTSS/NDUFA4/CYBA/CCR5/ANXA2/HSPA5/COX5A/VMP1/PRKCB/COX4I1/SLC25A6/COX6A1/VDAC1/ATP5PD/CYC1/ATP6V0E1/ATP5ME/TCN2/ARL6IP5/CAV1
Immune VAT/SAT	GO:0034330	BP	GO:0034330	cell junction organization	15	0.601246	2.03814	0.00182334	0.0188171	0.0139552	113	tags=33%, list=8%, signal=31%	C3/C1QB/C1QA/CD9/S100A10
Immune VAT/SAT	GO:0006811	BP	GO:0006811	ion transport	34	0.47212	2.03797	0.000406504	0.00546766	0.00405496	528	tags=85%, list=39%, signal=53%	SLC11A1/CYBB/FTL/CTSS/NDUFA4/TMBIM6/CYBA/CCR5/ANXA2/COX5A/VMP1/PRKCB/COX4I1/SLC25A6/COX6A1/VDAC1/VAMP8/ATP5PD/CYC1/ATP6V0E1/ATP5ME/TCN2/ARL6IP5/CAV1/LASP1/CERT1/ATP5F1C/ATP5F1D/ATP1A1
Immune VAT/SAT	GO:0140694	BP	GO:0140694	non-membrane-bounded organelle assembly	7	0.781367	2.0314	0.00120992	0.0136063	0.0100908	298	tags=100%, list=22%, signal=78%	HSPA1A/KRT19/RPS23/RPS3/RPL24/RPL38/RHOA
Immune VAT/SAT	GO:0007159	BP	GO:0007159	leukocyte cell-cell adhesion	14	0.614611	2.03097	0.00203542	0.0199018	0.0147597	298	tags=71%, list=22%, signal=56%	S100A9/PYCARD/IRF1/LGALS1/ITGB2/PCK1/SELL/RPS3/FERMT3/RHOA
Immune VAT/SAT	GO:0051179	BP	GO:0051179	localization	126	0.349019	2.03079	0.000200642	0.00319631	0.00237047	402	tags=48%, list=30%, signal=37%	C3/S100A12/SLC11A1/S100A9/CYBB/FTL/PSAP/CTSS/HSPA8/PYCARD/CD9/UBB/RACK1/NDUFA4/TMBIM6/LPL/S100A10/SNX10/CYBA/SEC61G/CCR5/ITGB2/APOE/CCL5/ANXA2/HSPA5/COX5A/HSP90B1/PPIB/MSR1/SELL/VMP1/PRKCB/TSPO/LAMP1/COX4I1/SLC25A6/CD44/FERMT3/TXN/COX6A1/RPL11/GPX1/RHOA/VDAC1/TOMM5/STX7/CXCL16/NECAP2/NPC2/VAMP8/PPT1/GABARAP/ATP5PD/CDC42/HSPB1/ZFP36/CYC1/ATP6V0E1/ATP5ME
Immune VAT/SAT	GO:0098798	CC	GO:0098798	mitochondrial protein-containing complex	25	0.512067	2.02442	0.00101482	0.0119504	0.00886272	564	tags=92%, list=42%, signal=54%	NDUFA4/COX7A2/COX4I1/NDUFS5/ATP5F1E/ATP5IF1/ATP5MF/NDUFB8/VDAC1/TOMM5/ATP5F1B/ATP5MK/ATP5MC3/SDHA/ATP5PD/ATP5ME/NDUFS8/UQCR11/ATP5F1C/COX5B/ATP5F1D/SDHB/NDUFB10
Immune VAT/SAT	GO:0051345	BP	GO:0051345	positive regulation of hydrolase activity	12	0.643458	2.02364	0.00101771	0.0119504	0.00886272	213	tags=58%, list=16%, signal=49%	S100A9/PYCARD/RACK1/DNAJB1/S100A10/RPS3/LAPTM5
Immune VAT/SAT	GO:0009892	BP	GO:0009892	negative regulation of metabolic process	57	0.408127	2.02127	0.000405433	0.00546766	0.00405496	298	tags=44%, list=22%, signal=36%	C3/RPL23/CST3/HSPA8/PYCARD/RACK1/IFI6/RPS20/TMBIM6/DNAJB1/ID2/RPL13A/IRF1/APOE/MSR1/ANG2/RPS3/SARS1/ADCY7/WARS1/TXN/RPL11/H3-3A/GPX1/RHOA
Immune VAT/SAT	GO:0045861	BP	GO:0045861	negative regulation of proteolysis	7	0.776362	2.01839	0.00120992	0.0136063	0.0100908	89	tags=57%, list=7%, signal=54%	C3/RPL23/CST3/IFI6
Immune VAT/SAT	GO:0043394	MF	GO:0043394	proteoglycan binding	5	0.875469	2.01708	0.000993443	0.0119504	0.00886272	171	tags=100%, list=13%, signal=88%	CTSB/CTSS/LPL/APOE/CTSK
Immune VAT/SAT	GO:0098609	BP	GO:0098609	cell-cell adhesion	18	0.562792	2.01529	0.00142132	0.0154916	0.011489	298	tags=67%, list=22%, signal=53%	S100A9/PYCARD/CD9/IRF1/LGALS1/ITGB2/PCK1/SELL/RPS3/VMP1/FERMT3/RHOA
Immune VAT/SAT	GO:0060548	BP	GO:0060548	negative regulation of cell death	23	0.522506	2.0134	0.00162569	0.0171357	0.0127083	457	tags=74%, list=34%, signal=50%	IFI6/RPS6/TMBIM6/CCL5/HSPA5/HSP90B1/LAPTM5/TXN/GPX4/GPX1/RHOA/PPT1/HSPB1/DAD1/PTMA/CAV1/PRDX2
Immune VAT/SAT	GO:0005739	CC	GO:0005739	mitochondrion	68	0.390592	2.01126	0.000203874	0.00319631	0.00237047	520	tags=74%, list=39%, signal=47%	PYCARD/UBB/IFI6/NDUFA4/TMBIM6/CKB/HSPE1/HSPA5/COX5A/OAT/RPS3/TSPO/COX7A2/COX4I1/NDUFS5/SLC25A6/ATP5F1E/ATP5IF1/ATP5MF/NDUFB8/VDAC1/TOMM5/USP15/ATP5F1B/IRF3/ATP5MK/ATP5MC3/STXBP1/SDHA/HSP90AA1/ATP5PD/COX6B1/LAP3/CYC1/MGST1/ATP5ME/STING1/NDUFS8/LDHB/FDX1/GLUD1/ACSM1/UQCR11/CERT1/ECHS1/ATP5F1C/ALDH2/COX5B/ATP5F1D/COX14
Immune VAT/SAT	GO:0060627	BP	GO:0060627	regulation of vesicle-mediated transport	12	0.639333	2.01067	0.00122125	0.0136063	0.0100908	454	tags=92%, list=34%, signal=61%	C3/PYCARD/RACK1/CYBA/PRKCB/LAMP1/VAMP8/PPT1/CDC42/CAV1/CD63
Immune VAT/SAT	GO:0050808	BP	GO:0050808	synapse organization	9	0.707981	2.01012	0.000610501	0.0078704	0.0058369	47	tags=33%, list=4%, signal=32%	C3/C1QB/C1QA
Immune VAT/SAT	GO:0043085	BP	GO:0043085	positive regulation of catalytic activity	18	0.561033	2.00899	0.00142132	0.0154916	0.011489	213	tags=50%, list=16%, signal=43%	S100A9/PYCARD/RPLP1/RACK1/NDUFA4/DNAJB1/S100A10/RPS3/LAPTM5
Immune VAT/SAT	GO:0002449	BP	GO:0002449	lymphocyte mediated immunity	9	0.707253	2.00805	0.001221	0.0136063	0.0100908	234	tags=67%, list=17%, signal=55%	C3/C1QB/C1QA/C4A/LAMP1/CD46
Immune VAT/SAT	GO:0010605	BP	GO:0010605	negative regulation of macromolecule metabolic process	56	0.406164	2.00368	0.000403633	0.00546766	0.00405496	293	tags=43%, list=22%, signal=35%	C3/RPL23/CST3/HSPA8/PYCARD/RACK1/IFI6/RPS20/TMBIM6/DNAJB1/ID2/RPL13A/IRF1/APOE/MSR1/ANG2/RPS3/SARS1/ADCY7/WARS1/TXN/RPL11/H3-3A/GPX1
Immune VAT/SAT	GO:0048856	BP	GO:0048856	anatomical structure development	96	0.361237	2.00018	0.000201857	0.00319631	0.00237047	311	tags=43%, list=23%, signal=35%	C3/SPP1/KRT19/C1QB/MGP/CTSB/C1QA/FN1/CD9/UBB/RACK1/RPS6/RPL10/S100A10/CKB/ID2/SNX10/IRF1/LGALS1/CTSK/ANXA2/HSPA5/PPIB/PCK1/ANG2/SARS1/VMP1/PRKCB/RPL24/RPL38/EZR/CD44/FERMT3/WARS1/ATP5IF1/H3-3A/GPX1/LFNG/RHOA/ASAH1/SAT1
Immune VAT/SAT	GO:0043067	BP	GO:0043067	regulation of programmed cell death	39	0.446964	1.99961	0.00101585	0.0119504	0.00886272	457	tags=72%, list=34%, signal=49%	S100A9/PYCARD/UBB/RACK1/RPL26/IFI6/RPS6/TMBIM6/PDIA3/CCL5/HSPA5/HSP90B1/RPS3/LAPTM5/GPX4/GPX1/RHOA/ASAH1/PPT1/IRF3/HSP90AA1/HSPB1/DAD1/ZFP36/ARL6IP5/PTMA/CAV1/PRDX2
Immune VAT/SAT	GO:0050896	BP	GO:0050896	response to stimulus	173	0.325147	1.99724	0.000203749	0.00319631	0.00237047	323	tags=40%, list=24%, signal=35%	C3/SPP1/S100A12/KRT19/S100A9/B2M/C1QB/CYBB/CFB/CTSB/RPL23/CTSS/C1QA/PYCARD/FTH1/CFH/FN1/CD9/BLA-DQB/CRIP1/UBB/RACK1/RPL26/IFI6/RPS6/RPS20/TMBIM6/DNAJB1/LPL/CXCR4/ID2/SNX10/CYBA/IRF1/LGALS1/CCR5/ITGB2/LGMN/CCL5/HSPA5/HSP90B1/PPIB/PCK1/RPS3/SERPING1/ADCY7/LAPTM5/PRKCB/RPL24/C4A/LAMP1/CD46/CD44/FERMT3/TXN/GPX4/PRDX1/TMEM106A/RPL11/CD14/GPX1/LFNG/RHOA/ASAH1/STX7/TNFRSF1A/USP15/CXCL16/GMFG
Immune VAT/SAT	GO:0045333	BP	GO:0045333	cellular respiration	14	0.60423	1.99666	0.00223896	0.0213757	0.0158528	538	tags=100%, list=40%, signal=60%	COX7A2/NDUFB8/RHOA/SDHA/ATP5PD/COX6B1/SUCLG2/NDUFS8/FDX1/IFNAR1/UQCR11/ATP5F1C/ATP5F1D/SDHB
Immune VAT/SAT	GO:0016043	BP	GO:0016043	cellular component organization	120	0.343575	1.984	0.000200803	0.00319631	0.00237047	369	tags=46%, list=28%, signal=36%	C3/HSPA1A/KRT19/C1QB/RPL23/CTSS/HSPA8/C1QA/PYCARD/H1-2/CD9/UBB/RPS23/RACK1/IFI6/CIDEC/DNAJB1/LPL/S100A10/TMSB10/RPL13A/SNX10/CYBA/APOE/HSPA5/HSP90B1/MSR1/RPS3/VMP1/LAPTM5/RPL24/RPL38/EZR/NDUFS5/CD44/FERMT3/WARS1/GPX4/ATP5IF1/NDUFB8/H3-3A/EMP3/GPX1/RHOA/TOMM5/STX7/CXCL16/GMFG/TLR4/NPC2/VAMP8/PPT1/GABARAP/EIF3E/STXBP1
Immune VAT/SAT	GO:0050794	BP	GO:0050794	regulation of cellular process	204	0.313872	1.97881	0.000202511	0.00319631	0.00237047	394	tags=47%, list=29%, signal=39%	C3/SPP1/HSPA1A/KRT19/S100A9/CYBB/RPL23/CTSS/CST3/HSPA8/C1QA/PYCARD/FTH1/CD9/RPLP1/CRIP1/UBB/RACK1/RPL26/IFI6/RPS6/NDUFA4/RPS9/RPS20/TMBIM6/DNAJB1/LPL/RPL10/S100A10/CXCR4/ID2/RPL13A/CYBA/IRF1/LGALS1/PDIA3/CCR5/ITGB2/APOE/LGMN/CCL5/HSPA5/HSP90B1/MSR1/PCK1/ANG2/RPS3/SARS1/ADCY7/VMP1/LAPTM5/PRKCB/RPL38/LAMP1/EIF1/CD44/FERMT3/WARS1/TXN/GPX4/ATP5IF1/PRDX1/TMEM106A/RPL11/H3-3A/CD14/EDF1/GPX1/LFNG/RHOA/A…
Immune VAT/SAT	GO:0034470	BP	GO:0034470	ncRNA processing	9	0.695154	1.9737	0.0018315	0.0188171	0.0139552	137	tags=67%, list=10%, signal=60%	RPS27/RPS25/RPL26/RPS6/RPS24/RPL27
Immune VAT/SAT	GO:0051346	BP	GO:0051346	negative regulation of hydrolase activity	7	0.75746	1.96925	0.00181488	0.0188171	0.0139552	103	tags=57%, list=8%, signal=53%	C3/CST3/IFI6/TMBIM6
Immune VAT/SAT	GO:0006816	BP	GO:0006816	calcium ion transport	8	0.723301	1.96762	0.00142363	0.0154916	0.011489	215	tags=75%, list=16%, signal=63%	TMBIM6/CYBA/CCR5/ANXA2/VMP1/PRKCB
Immune VAT/SAT	GO:0150146	BP	GO:0150146	cell junction disassembly	4	0.925376	1.96741	0.000597491	0.00785273	0.0058238	47	tags=75%, list=4%, signal=73%	C3/C1QB/C1QA
Immune VAT/SAT	GO:0006957	BP	GO:0006957	complement activation, alternative pathway	4	0.923707	1.96387	0.000597491	0.00785273	0.0058238	51	tags=75%, list=4%, signal=72%	C3/CFB/CFH
Immune VAT/SAT	GO:0009986	CC	GO:0009986	cell surface	17	0.559407	1.96053	0.00327265	0.0287993	0.0213584	284	tags=65%, list=21%, signal=52%	C3/CTSB/CD9/CALR/CCR5/CTSK/HSPA5/LAMP1/CD46/ATP5IF1/CD14
Immune VAT/SAT	GO:0051172	BP	GO:0051172	negative regulation of nitrogen compound metabolic process	42	0.427943	1.95736	0.000608643	0.0078704	0.0058369	293	tags=45%, list=22%, signal=36%	C3/RPL23/CST3/HSPA8/RACK1/IFI6/RPS20/TMBIM6/DNAJB1/RPL13A/IRF1/APOE/ANG2/RPS3/SARS1/WARS1/TXN/RPL11/GPX1
Immune VAT/SAT	GO:0043069	BP	GO:0043069	negative regulation of programmed cell death	22	0.514752	1.95673	0.00264982	0.0248298	0.0184144	457	tags=73%, list=34%, signal=49%	IFI6/RPS6/TMBIM6/CCL5/HSPA5/HSP90B1/LAPTM5/GPX4/GPX1/RHOA/PPT1/HSPB1/DAD1/PTMA/CAV1/PRDX2
Immune VAT/SAT	GO:0022625	CC	GO:0022625	cytosolic large ribosomal subunit	4	0.91904	1.95395	0.000597491	0.00785273	0.0058238	112	tags=100%, list=8%, signal=92%	RPL18/RPL6/RPLP2/RPL10
Immune VAT/SAT	GO:0016064	BP	GO:0016064	immunoglobulin mediated immune response	6	0.794437	1.94835	0.00201207	0.0199018	0.0147597	234	tags=83%, list=17%, signal=69%	C3/C1QB/C1QA/C4A/CD46
Immune VAT/SAT	GO:0019724	BP	GO:0019724	B cell mediated immunity	6	0.794437	1.94835	0.00201207	0.0199018	0.0147597	234	tags=83%, list=17%, signal=69%	C3/C1QB/C1QA/C4A/CD46
Immune VAT/SAT	GO:0048513	BP	GO:0048513	animal organ development	56	0.394933	1.94827	0.00100908	0.0119504	0.00886272	301	tags=46%, list=22%, signal=38%	SPP1/KRT19/C1QB/MGP/CTSB/UBB/RPS6/RPL10/CKB/ID2/SNX10/IRF1/LGALS1/CTSK/ANXA2/HSPA5/PPIB/PCK1/RPL24/RPL38/ATP5IF1/H3-3A/GPX1/LFNG/RHOA/ASAH1
Immune VAT/SAT	GO:0031090	CC	GO:0031090	organelle membrane	92	0.353104	1.94288	0.000605449	0.0078704	0.0058369	470	tags=61%, list=35%, signal=42%	RPS29/IFI6/NDUFA4/TMBIM6/RPS26/RPS28/SNX10/RPL27/HSPA5/COX5A/HSP90B1/RPS3/VMP1/SSR4/TSPO/COX7A2/LAMP1/CD46/COX4I1/NDUFS5/SLC25A6/ATP5F1E/FKBP2/ATP5IF1/ATP5MF/NDUFB8/CERS2/LFNG/TOMM5/STX7/TNFRSF1A/BRI3/SSR1/ATP5F1B/VAMP8/ATP5MK/SSR2/GABARAP/ATP5MC3/SDHA/ATP5PD/COX6B1/DAD1/CYC1/MGST1/ATP5ME/STING1/MGST3/NDUFS8/ARL6IP5/CAV1/LDHB/CD63/GLUD1/AP2B1/LAPTM4A
Immune VAT/SAT	GO:0098800	CC	GO:0098800	inner mitochondrial membrane protein complex	23	0.503894	1.94168	0.00243853	0.0231717	0.0171848	564	tags=91%, list=42%, signal=54%	NDUFA4/COX7A2/COX4I1/NDUFS5/ATP5F1E/ATP5IF1/ATP5MF/NDUFB8/ATP5F1B/ATP5MK/ATP5MC3/SDHA/ATP5PD/ATP5ME/NDUFS8/UQCR11/ATP5F1C/COX5B/ATP5F1D/SDHB/NDUFB10
Immune VAT/SAT	GO:0022613	BP	GO:0022613	ribonucleoprotein complex biogenesis	21	0.514393	1.93479	0.00406421	0.03404	0.025245	222	tags=52%, list=17%, signal=44%	RPS27/RPS25/RPL26/RPS6/RPS24/RPL13A/RPS28/RPL27/RPLP0/RPL24/RPL38
Immune VAT/SAT	GO:0032270	BP	GO:0032270	positive regulation of cellular protein metabolic process	25	0.488599	1.93165	0.00202963	0.0199018	0.0147597	366	tags=60%, list=27%, signal=44%	C3/S100A9/PYCARD/RPLP1/UBB/RACK1/RPL26/HSPA5/RPS3/LAPTM5/TXN/RHOA/SUMO2/GABARAP/CDK9
Immune VAT/SAT	GO:0051247	BP	GO:0051247	positive regulation of protein metabolic process	25	0.488599	1.93165	0.00202963	0.0199018	0.0147597	366	tags=60%, list=27%, signal=44%	C3/S100A9/PYCARD/RPLP1/UBB/RACK1/RPL26/HSPA5/RPS3/LAPTM5/TXN/RHOA/SUMO2/GABARAP/CDK9
Immune VAT/SAT	GO:0030155	BP	GO:0030155	regulation of cell adhesion	20	0.521205	1.93061	0.00366077	0.0315936	0.0234307	380	tags=65%, list=28%, signal=47%	PYCARD/CD9/S100A10/CXCR4/IRF1/LGALS1/ITGB2/PCK1/RPS3/FERMT3/RHOA/PPP1CB/CDC42
Immune VAT/SAT	GO:0048522	BP	GO:0048522	positive regulation of cellular process	110	0.339486	1.93017	0.000200763	0.00319631	0.00237047	394	tags=52%, list=29%, signal=40%	C3/HSPA1A/S100A9/RPL23/CTSS/C1QA/PYCARD/RPLP1/UBB/RACK1/RPL26/RPS6/NDUFA4/RPS9/RPS20/LPL/S100A10/CXCR4/ID2/CYBA/IRF1/LGALS1/PDIA3/ITGB2/CCL5/HSPA5/MSR1/PCK1/RPS3/VMP1/LAPTM5/PRKCB/LAMP1/FERMT3/WARS1/TXN/TMEM106A/RPL11/EDF1/GPX1/RHOA/STX7/TNFRSF1A/SUMO2/CXCL16/TLR4/ELOVL5/VAMP8/PPT1/IRF3/GABARAP/CDK9/HSP90AA1/CDC42/HSPB1/NACA/ZFP36
Immune VAT/SAT	GO:0033218	MF	GO:0033218	amide binding	7	0.741895	1.92878	0.00282315	0.0260234	0.0192996	186	tags=71%, list=14%, signal=62%	DBI/CRIP1/APOE/PPIB/MSR1
Immune VAT/SAT	GO:0043269	BP	GO:0043269	regulation of ion transport	10	0.653767	1.92724	0.00385239	0.0328998	0.0243993	208	tags=60%, list=16%, signal=51%	CYBB/CTSS/NDUFA4/TMBIM6/CYBA/VMP1
Immune VAT/SAT	GO:0031324	BP	GO:0031324	negative regulation of cellular metabolic process	42	0.421317	1.92706	0.00121729	0.0136063	0.0100908	298	tags=45%, list=22%, signal=36%	C3/RPL23/CST3/HSPA8/RACK1/IFI6/RPS20/TMBIM6/DNAJB1/RPL13A/IRF1/ANG2/RPS3/SARS1/WARS1/TXN/RPL11/GPX1/RHOA
Immune VAT/SAT	GO:0022407	BP	GO:0022407	regulation of cell-cell adhesion	13	0.593224	1.91756	0.00366823	0.0315936	0.0234307	298	tags=69%, list=22%, signal=54%	PYCARD/CD9/IRF1/LGALS1/ITGB2/PCK1/RPS3/FERMT3/RHOA
Immune VAT/SAT	GO:0032103	BP	GO:0032103	positive regulation of response to external stimulus	14	0.580067	1.91682	0.00427437	0.0350256	0.025976	406	tags=79%, list=30%, signal=55%	C3/S100A9/CYBA/CCL5/LAMP1/TNFRSF1A/VAMP8/IRF3/HSP90AA1/HSPB1/STING1
Immune VAT/SAT	GO:0099503	CC	GO:0099503	secretory vesicle	9	0.674191	1.91418	0.00407	0.03404	0.025245	442	tags=100%, list=33%, signal=67%	SNX10/CALR/LAMP1/CD46/STX7/VAMP8/PPT1/RABAC1/CAV1
Immune VAT/SAT	GO:0098554	CC	GO:0098554	cytoplasmic side of endoplasmic reticulum membrane	4	0.9003	1.9141	0.000995818	0.0119504	0.00886272	137	tags=100%, list=10%, signal=90%	RPS29/RPS26/RPS28/RPL27
Immune VAT/SAT	GO:0098556	CC	GO:0098556	cytoplasmic side of rough endoplasmic reticulum membrane	4	0.9003	1.9141	0.000995818	0.0119504	0.00886272	137	tags=100%, list=10%, signal=90%	RPS29/RPS26/RPS28/RPL27
Immune VAT/SAT	GO:0005743	CC	GO:0005743	mitochondrial inner membrane	33	0.446648	1.91384	0.00322971	0.0286613	0.021256	538	tags=85%, list=40%, signal=52%	IFI6/NDUFA4/COX5A/RPS3/COX7A2/COX4I1/NDUFS5/SLC25A6/ATP5F1E/ATP5IF1/ATP5MF/NDUFB8/ATP5F1B/ATP5MK/ATP5MC3/SDHA/ATP5PD/COX6B1/CYC1/ATP5ME/NDUFS8/LDHB/GLUD1/UQCR11/ATP5F1C/COX5B/ATP5F1D/SDHB
Immune VAT/SAT	GO:0044087	BP	GO:0044087	regulation of cellular component biogenesis	19	0.523315	1.91224	0.00526849	0.0410298	0.0304288	459	tags=84%, list=34%, signal=56%	HSPA1A/PYCARD/RACK1/DNAJB1/S100A10/RPL13A/HSPA5/RPS3/WARS1/H3-3A/RHOA/TLR4/CDC42/ACTR3/CAV1/ARPC2
Immune VAT/SAT	GO:0050764	BP	GO:0050764	regulation of phagocytosis	4	0.898051	1.90932	0.000995818	0.0119504	0.00886272	140	tags=100%, list=10%, signal=90%	C3/PYCARD/RACK1/CYBA
Immune VAT/SAT	GO:0043933	BP	GO:0043933	protein-containing complex subunit organization	57	0.385443	1.90893	0.00141901	0.0154916	0.011489	421	tags=56%, list=31%, signal=40%	HSPA1A/RPL23/HSPA8/PYCARD/H1-2/RACK1/LPL/RPL13A/CYBA/APOE/HSPA5/MSR1/RPS3/VMP1/RPL24/RPL38/NDUFS5/FERMT3/WARS1/GPX4/ATP5IF1/NDUFB8/H3-3A/RHOA/TLR4/VAMP8/EIF3E/CDC42/STING1/ACTR3/NDUFS8/VASP
Immune VAT/SAT	GO:0002455	BP	GO:0002455	humoral immune response mediated by circulating immunoglobulin	5	0.828207	1.90818	0.00218558	0.0211151	0.0156595	234	tags=100%, list=17%, signal=83%	C3/C1QB/C1QA/C4A/CD46
Immune VAT/SAT	GO:0006958	BP	GO:0006958	complement activation, classical pathway	5	0.828207	1.90818	0.00218558	0.0211151	0.0156595	234	tags=100%, list=17%, signal=83%	C3/C1QB/C1QA/C4A/CD46
Immune VAT/SAT	GO:0065008	BP	GO:0065008	regulation of biological quality	74	0.363331	1.90754	0.000816327	0.0102624	0.00761086	349	tags=49%, list=26%, signal=38%	CTSB/RPL23/PYCARD/FN1/CD9/UBB/IFI6/RPS6/TMBIM6/LPL/RPS24/CKB/ID2/RPS5/SNX10/CYBA/CALR/CCR5/CTSK/CCL5/PPIB/PCK1/SERPING1/LAPTM5/PRKCB/EZR/LAMP1/FERMT3/TXN/ATP5IF1/GPX1/RHOA/SULT1A1/NPC2/VAMP8/PPT1
Immune VAT/SAT	GO:0048468	BP	GO:0048468	cell development	25	0.482411	1.90718	0.00284149	0.0260234	0.0192996	298	tags=44%, list=22%, signal=35%	C3/KRT19/C1QA/UBB/RPS6/S100A10/RPL24/FERMT3/H3-3A/GPX1/RHOA
Immune VAT/SAT	GO:0031399	BP	GO:0031399	regulation of protein modification process	25	0.482169	1.90622	0.00284149	0.0260234	0.0192996	384	tags=60%, list=29%, signal=44%	C3/RPL23/RPLP1/UBB/RACK1/RPS20/HSPA5/HSP90B1/RPS3/WARS1/TXN/RHOA/GABARAP/CDK9/HSPB1
Immune VAT/SAT	GO:0048869	BP	GO:0048869	cellular developmental process	66	0.372461	1.90618	0.00122349	0.0136063	0.0100908	301	tags=44%, list=22%, signal=36%	C3/KRT19/MGP/CTSB/C1QA/CD9/UBB/RPS6/LPL/S100A10/ID2/SNX10/RPS3A/IRF1/LGALS1/MSR1/PCK1/ANG2/RPL24/CD44/FERMT3/ATP5IF1/H3-3A/EDF1/GPX1/LFNG/PSMB8/RHOA/ASAH1
Immune VAT/SAT	GO:0009060	BP	GO:0009060	aerobic respiration	12	0.603318	1.89741	0.00590271	0.0449138	0.0333093	538	tags=100%, list=40%, signal=60%	COX7A2/NDUFB8/RHOA/SDHA/ATP5PD/COX6B1/SUCLG2/NDUFS8/UQCR11/ATP5F1C/ATP5F1D/SDHB
Immune VAT/SAT	GO:0006812	BP	GO:0006812	cation transport	28	0.460793	1.89382	0.00300782	0.0271059	0.0201025	442	tags=71%, list=33%, signal=49%	SLC11A1/FTL/CTSS/NDUFA4/TMBIM6/CYBA/CCR5/ANXA2/COX5A/VMP1/PRKCB/COX4I1/COX6A1/VAMP8/ATP5PD/CYC1/ATP6V0E1/ATP5ME/TCN2/CAV1
Immune VAT/SAT	GO:0097193	BP	GO:0097193	intrinsic apoptotic signaling pathway	16	0.549398	1.89301	0.00572012	0.0436888	0.0324008	509	tags=88%, list=38%, signal=55%	S100A9/CRIP1/UBB/RPL26/IFI6/TMBIM6/RPS3/GPX1/HINT1/HSPB1/ARL6IP5/CAV1/ATF4/SELENOS
Immune VAT/SAT	GO:0071944	CC	GO:0071944	cell periphery	92	0.343665	1.89094	0.00100908	0.0119504	0.00886272	510	tags=65%, list=38%, signal=43%	S100A12/KRT19/S100A9/B2M/CYBB/MGP/CTSB/CD9/RACK1/LPL/S100A10/CXCR4/CYBA/CCR5/ITGB2/APOE/CTSK/ANXA2/HSPA5/HTRA1/SELL/UBA52/RPS3/RPSA/ADCY7/VMP1/LAPTM5/PRKCB/EZR/LAMP1/CD44/TMEM106A/CD14/RHOA/VDAC1/STX7/TNFRSF1A/NECAP2/SEPTIN6/TLR4/PPP1CB/GABARAP/CDC42/HSPB1/SUCLG2/STING1/RABAC1/VASP/ARL6IP5/BASP1/CAV1/CD63/ACTB/GRK2/LASP1/SEPTIN7/IFNAR1/ATF4/FCER1G/GNG2
Immune VAT/SAT	GO:0002444	BP	GO:0002444	myeloid leukocyte mediated immunity	5	0.819542	1.88822	0.00258295	0.0244294	0.0181175	6	tags=40%, list=0%, signal=40%	C3/S100A12
Immune VAT/SAT	GO:0010876	BP	GO:0010876	lipid localization	9	0.66491	1.88783	0.004884	0.0393071	0.0291512	217	tags=56%, list=16%, signal=47%	C3/LPL/APOE/MSR1/TSPO
Immune VAT/SAT	GO:0098794	CC	GO:0098794	postsynapse	8	0.693696	1.88708	0.0042709	0.0350256	0.025976	222	tags=62%, list=17%, signal=52%	C1QB/C1QA/RPS25/RPS3/RPL38
Immune VAT/SAT	GO:0005740	CC	GO:0005740	mitochondrial envelope	45	0.404724	1.88469	0.00182076	0.0188171	0.0139552	520	tags=76%, list=39%, signal=48%	IFI6/NDUFA4/TMBIM6/COX5A/RPS3/TSPO/COX7A2/COX4I1/NDUFS5/SLC25A6/ATP5F1E/ATP5IF1/ATP5MF/NDUFB8/VDAC1/TOMM5/ATP5F1B/ATP5MK/ATP5MC3/SDHA/ATP5PD/COX6B1/CYC1/MGST1/ATP5ME/STING1/NDUFS8/LDHB/GLUD1/UQCR11/ATP5F1C/COX5B/ATP5F1D/COX14
Immune VAT/SAT	GO:0030154	BP	GO:0030154	cell differentiation	64	0.37042	1.88288	0.00163399	0.0171357	0.0127083	301	tags=44%, list=22%, signal=36%	C3/KRT19/MGP/CTSB/C1QA/CD9/UBB/RPS6/LPL/S100A10/ID2/SNX10/RPS3A/IRF1/LGALS1/MSR1/PCK1/ANG2/RPL24/FERMT3/ATP5IF1/H3-3A/EDF1/GPX1/LFNG/PSMB8/RHOA/ASAH1
Immune VAT/SAT	GO:0042981	BP	GO:0042981	regulation of apoptotic process	36	0.428294	1.88282	0.00361882	0.0314356	0.0233135	457	tags=69%, list=34%, signal=47%	S100A9/PYCARD/UBB/RACK1/RPL26/IFI6/RPS6/TMBIM6/PDIA3/CCL5/HSPA5/HSP90B1/RPS3/GPX1/RHOA/PPT1/IRF3/HSP90AA1/HSPB1/DAD1/ZFP36/ARL6IP5/PTMA/CAV1/PRDX2
Immune VAT/SAT	GO:0043281	BP	GO:0043281	regulation of cysteine-type endopeptidase activity involved in apoptotic process	7	0.724098	1.88251	0.00504134	0.0398581	0.0295598	293	tags=86%, list=22%, signal=67%	S100A9/PYCARD/IFI6/RPS3/LAPTM5/GPX1
Immune VAT/SAT	GO:2000116	BP	GO:2000116	regulation of cysteine-type endopeptidase activity	7	0.724098	1.88251	0.00504134	0.0398581	0.0295598	293	tags=86%, list=22%, signal=67%	S100A9/PYCARD/IFI6/RPS3/LAPTM5/GPX1
Immune VAT/SAT	GO:0034765	BP	GO:0034765	regulation of ion transmembrane transport	7	0.72377	1.88166	0.00504134	0.0398581	0.0295598	208	tags=71%, list=16%, signal=61%	CYBB/CTSS/NDUFA4/CYBA/VMP1
Immune VAT/SAT	GO:0009653	BP	GO:0009653	anatomical structure morphogenesis	51	0.391412	1.88116	0.00221774	0.0212735	0.015777	311	tags=47%, list=23%, signal=38%	C3/KRT19/FN1/CD9/UBB/RACK1/RPS6/S100A10/ID2/SNX10/HSPA5/ANG2/SARS1/PRKCB/RPL24/RPL38/EZR/CD44/FERMT3/WARS1/GPX1/LFNG/RHOA/SAT1
Immune VAT/SAT	GO:0005576	CC	GO:0005576	extracellular region	58	0.377065	1.87833	0.0016214	0.0171357	0.0127083	194	tags=38%, list=14%, signal=34%	SPP1/S100A9/B2M/C1QB/CFB/MGP/PSAP/CTSS/C1QA/CFH/FN1/CD9/TPT1/LPL/CKB/CALR/APOE/CTSK/ANXA2/MSR1/HTRA1/ANG2
Immune VAT/SAT	GO:1901796	BP	GO:1901796	regulation of signal transduction by p53 class mediator	5	0.81388	1.87517	0.00278164	0.0258259	0.0191532	102	tags=80%, list=8%, signal=74%	RPL23/UBB/RPL26/RPS20
Immune VAT/SAT	GO:1901798	BP	GO:1901798	positive regulation of signal transduction by p53 class mediator	5	0.81388	1.87517	0.00278164	0.0258259	0.0191532	102	tags=80%, list=8%, signal=74%	RPL23/UBB/RPL26/RPS20
Immune VAT/SAT	GO:0010466	BP	GO:0010466	negative regulation of peptidase activity	5	0.81309	1.87335	0.00298033	0.0270502	0.0200611	89	tags=60%, list=7%, signal=56%	C3/CST3/IFI6
Immune VAT/SAT	GO:0010951	BP	GO:0010951	negative regulation of endopeptidase activity	5	0.81309	1.87335	0.00298033	0.0270502	0.0200611	89	tags=60%, list=7%, signal=56%	C3/CST3/IFI6
Immune VAT/SAT	GO:0034220	BP	GO:0034220	ion transmembrane transport	28	0.455038	1.87017	0.00360938	0.0314356	0.0233135	442	tags=71%, list=33%, signal=49%	SLC11A1/CYBB/CTSS/NDUFA4/CYBA/CCR5/ANXA2/COX5A/VMP1/COX4I1/SLC25A6/COX6A1/VDAC1/ATP5PD/CYC1/ATP6V0E1/ATP5ME/TCN2/ARL6IP5/CAV1
Immune VAT/SAT	GO:0061134	MF	GO:0061134	peptidase regulator activity	5	0.809659	1.86545	0.00337771	0.0295951	0.0219486	44	tags=40%, list=3%, signal=39%	C3/CST3
Immune VAT/SAT	GO:0050900	BP	GO:0050900	leukocyte migration	11	0.611163	1.86357	0.00673057	0.0486524	0.0360819	193	tags=55%, list=14%, signal=47%	S100A9/PYCARD/CD9/CCL5/PPIB/SELL
Immune VAT/SAT	GO:0005768	CC	GO:0005768	endosome	26	0.462858	1.85951	0.00424328	0.0350256	0.025976	470	tags=69%, list=35%, signal=46%	PSAP/CTSS/TPT1/CXCR4/SNX10/CYBA/CCR5/ANXA2/LAMP1/ZFYVE21/RHOA/STX7/TLR4/VAMP8/STING1/CAV1/CD63/LAPTM4A
Immune VAT/SAT	GO:0034764	BP	GO:0034764	positive regulation of transmembrane transport	5	0.806442	1.85804	0.00397377	0.0336524	0.0249575	208	tags=80%, list=16%, signal=68%	C3/CTSS/NDUFA4/VMP1
Immune VAT/SAT	GO:0098883	BP	GO:0098883	synapse pruning	3	0.967041	1.85414	0.000196812	0.00319631	0.00237047	47	tags=100%, list=4%, signal=97%	C3/C1QB/C1QA
Immune VAT/SAT	GO:0048002	BP	GO:0048002	antigen processing and presentation of peptide antigen	3	0.966292	1.85271	0.000393623	0.00546766	0.00405496	48	tags=100%, list=4%, signal=97%	B2M/CTSS/PYCARD
Immune VAT/SAT	GO:0031966	CC	GO:0031966	mitochondrial membrane	44	0.399004	1.8472	0.00262839	0.0247435	0.0183504	520	tags=75%, list=39%, signal=47%	IFI6/NDUFA4/TMBIM6/COX5A/RPS3/TSPO/COX7A2/COX4I1/NDUFS5/SLC25A6/ATP5F1E/ATP5IF1/ATP5MF/NDUFB8/TOMM5/ATP5F1B/ATP5MK/ATP5MC3/SDHA/ATP5PD/COX6B1/CYC1/MGST1/ATP5ME/STING1/NDUFS8/LDHB/GLUD1/UQCR11/ATP5F1C/COX5B/ATP5F1D/COX14
Immune VAT/SAT	GO:0030867	CC	GO:0030867	rough endoplasmic reticulum membrane	6	0.751937	1.84412	0.00603622	0.0455182	0.0337575	137	tags=67%, list=10%, signal=60%	RPS29/RPS26/RPS28/RPL27
Immune VAT/SAT	GO:0030163	BP	GO:0030163	protein catabolic process	21	0.490024	1.84313	0.00670595	0.0486524	0.0360819	363	tags=62%, list=27%, signal=46%	RPL23/UBB/RACK1/LGMN/HSP90B1/RPL11/GPX1/USP15/SUMO2/PSMB1/PPT1/GABARAP/USP12
Immune VAT/SAT	GO:0019882	BP	GO:0019882	antigen processing and presentation	5	0.79966	1.84241	0.00397377	0.0336524	0.0249575	48	tags=60%, list=4%, signal=58%	B2M/CTSS/PYCARD
Immune VAT/SAT	GO:0005788	CC	GO:0005788	endoplasmic reticulum lumen	4	0.864318	1.8376	0.0021908	0.0211151	0.0156595	185	tags=100%, list=14%, signal=86%	CALR/PDIA3/HSP90B1/PPIB
Immune VAT/SAT	GO:0043066	BP	GO:0043066	negative regulation of apoptotic process	20	0.495361	1.83488	0.00671141	0.0486524	0.0360819	457	tags=70%, list=34%, signal=47%	IFI6/RPS6/TMBIM6/CCL5/HSPA5/HSP90B1/GPX1/RHOA/PPT1/HSPB1/DAD1/PTMA/CAV1/PRDX2
Immune VAT/SAT	GO:0019866	CC	GO:0019866	organelle inner membrane	34	0.423822	1.82948	0.00609756	0.0457091	0.0338991	538	tags=82%, list=40%, signal=51%	IFI6/NDUFA4/COX5A/RPS3/COX7A2/COX4I1/NDUFS5/SLC25A6/ATP5F1E/ATP5IF1/ATP5MF/NDUFB8/ATP5F1B/ATP5MK/ATP5MC3/SDHA/ATP5PD/COX6B1/CYC1/ATP5ME/NDUFS8/LDHB/GLUD1/UQCR11/ATP5F1C/COX5B/ATP5F1D/SDHB
Immune VAT/SAT	GO:0097529	BP	GO:0097529	myeloid leukocyte migration	5	0.794022	1.82942	0.00417246	0.0347533	0.025774	185	tags=80%, list=14%, signal=69%	S100A9/CD9/CCL5/PPIB
Immune VAT/SAT	GO:0051248	BP	GO:0051248	negative regulation of protein metabolic process	26	0.455053	1.82815	0.00565771	0.0433758	0.0321686	293	tags=50%, list=22%, signal=40%	C3/RPL23/CST3/RACK1/IFI6/RPS20/RPL13A/APOE/ANG2/RPS3/WARS1/RPL11/GPX1
Immune VAT/SAT	GO:0072331	BP	GO:0072331	signal transduction by p53 class mediator	6	0.744225	1.82521	0.00643863	0.0475613	0.0352727	102	tags=67%, list=8%, signal=62%	RPL23/UBB/RPL26/RPS20
Immune VAT/SAT	GO:0016787	MF	GO:0016787	hydrolase activity	58	0.365203	1.81924	0.00324281	0.0286613	0.021256	396	tags=55%, list=30%, signal=41%	CFB/RNASE4/CTSB/HSPA8/LPL/LGMN/HSPA5/HTRA1/ANG2/RPS3/AMDHD2/PSMB8/RHOA/ASAH1/EIF4A1/PGAM1/CTSD/CTSC/USP15/PSMB1/ATP5F1B/TLR4/SND1/PPT1/PPP1CB/USP12/HSP90AA1/PSMB10/CDC42/HINT1/LAP3/ATP6V0E1
Immune VAT/SAT	GO:0032879	BP	GO:0032879	regulation of localization	50	0.37837	1.81267	0.00383142	0.0328593	0.0243693	260	tags=38%, list=19%, signal=32%	C3/CYBB/CTSS/PYCARD/CD9/RACK1/NDUFA4/TMBIM6/LPL/CYBA/CCR5/CCL5/HSPA5/MSR1/VMP1/PRKCB/LAMP1/FERMT3/TXN
Immune VAT/SAT	GO:0042277	MF	GO:0042277	peptide binding	5	0.784294	1.80701	0.00615935	0.0458328	0.0339908	186	tags=80%, list=14%, signal=69%	CRIP1/APOE/PPIB/MSR1
Immune VAT/SAT	GO:0071695	BP	GO:0071695	anatomical structure maturation	5	0.78331	1.80474	0.00615935	0.0458328	0.0339908	135	tags=60%, list=10%, signal=54%	C3/C1QA/SNX10
Immune VAT/SAT	GO:0016192	BP	GO:0016192	vesicle-mediated transport	41	0.396851	1.80171	0.00548335	0.042345	0.0314042	233	tags=32%, list=17%, signal=27%	C3/S100A12/HSPA8/PYCARD/CD9/RACK1/S100A10/SNX10/CYBA/ITGB2/MSR1/PRKCB/LAMP1
Immune VAT/SAT	GO:0001890	BP	GO:0001890	placenta development	3	0.934082	1.79095	0.000984058	0.0119504	0.00886272	91	tags=100%, list=7%, signal=93%	KRT19/CTSB/RPS6
Immune VAT/SAT	GO:0044772	BP	GO:0044772	mitotic cell cycle phase transition	4	0.83958	1.78501	0.00458076	0.0370858	0.0275039	218	tags=100%, list=16%, signal=84%	RPL26/RPS6/ID2/RPL24
Immune VAT/SAT	GO:0042274	BP	GO:0042274	ribosomal small subunit biogenesis	4	0.836582	1.77863	0.00517825	0.0407812	0.0302445	222	tags=100%, list=17%, signal=84%	RPS25/RPS6/RPS24/RPL38
Immune VAT/SAT	GO:0009056	BP	GO:0009056	catabolic process	53	0.365049	1.77744	0.00520938	0.0408674	0.0303083	406	tags=57%, list=30%, signal=41%	S100A9/CTSB/RPL23/CTSS/UBB/RACK1/TMBIM6/LPL/CTSK/LGMN/HSP90B1/VMP1/AMDHD2/RPL11/GPX1/ASAH1/PGAM1/SAT1/USP15/SUMO2/PSMB1/SND1/VAMP8/PPT1/GABARAP/USP12/EIF3E/HINT1/ZFP36/STING1
Immune VAT/SAT	GO:0004857	MF	GO:0004857	enzyme inhibitor activity	3	0.925094	1.77372	0.00118087	0.0136063	0.0100908	103	tags=100%, list=8%, signal=93%	RPL23/RPS20/TMBIM6
Immune VAT/SAT	GO:0010646	BP	GO:0010646	regulation of cell communication	54	0.361842	1.77121	0.00440264	0.0357869	0.0265405	298	tags=43%, list=22%, signal=34%	C3/S100A9/RPL23/UBB/RACK1/RPL26/IFI6/RPS20/TMBIM6/CXCR4/CYBA/IRF1/LGMN/CCL5/HSPA5/RPS3/PRKCB/PRDX1/TMEM106A/RPL11/GPX1/LFNG/RHOA
Immune VAT/SAT	GO:0023051	BP	GO:0023051	regulation of signaling	54	0.361842	1.77121	0.00440264	0.0357869	0.0265405	298	tags=43%, list=22%, signal=34%	C3/S100A9/RPL23/UBB/RACK1/RPL26/IFI6/RPS20/TMBIM6/CXCR4/CYBA/IRF1/LGMN/CCL5/HSPA5/RPS3/PRKCB/PRDX1/TMEM106A/RPL11/GPX1/LFNG/RHOA
Immune VAT/SAT	GO:0009966	BP	GO:0009966	regulation of signal transduction	50	0.369505	1.7702	0.00604961	0.0455182	0.0337575	298	tags=44%, list=22%, signal=36%	C3/S100A9/RPL23/UBB/RACK1/RPL26/IFI6/RPS20/TMBIM6/CXCR4/CYBA/IRF1/LGMN/HSPA5/RPS3/PRKCB/PRDX1/TMEM106A/RPL11/GPX1/LFNG/RHOA
Immune VAT/SAT	GO:0006414	BP	GO:0006414	translational elongation	4	0.827423	1.75916	0.00677156	0.0487745	0.0361725	82	tags=75%, list=6%, signal=71%	RPLP1/RPLP2/RACK1
Immune VAT/SAT	GO:0048469	BP	GO:0048469	cell maturation	3	0.916901	1.75801	0.00157449	0.0170416	0.0126385	47	tags=67%, list=4%, signal=64%	C3/C1QA
Immune VAT/SAT	GO:0060255	BP	GO:0060255	regulation of macromolecule metabolic process	125	0.301562	1.7544	0.0010014	0.0119504	0.00886272	394	tags=46%, list=29%, signal=35%	C3/S100A9/RPL23/CST3/HSPA8/PYCARD/RPLP1/UBB/RACK1/RPL26/IFI6/RPS20/TMBIM6/DNAJB1/LPL/RPL10/ID2/RPL13A/CYBA/IRF1/APOE/HSPA5/HSP90B1/MSR1/ANG2/RPS3/SARS1/ADCY7/LAPTM5/PRKCB/RPL38/EIF1/WARS1/TXN/TMEM106A/RPL11/H3-3A/CD14/EDF1/GPX1/PSMB8/RHOA/PGAM1/TNFRSF1A/SUMO2/TLR4/SND1/PPP1CB/IRF3/GABARAP/EIF3E/CDK9/HSP90AA1/HINT1/HSPB1/NACA/ZFP36
Immune VAT/SAT	GO:0019222	BP	GO:0019222	regulation of metabolic process	137	0.295561	1.74917	0.000803052	0.0102624	0.00761086	394	tags=46%, list=29%, signal=36%	C3/S100A9/RPL23/CST3/HSPA8/PYCARD/RPLP1/UBB/RACK1/RPL26/IFI6/NDUFA4/RPS20/TMBIM6/DNAJB1/LPL/RPL10/ID2/RPL13A/CYBA/IRF1/APOE/HSPA5/HSP90B1/MSR1/PCK1/ANG2/RPS3/SARS1/ADCY7/LAPTM5/PRKCB/RPL38/EIF1/WARS1/TXN/TMEM106A/RPL11/H3-3A/CD14/EDF1/CERS2/GPX1/PSMB8/RHOA/ASAH1/PGAM1/TNFRSF1A/SUMO2/TLR4/SND1/ELOVL5/PPP1CB/IRF3/GABARAP/EIF3E/CDK9/HSP90AA1/CDC42/HINT1/HSPB1/NACA/ZFP36
Immune VAT/SAT	GO:0071310	BP	GO:0071310	cellular response to organic substance	55	0.356483	1.74917	0.00503728	0.0398581	0.0295598	510	tags=73%, list=38%, signal=47%	CTSB/RPL23/CTSS/RACK1/TMBIM6/CXCR4/SNX10/IRF1/CCR5/CCL5/HSPA5/HSP90B1/PCK1/RPS3/ADCY7/PRKCB/CD44/CD14/RHOA/ASAH1/TNFRSF1A/USP15/TLR4/IRF3/CDK9/CDC42/HSPB1/ZFP36/STING1/ARL6IP5/CAV1/FDX1/CD63/PRDX2/ACTB/IFNAR1/ATF4/FCER1G/SELENOS/GNG2
Immune VAT/SAT	GO:0051641	BP	GO:0051641	cellular localization	57	0.353156	1.74903	0.00527063	0.0410298	0.0304288	479	tags=56%, list=36%, signal=38%	S100A12/HSPA8/UBB/RACK1/TMBIM6/S100A10/SNX10/CYBA/SEC61G/CCR5/HSPA5/HSP90B1/VMP1/PRKCB/LAMP1/TXN/RPL11/TOMM5/STX7/NPC2/VAMP8/ATP5PD/CDC42/HSPB1/ZFP36/ARL6IP5/CAV1/HNRNPA2B1/CD63/ACTB/AP2B1/GRK2
Immune VAT/SAT	GO:0004866	MF	GO:0004866	endopeptidase inhibitor activity	3	0.909868	1.74452	0.00196812	0.0197201	0.014625	44	tags=67%, list=3%, signal=65%	C3/CST3
Immune VAT/SAT	GO:0030414	MF	GO:0030414	peptidase inhibitor activity	3	0.909868	1.74452	0.00196812	0.0197201	0.014625	44	tags=67%, list=3%, signal=65%	C3/CST3
Immune VAT/SAT	GO:0061135	MF	GO:0061135	endopeptidase regulator activity	3	0.909868	1.74452	0.00196812	0.0197201	0.014625	44	tags=67%, list=3%, signal=65%	C3/CST3
Immune VAT/SAT	GO:0000082	BP	GO:0000082	G1/S transition of mitotic cell cycle	3	0.909363	1.74356	0.00196812	0.0197201	0.014625	124	tags=100%, list=9%, signal=91%	RPL26/RPS6/ID2
Immune VAT/SAT	GO:0044843	BP	GO:0044843	cell cycle G1/S phase transition	3	0.909363	1.74356	0.00196812	0.0197201	0.014625	124	tags=100%, list=9%, signal=91%	RPL26/RPS6/ID2
Immune VAT/SAT	GO:0031967	CC	GO:0031967	organelle envelope	50	0.363576	1.7418	0.00665457	0.0486524	0.0360819	520	tags=70%, list=39%, signal=44%	IFI6/NDUFA4/TMBIM6/COX5A/RPS3/TSPO/COX7A2/COX4I1/NDUFS5/SLC25A6/ATP5F1E/GPX4/ATP5IF1/ATP5MF/NDUFB8/VDAC1/TOMM5/ATP5F1B/ATP5MK/ATP5MC3/SDHA/ATP5PD/COX6B1/CYC1/MGST1/ATP5ME/STING1/NDUFS8/LDHB/GLUD1/UQCR11/ATP5F1C/COX5B/ATP5F1D/COX14
Immune VAT/SAT	GO:0031975	CC	GO:0031975	envelope	50	0.363576	1.7418	0.00665457	0.0486524	0.0360819	520	tags=70%, list=39%, signal=44%	IFI6/NDUFA4/TMBIM6/COX5A/RPS3/TSPO/COX7A2/COX4I1/NDUFS5/SLC25A6/ATP5F1E/GPX4/ATP5IF1/ATP5MF/NDUFB8/VDAC1/TOMM5/ATP5F1B/ATP5MK/ATP5MC3/SDHA/ATP5PD/COX6B1/CYC1/MGST1/ATP5ME/STING1/NDUFS8/LDHB/GLUD1/UQCR11/ATP5F1C/COX5B/ATP5F1D/COX14
Immune VAT/SAT	GO:0050766	BP	GO:0050766	positive regulation of phagocytosis	3	0.897378	1.72058	0.00314899	0.0282015	0.020915	140	tags=100%, list=10%, signal=90%	C3/PYCARD/CYBA
Immune VAT/SAT	GO:0051171	BP	GO:0051171	regulation of nitrogen compound metabolic process	105	0.305201	1.71756	0.00161584	0.0171357	0.0127083	442	tags=51%, list=33%, signal=37%	C3/S100A9/RPL23/CST3/HSPA8/PYCARD/RPLP1/UBB/RACK1/RPL26/IFI6/RPS20/TMBIM6/DNAJB1/RPL10/ID2/RPL13A/IRF1/APOE/HSPA5/HSP90B1/ANG2/RPS3/SARS1/LAPTM5/PRKCB/RPL38/EIF1/WARS1/TXN/TMEM106A/RPL11/EDF1/GPX1/PSMB8/RHOA/PGAM1/TNFRSF1A/SUMO2/IRF3/GABARAP/CDK9/HSP90AA1/HINT1/HSPB1/NACA/ZFP36/STING1/ACTR3/TMEM14C/MAFG/ARL6IP5/BASP1/CAV1
Immune VAT/SAT	GO:0010033	BP	GO:0010033	response to organic substance	66	0.334152	1.71012	0.00489396	0.0393071	0.0291512	510	tags=70%, list=38%, signal=45%	KRT19/CTSB/RPL23/CTSS/CD9/RACK1/TMBIM6/LPL/CXCR4/SNX10/IRF1/CCR5/ITGB2/CCL5/HSPA5/HSP90B1/PCK1/RPS3/ADCY7/PRKCB/CD44/CD14/RHOA/ASAH1/TNFRSF1A/USP15/CXCL16/TLR4/IRF3/CDK9/CDC42/HSPB1/ZFP36/STING1/ARL6IP5/CAV1/FDX1/CD63/PRDX2/ACTB/GRK2/IFNAR1/ATF4/FCER1G/SELENOS/GNG2
Immune VAT/SAT	GO:0080090	BP	GO:0080090	regulation of primary metabolic process	107	0.302329	1.70934	0.00160966	0.0171357	0.0127083	394	tags=47%, list=29%, signal=36%	C3/S100A9/RPL23/CST3/HSPA8/PYCARD/RPLP1/UBB/RACK1/RPL26/IFI6/RPS20/TMBIM6/DNAJB1/RPL10/ID2/RPL13A/IRF1/APOE/HSPA5/HSP90B1/PCK1/ANG2/RPS3/SARS1/LAPTM5/PRKCB/RPL38/EIF1/WARS1/TXN/RPL11/EDF1/CERS2/GPX1/PSMB8/RHOA/ASAH1/PGAM1/TNFRSF1A/SUMO2/ELOVL5/IRF3/GABARAP/CDK9/CDC42/HINT1/HSPB1/NACA/ZFP36
Immune VAT/SAT	GO:0010604	BP	GO:0010604	positive regulation of macromolecule metabolic process	65	0.333547	1.70184	0.00529532	0.0410641	0.0304542	442	tags=57%, list=33%, signal=40%	C3/S100A9/RPL23/PYCARD/RPLP1/UBB/RACK1/RPL26/LPL/ID2/CYBA/IRF1/HSPA5/RPS3/LAPTM5/PRKCB/WARS1/TXN/TMEM106A/CD14/EDF1/RHOA/TNFRSF1A/SUMO2/TLR4/IRF3/GABARAP/CDK9/HSP90AA1/HSPB1/NACA/ZFP36/STING1/ACTR3/MAFG/ARL6IP5/CAV1
Immune VAT/SAT	GO:0009893	BP	GO:0009893	positive regulation of metabolic process	69	0.327678	1.69189	0.00550234	0.042345	0.0314042	442	tags=57%, list=33%, signal=40%	C3/S100A9/RPL23/PYCARD/RPLP1/UBB/RACK1/RPL26/LPL/ID2/CYBA/IRF1/HSPA5/RPS3/LAPTM5/PRKCB/WARS1/TXN/TMEM106A/CD14/EDF1/RHOA/TNFRSF1A/SUMO2/TLR4/ELOVL5/IRF3/GABARAP/CDK9/HSP90AA1/CDC42/HSPB1/NACA/ZFP36/STING1/ACTR3/MAFG/ARL6IP5/CAV1
Immune VAT/SAT	GO:0030574	BP	GO:0030574	collagen catabolic process	3	0.874157	1.67605	0.00629797	0.0466927	0.0346285	171	tags=100%, list=13%, signal=87%	CTSB/CTSS/CTSK
Immune VAT/SAT	GO:0070098	BP	GO:0070098	chemokine-mediated signaling pathway	3	0.872659	1.67318	0.0066916	0.0486524	0.0360819	173	tags=100%, list=13%, signal=87%	CXCR4/CCR5/CCL5
Immune VAT/SAT	GO:0007154	BP	GO:0007154	cell communication	97	0.301397	1.67088	0.00323821	0.0286613	0.021256	384	tags=47%, list=29%, signal=36%	C3/SPP1/KRT19/S100A9/RPL23/CRIP1/UBB/RACK1/RPL26/IFI6/RPS6/RPS20/TMBIM6/LPL/CXCR4/CYBA/IRF1/CCR5/LGMN/CCL5/HSPA5/RPS3/ADCY7/PRKCB/LAMP1/CD44/FERMT3/PRDX1/TMEM106A/RPL11/CD14/GPX1/LFNG/RHOA/TNFRSF1A/USP15/CXCL16/GMFG/TLR4/VAMP8/IRF3/GABARAP/STXBP1/CDC42/HINT1/HSPB1
Immune VAT/SAT	GO:0007165	BP	GO:0007165	signal transduction	94	0.301622	1.66704	0.00401284	0.0338416	0.0250979	323	tags=40%, list=24%, signal=33%	C3/SPP1/KRT19/S100A9/RPL23/CRIP1/UBB/RACK1/RPL26/IFI6/RPS6/RPS20/TMBIM6/LPL/CXCR4/CYBA/IRF1/CCR5/LGMN/CCL5/HSPA5/RPS3/ADCY7/PRKCB/LAMP1/CD44/FERMT3/PRDX1/TMEM106A/RPL11/CD14/GPX1/LFNG/RHOA/TNFRSF1A/USP15/CXCL16/GMFG
Immune VAT/SAT	GO:0051716	BP	GO:0051716	cellular response to stimulus	132	0.282354	1.65928	0.00301326	0.0271059	0.0201025	323	tags=39%, list=24%, signal=33%	C3/SPP1/KRT19/S100A9/CTSB/RPL23/CTSS/CD9/CRIP1/UBB/RACK1/RPL26/IFI6/RPS6/RPS20/TMBIM6/DNAJB1/LPL/CXCR4/ID2/SNX10/CYBA/IRF1/CCR5/ITGB2/LGMN/CCL5/HSPA5/HSP90B1/PPIB/PCK1/RPS3/ADCY7/PRKCB/LAMP1/CD44/FERMT3/TXN/GPX4/PRDX1/TMEM106A/RPL11/CD14/GPX1/LFNG/RHOA/ASAH1/TNFRSF1A/USP15/CXCL16/GMFG
Immune VAT/SAT	GO:0023052	BP	GO:0023052	signaling	96	0.298044	1.65028	0.004239	0.0350256	0.025976	384	tags=47%, list=29%, signal=36%	C3/SPP1/KRT19/S100A9/RPL23/CRIP1/UBB/RACK1/RPL26/IFI6/RPS6/RPS20/TMBIM6/LPL/CXCR4/CYBA/IRF1/CCR5/LGMN/CCL5/HSPA5/RPS3/ADCY7/PRKCB/LAMP1/CD44/FERMT3/PRDX1/TMEM106A/RPL11/CD14/GPX1/LFNG/RHOA/TNFRSF1A/USP15/CXCL16/GMFG/TLR4/VAMP8/IRF3/GABARAP/CDC42/HINT1/HSPB1
Immune VAT/SAT	GO:0048009	BP	GO:0048009	insulin-like growth factor receptor signaling pathway	3	-0.914404	-1.73444	0.00121902	0.0136063	0.0100908	22	tags=67%, list=2%, signal=66%	IGFBP3/IGFBP5
Immune VAT/SAT	GO:0005179	MF	GO:0005179	hormone activity	4	-0.828863	-1.75057	0.00602047	0.0455182	0.0337575	34	tags=50%, list=3%, signal=49%	ADM/FBN1
Endothelial cells VAT/SAT	GO:0002252	BP	GO:0002252	immune effector process	18	0.612038	2.40122	0.000198807	0.0452724	0.0423216	63	tags=33%, list=7%, signal=32%	C3/CFB/C1QA/CFH/TCIM/PCK1
Endothelial cells VAT/SAT	GO:0048469	BP	GO:0048469	cell maturation	4	0.947707	2.12013	0.000198847	0.0452724	0.0423216	12	tags=75%, list=1%, signal=74%	C3/HES1/C1QA
Endothelial cells VAT/SAT	GO:0002253	BP	GO:0002253	activation of immune response	9	0.773977	2.35721	0.000199203	0.0452724	0.0423216	15	tags=44%, list=2%, signal=44%	C3/CFB/C1QA/CFH
Endothelial cells VAT/SAT	GO:0006959	BP	GO:0006959	humoral immune response	9	0.76346	2.32518	0.000199203	0.0452724	0.0423216	15	tags=44%, list=2%, signal=44%	C3/CFB/C1QA/CFH
Endothelial cells VAT/SAT	GO:0050778	BP	GO:0050778	positive regulation of immune response	13	0.656635	2.28947	0.000199561	0.0452724	0.0423216	63	tags=38%, list=7%, signal=36%	C3/CFB/C1QA/CFH/PCK1
Endothelial cells VAT/SAT	GO:0006957	BP	GO:0006957	complement activation, alternative pathway	3	0.986348	1.96047	0.000200321	0.0452724	0.0423216	15	tags=100%, list=2%, signal=99%	C3/CFB/CFH
Endothelial cells VAT/SAT	GO:0006956	BP	GO:0006956	complement activation	6	0.880579	2.28662	0.000203004	0.0452724	0.0423216	15	tags=67%, list=2%, signal=66%	C3/CFB/C1QA/CFH
Endothelial cells VAT/SAT	GO:0021700	BP	GO:0021700	developmental maturation	6	0.855495	2.22149	0.000203004	0.0452724	0.0423216	12	tags=50%, list=1%, signal=50%	C3/HES1/C1QA
Endothelial cells VAT/SAT	GO:0003002	BP	GO:0003002	regionalization	9	0.707832	2.15576	0.000398406	0.0452724	0.0423216	12	tags=33%, list=1%, signal=33%	C3/HES1/C1QA
Endothelial cells VAT/SAT	GO:0046486	BP	GO:0046486	glycerolipid metabolic process	9	0.716268	2.18145	0.000398406	0.0452724	0.0423216	25	tags=33%, list=3%, signal=33%	C3/LPL/PNPLA2
Endothelial cells VAT/SAT	GO:0071695	BP	GO:0071695	anatomical structure maturation	5	0.893534	2.17208	0.000399202	0.0452724	0.0423216	12	tags=60%, list=1%, signal=60%	C3/HES1/C1QA
Endothelial cells VAT/SAT	GO:0006638	BP	GO:0006638	neutral lipid metabolic process	3	0.974972	1.93786	0.000400641	0.0452724	0.0423216	25	tags=100%, list=3%, signal=97%	C3/LPL/PNPLA2
Endothelial cells VAT/SAT	GO:0006639	BP	GO:0006639	acylglycerol metabolic process	3	0.974972	1.93786	0.000400641	0.0452724	0.0423216	25	tags=100%, list=3%, signal=97%	C3/LPL/PNPLA2
Endothelial cells VAT/SAT	GO:0006641	BP	GO:0006641	triglyceride metabolic process	3	0.974972	1.93786	0.000400641	0.0452724	0.0423216	25	tags=100%, list=3%, signal=97%	C3/LPL/PNPLA2
Endothelial cells VAT/SAT	GO:0010883	BP	GO:0010883	regulation of lipid storage	3	0.974972	1.93786	0.000400641	0.0452724	0.0423216	25	tags=100%, list=3%, signal=97%	C3/LPL/PNPLA2
Endothelial cells VAT/SAT	GO:0019915	BP	GO:0019915	lipid storage	3	0.974972	1.93786	0.000400641	0.0452724	0.0423216	25	tags=100%, list=3%, signal=97%	C3/LPL/PNPLA2
Endothelial cells VAT/SAT	GO:1905952	BP	GO:1905952	regulation of lipid localization	3	0.974972	1.93786	0.000400641	0.0452724	0.0423216	25	tags=100%, list=3%, signal=97%	C3/LPL/PNPLA2
ASPC VAT/SAT	GO:0006412	BP	GO:0006412	translation	61	0.717235	3.55555	0.000153539	0.00503467	0.00415935	221	tags=79%, list=17%, signal=69%	RPLP1/RPL37A/RPS27/RPS17/RPS11/RPL27A/RPL37/RPS12/RPS29/RPL10/RPL39/RPL23/RPS23/RPS6/RPS21/RPLP2/RPL6/RPS13/RPS18/RPL18/RPS8/RPL14/RPS24/RPL23A/EIF1/RPL26/RPS19/RPS28/RPS3/RPS9/RPS7/RPL10A/RPL32/RPS26/RPS3A/RPS20/RPS27A/RPL18A/RPL35/RPL27/EEF1G/RACK1/RPS15/RPL13/RPL3/RPL28/RPS16/RPL11
ASPC VAT/SAT	GO:0043043	BP	GO:0043043	peptide biosynthetic process	61	0.717235	3.55555	0.000153539	0.00503467	0.00415935	221	tags=79%, list=17%, signal=69%	RPLP1/RPL37A/RPS27/RPS17/RPS11/RPL27A/RPL37/RPS12/RPS29/RPL10/RPL39/RPL23/RPS23/RPS6/RPS21/RPLP2/RPL6/RPS13/RPS18/RPL18/RPS8/RPL14/RPS24/RPL23A/EIF1/RPL26/RPS19/RPS28/RPS3/RPS9/RPS7/RPL10A/RPL32/RPS26/RPS3A/RPS20/RPS27A/RPL18A/RPL35/RPL27/EEF1G/RACK1/RPS15/RPL13/RPL3/RPL28/RPS16/RPL11
ASPC VAT/SAT	GO:0043604	BP	GO:0043604	amide biosynthetic process	64	0.709367	3.55499	0.000152416	0.00503467	0.00415935	221	tags=77%, list=17%, signal=67%	RPLP1/RPL37A/RPS27/RPS17/RPS11/RPL27A/RPL37/RPS12/RPS29/RPL10/RPL39/RPL23/RPS23/RPS6/RPS21/RPLP2/RPL6/RPS13/RPS18/RPL18/RPS8/RPL14/RPS24/RPL23A/EIF1/RPL26/RPS19/RPS28/RPS3/RPS9/RPS7/RPL10A/RPL32/RPS26/RPS3A/RPS20/RPS27A/RPL18A/RPL35/RPL27/EEF1G/RACK1/RPS15/RPL13/RPL3/RPL28/ELOVL5/RPS16/RPL11
ASPC VAT/SAT	GO:0006518	BP	GO:0006518	peptide metabolic process	63	0.704115	3.5131	0.000152835	0.00503467	0.00415935	221	tags=76%, list=17%, signal=67%	RPLP1/RPL37A/RPS27/RPS17/RPS11/RPL27A/RPL37/RPS12/RPS29/RPL10/RPL39/RPL23/RPS23/RPS6/RPS21/RPLP2/RPL6/RPS13/RPS18/RPL18/RPS8/RPL14/RPS24/RPL23A/EIF1/RPL26/RPS19/RPS28/RPS3/RPS9/RPS7/RPL10A/RPL32/RPS26/RPS3A/RPS20/RPS27A/RPL18A/RPL35/RPL27/EEF1G/RACK1/RPS15/RPL13/RPL3/RPL28/RPS16/RPL11
ASPC VAT/SAT	GO:0043603	BP	GO:0043603	cellular amide metabolic process	70	0.683161	3.49472	0.000149723	0.00503467	0.00415935	221	tags=71%, list=17%, signal=63%	RPLP1/RPL37A/RPS27/RPS17/RPS11/RPL27A/RPL37/RPS12/RPS29/RPL10/RPL39/RPL23/RPS23/RPS6/RPS21/RPLP2/VNN1/RPL6/RPS13/RPS18/RPL18/RPS8/RPL14/RPS24/RPL23A/EIF1/RPL26/RPS19/RPS28/RPS3/RPS9/RPS7/RPL10A/RPL32/RPS26/RPS3A/RPS20/RPS27A/RPL18A/RPL35/RPL27/EEF1G/RACK1/RPS15/RPL13/RPL3/RPL28/ELOVL5/RPS16/RPL11
ASPC VAT/SAT	GO:1901566	BP	GO:1901566	organonitrogen compound biosynthetic process	82	0.640615	3.38704	0.000146585	0.00503467	0.00415935	278	tags=71%, list=21%, signal=60%	RPLP1/RPL37A/RPS27/RPS17/RPS11/RPL27A/GLCE/RPL37/RPS12/RPS29/RPL10/RPL39/RPL23/RPS23/RPS6/RPS21/RPLP2/RPL6/RPS13/RPS18/RPL18/RPS8/RPL14/RPS24/RPL23A/EIF1/RPL26/RPS19/RPS28/RPS3/RPS9/RPS7/RPL10A/RPL32/PNP/RPS26/RPS3A/RPS20/RPS27A/RPL18A/RPL35/RPL27/EEF1G/APOE/RACK1/RPS15/RPL13/DAD1/RPL3/RPL28/ELOVL5/RPS16/RPL11/RPL5/PPM1B/UBA52/RPL19/ATP5IF1
ASPC VAT/SAT	GO:0005840	CC	GO:0005840	ribosome	27	0.782974	3.1596	0.000166389	0.00503467	0.00415935	192	tags=85%, list=14%, signal=74%	RPL37A/RPS17/RPS11/RPS29/RPL10/RPS23/RPS6/RPS21/RPLP2/RPL6/RPS18/RPL18/RPS24/RPS28/RPL32/RPS26/RPS3A/RPLP0/RPL18A/RPS5/RPL27/RACK1/RPS15
ASPC VAT/SAT	GO:0022626	CC	GO:0022626	cytosolic ribosome	17	0.866616	3.05731	0.000173883	0.00503467	0.00415935	192	tags=100%, list=14%, signal=87%	RPL37A/RPS11/RPS29/RPL10/RPS23/RPS6/RPS21/RPLP2/RPL6/RPS18/RPL18/RPS24/RPS28/RPS26/RPS3A/RPS5/RPS15
ASPC VAT/SAT	GO:0044391	CC	GO:0044391	ribosomal subunit	18	0.841731	3.01793	0.000173611	0.00503467	0.00415935	192	tags=94%, list=14%, signal=82%	RPS11/RPS29/RPL10/RPS23/RPS6/RPS21/RPLP2/RPL6/RPS18/RPL18/RPS24/RPS28/RPS26/RPS3A/RPS5/RPL27/RPS15
ASPC VAT/SAT	GO:0003735	MF	GO:0003735	structural constituent of ribosome	16	0.854532	2.94541	0.000175901	0.00503467	0.00415935	207	tags=100%, list=16%, signal=85%	RPL37A/RPS17/RPL37/RPL10/RPL39/RPS23/RPS6/RPLP2/RPS18/RPS24/RPS7/RPL10A/RPL32/RPS3A/RPL18A/RPL28
ASPC VAT/SAT	GO:0005198	MF	GO:0005198	structural molecule activity	21	0.779052	2.92619	0.00017059	0.00503467	0.00415935	310	tags=100%, list=23%, signal=78%	KRT19/ELN/RPL37A/RPS17/RPL37/RPL10/RPL39/RPS23/RPS6/RPLP2/RPS18/RPS24/RPS7/RPL10A/RPL32/RPS3A/RPL18A/RPL28/DCN/ATP5IF1/MYL6
ASPC VAT/SAT	GO:0044267	BP	GO:0044267	cellular protein metabolic process	136	0.49793	2.89739	0.000136463	0.00503467	0.00415935	272	tags=49%, list=20%, signal=44%	C3/A2M/CST3/RPLP1/RPL37A/RPS27/RPS17/RPS11/RPL27A/RPL37/RPS12/RPS29/RPL10/RPL39/RPL23/RPS23/RPS6/RPS21/FGF2/RPLP2/RPL6/RPS13/RPS18/RPL18/RPS8/RPL14/RPS24/RPL23A/TFPI2/EIF1/RPL26/RPS19/RPS28/RPS3/UBB/RPS9/RPS7/RPL10A/RPL32/RIMKLB/RPS26/RPS3A/RPS20/RPS27A/RPL18A/RPL35/RPL27/EEF1G/RACK1/RPS15/RPL13/PRKG1/DAD1/RPL3/RPL28/HSP90B1/CD81/RPS16/RPL11/RPL5/PPIB/CLU/DCN/PPM1B/UBA52/CAV1/RPL19
ASPC VAT/SAT	GO:0034645	BP	GO:0034645	cellular macromolecule biosynthetic process	126	0.502583	2.88779	0.000138179	0.00503467	0.00415935	272	tags=52%, list=20%, signal=46%	RPLP1/RPL37A/RPS27/RPS17/RPS11/RPL27A/GLCE/RPL37/RPS12/RPS29/LUM/RPL10/RPL39/RPL23/RPS23/RPS6/RPS21/FGF2/RPLP2/RPL6/RPS13/RPS18/RPL18/RPS8/RPL14/RPS24/RPL23A/EIF1/HSPA8/RPL26/RPS19/RPS28/RPS3/RPS9/RPS7/RPL10A/RPL32/RPS26/RPS3A/RPS20/RPS27A/RPL18A/PPARG/RPL35/RPL27/EEF1G/APOE/RACK1/RPS15/RPL13/DAD1/RPL3/RPL28/CD81/RPS16/RPL11/PTGIS/IRF3/RPL5/ATF4/CLU/DCN/PPM1B/UBA52/CAV1/RPL19
ASPC VAT/SAT	GO:0019538	BP	GO:0019538	protein metabolic process	149	0.487542	2.88171	0.000135062	0.00503467	0.00415935	272	tags=48%, list=20%, signal=43%	C3/A2M/CST3/RPLP1/RPL37A/RPS27/RPS17/RPS11/RPL27A/GLCE/RPL37/RPS12/RPS29/RPL10/RPL39/RPL23/RPS23/RPS6/C1S/RPS21/FGF2/RPLP2/RPL6/RPS13/RPS18/RPL18/RPS8/RPL14/RPS24/RPL23A/TFPI2/EIF1/RPL26/RPS19/RPS28/RPS3/UBB/RPS9/RPS7/RPL10A/RPL32/RIMKLB/RPS26/RPS3A/RPS20/RPS27A/RPL18A/RPL35/RPL27/EEF1G/APOE/RACK1/RPS15/RPL13/PRKG1/DAD1/RPL3/CTSS/RPL28/HSP90B1/CD81/RPS16/RPL11/RPL5/PPIB/CLU/DCN/PPM1B/C2/UBA52/CAV…
ASPC VAT/SAT	GO:0044271	BP	GO:0044271	cellular nitrogen compound biosynthetic process	126	0.496917	2.85523	0.000138179	0.00503467	0.00415935	282	tags=52%, list=21%, signal=46%	RPLP1/RPL37A/RPS27/RPS17/RPS11/RPL27A/RPL37/RPS12/RPS29/LUM/RPL10/RPL39/RPL23/RPS23/RPS6/RPS21/FGF2/RPLP2/RPL6/RPS13/RPS18/RPL18/RPS8/RPL14/RPS24/RPL23A/EIF1/HSPA8/RPL26/RPS19/RPS28/RPS3/RPS9/RPS7/RPL10A/RPL32/PNP/RPS26/RPS3A/RPS20/RPS27A/RPL18A/PPARG/RPL35/RPL27/EEF1G/RACK1/RPS15/RPL13/RPL3/RPL28/ELOVL5/CD81/RPS16/RPL11/PTGIS/IRF3/RPL5/ATF4/CLU/DCN/UBA52/CAV1/RPL19/ATP5IF1/MTARC2
ASPC VAT/SAT	GO:1990904	CC	GO:1990904	ribonucleoprotein complex	43	0.626734	2.8528	0.000160333	0.00503467	0.00415935	301	tags=70%, list=23%, signal=56%	RPS11/RPS29/RPL10/RPS23/RPS6/RPS21/RPLP2/RPL6/RPS18/RPL18/RPS8/RPS24/HSPA8/RPS28/RPS3/RPS9/RPL32/RPS26/RPS3A/RPLP0/RPL18A/RPS5/RPL27/RPS15/HEXIM1/RPL19/RPL24/HNRNPA2B1/RPL38/HNRNPF
ASPC VAT/SAT	GO:0009059	BP	GO:0009059	macromolecule biosynthetic process	129	0.491812	2.83904	0.0001374	0.00503467	0.00415935	272	tags=51%, list=20%, signal=45%	RPLP1/RPL37A/RPS27/RPS17/RPS11/RPL27A/GLCE/RPL37/RPS12/RPS29/LUM/RPL10/RPL39/RPL23/RPS23/RPS6/RPS21/FGF2/RPLP2/RPL6/RPS13/RPS18/RPL18/RPS8/RPL14/RPS24/RPL23A/EIF1/HSPA8/RPL26/RPS19/RPS28/RPS3/RPS9/RPS7/RPL10A/RPL32/RPS26/RPS3A/RPS20/RPS27A/RPL18A/PPARG/RPL35/RPL27/EEF1G/APOE/RACK1/RPS15/RPL13/DAD1/RPL3/RPL28/CD81/RPS16/RPL11/PTGIS/IRF3/RPL5/ATF4/CLU/DCN/PPM1B/UBA52/CAV1/RPL19
ASPC VAT/SAT	GO:0008150	BP	GO:0008150	biological_process	409	0.420007	2.80732	0.000116618	0.00503467	0.00415935	417	tags=51%, list=31%, signal=51%	C3/HSPA1A/ACSM1/B2M/A2M/KRT19/MGP/CFH/PFKFB3/FN1/CST3/RPLP1/S100A10/RPL37A/SERPING1/RPS27/CRISPLD2/CKB/RPS17/C4A/CRIP1/RPS11/PNPLA2/RPS25/RPL27A/GLCE/BLA-DQB/RPL37/RPS12/RPS29/LUM/RPL10/RPL39/HERPUD2/RPL23/RPS23/RPS6/TMSB10/C1S/RPS21/FGF2/RPLP2/SKAP2/MFAP5/VNN1/RPL6/RPS13/OGN/RPS18/RPL18/RPS8/RPL14/FSTL1/RPS24/RPL23A/TFPI2/EIF1/HSPA8/SULT1A1/RPL26/SLC1A5/RPS19/RPS28/RPS3/UBB/PDIA3/C1QA/RPS9/RPS7/…
ASPC VAT/SAT	GO:0010467	BP	GO:0010467	gene expression	149	0.472001	2.78984	0.000135062	0.00503467	0.00415935	306	tags=50%, list=23%, signal=44%	C3/RPLP1/RPL37A/RPS27/RPS17/RPS11/RPS25/RPL27A/RPL37/RPS12/RPS29/LUM/RPL10/RPL39/RPL23/RPS23/RPS6/RPS21/RPLP2/RPL6/RPS13/RPS18/RPL18/RPS8/RPL14/RPS24/RPL23A/EIF1/HSPA8/RPL26/RPS19/RPS28/RPS3/RPS9/RPS7/RPL10A/RPL32/RPS26/RPS3A/RPS20/LPL/RPS27A/RPL18A/PPARG/RPL35/RPL27/EEF1G/RACK1/SRSF6/RPS15/RPL13/RPL3/CTSS/SRSF7/RPL28/S100A13/CD81/RPS16/RPL11/PTGIS/IRF3/H3-3A/RPL5/ATF4/CLU/DCN/PPM1B/UBA52/CAV1/RP…
ASPC VAT/SAT	GO:0044249	BP	GO:0044249	cellular biosynthetic process	154	0.468394	2.7841	0.000134048	0.00503467	0.00415935	282	tags=48%, list=21%, signal=43%	C3/ACSM1/RPLP1/RPL37A/RPS27/RPS17/RPS11/PNPLA2/RPL27A/GLCE/RPL37/RPS12/RPS29/LUM/RPL10/RPL39/RPL23/RPS23/RPS6/RPS21/FGF2/RPLP2/RPL6/RPS13/RPS18/RPL18/RPS8/RPL14/RPS24/RPL23A/EIF1/HSPA8/RPL26/RPS19/RPS28/RPS3/RPS9/RPS7/RPL10A/RPL32/PNP/RPS26/RPS3A/RPS20/LPL/RPS27A/RPL18A/PPARG/RPL35/RPL27/EEF1G/APOE/RACK1/RPS15/RPL13/DAD1/RPL3/RPL28/ELOVL5/CD81/RPS16/RPL11/PTGIS/IRF3/RPL5/ATF4/CLU/DCN/PPM1B/UBA52/…
ASPC VAT/SAT	GO:1901564	BP	GO:1901564	organonitrogen compound metabolic process	172	0.456858	2.75526	0.000133227	0.00503467	0.00415935	278	tags=45%, list=21%, signal=41%	C3/A2M/CST3/RPLP1/RPL37A/RPS27/RPS17/RPS11/RPL27A/GLCE/RPL37/RPS12/RPS29/RPL10/RPL39/RPL23/RPS23/RPS6/C1S/RPS21/FGF2/RPLP2/VNN1/RPL6/RPS13/RPS18/RPL18/RPS8/RPL14/RPS24/RPL23A/TFPI2/EIF1/SULT1A1/RPL26/RPS19/RPS28/RPS3/UBB/RPS9/RPS7/RPL10A/RPL32/PNP/RIMKLB/RPS26/RPS3A/RPS20/RPS27A/RPL18A/RPL35/RPL27/EEF1G/APOE/RACK1/RPS15/RPL13/PRKG1/DAD1/RPL3/CTSS/RPL28/ELOVL5/HSP90B1/CD81/RPS16/RPL11/CTSB/RPL5/PP…
ASPC VAT/SAT	GO:1901576	BP	GO:1901576	organic substance biosynthetic process	157	0.458141	2.72945	0.000134012	0.00503467	0.00415935	278	tags=46%, list=21%, signal=42%	C3/ACSM1/RPLP1/RPL37A/RPS27/RPS17/RPS11/PNPLA2/RPL27A/GLCE/RPL37/RPS12/RPS29/LUM/RPL10/RPL39/RPL23/RPS23/RPS6/RPS21/FGF2/RPLP2/RPL6/RPS13/RPS18/RPL18/RPS8/RPL14/RPS24/RPL23A/EIF1/HSPA8/RPL26/RPS19/RPS28/RPS3/RPS9/RPS7/RPL10A/RPL32/PNP/RPS26/RPS3A/RPS20/LPL/RPS27A/RPL18A/PPARG/RPL35/RPL27/EEF1G/APOE/RACK1/RPS15/RPL13/DAD1/RPL3/RPL28/ELOVL5/CD81/RPS16/RPL11/PTGIS/IRF3/RPL5/ATF4/CLU/DCN/PPM1B/UBA52/…
ASPC VAT/SAT	GO:0009058	BP	GO:0009058	biosynthetic process	160	0.453054	2.70457	0.000133976	0.00503467	0.00415935	282	tags=46%, list=21%, signal=41%	C3/ACSM1/RPLP1/RPL37A/RPS27/RPS17/RPS11/PNPLA2/RPL27A/GLCE/RPL37/RPS12/RPS29/LUM/RPL10/RPL39/RPL23/RPS23/RPS6/RPS21/FGF2/RPLP2/RPL6/RPS13/RPS18/RPL18/RPS8/RPL14/RPS24/RPL23A/EIF1/HSPA8/RPL26/RPS19/RPS28/RPS3/RPS9/RPS7/RPL10A/RPL32/PNP/RPS26/RPS3A/RPS20/LPL/RPS27A/RPL18A/PPARG/RPL35/RPL27/EEF1G/APOE/RACK1/RPS15/RPL13/DAD1/RPL3/RPL28/ELOVL5/CD81/RPS16/RPL11/PTGIS/IRF3/RPL5/ATF4/CLU/DCN/PPM1B/UBA52/…
ASPC VAT/SAT	GO:0015935	CC	GO:0015935	small ribosomal subunit	12	0.863326	2.70216	0.00017819	0.00503467	0.00415935	192	tags=100%, list=14%, signal=86%	RPS11/RPS29/RPS23/RPS6/RPS21/RPS18/RPS24/RPS28/RPS26/RPS3A/RPS5/RPS15
ASPC VAT/SAT	GO:0022627	CC	GO:0022627	cytosolic small ribosomal subunit	12	0.863326	2.70216	0.00017819	0.00503467	0.00415935	192	tags=100%, list=14%, signal=86%	RPS11/RPS29/RPS23/RPS6/RPS21/RPS18/RPS24/RPS28/RPS26/RPS3A/RPS5/RPS15
ASPC VAT/SAT	GO:0005575	CC	GO:0005575	cellular_component	409	0.402143	2.68792	0.000116618	0.00503467	0.00415935	417	tags=51%, list=31%, signal=50%	C3/HSPA1A/ACSM1/B2M/KRT19/ELN/MGP/CFH/FN1/DBI/TPT1/S100A10/RPL37A/CRISPLD2/CKB/RPS17/C4A/CRIP1/RPS11/PNPLA2/RPS25/GLCE/BLA-DQB/RPS29/LUM/RPL10/LRRN4CL/HERPUD2/RPL23/RPS23/RPS6/TMSB10/RPS21/RPLP2/ACSS3/ECM2/SKAP2/MFAP5/VNN1/RPL6/OGN/RPS18/RPL18/RPS8/FSTL1/RPS24/RPL23A/EIF1/HSPA8/SULT1A1/RPL26/SLC1A5/RPS28/RPS3/UBB/PDIA3/C1QA/RPS9/RPS7/RPL32/RIMKLB/RPS26/RPS3A/PLAC9/RPS20/RPLP0/S100G/SSR3/NDUFA4/RP…
ASPC VAT/SAT	GO:0110165	CC	GO:0110165	cellular anatomical entity	406	0.397361	2.65331	0.000116727	0.00503467	0.00415935	417	tags=50%, list=31%, signal=50%	C3/HSPA1A/ACSM1/B2M/KRT19/ELN/MGP/CFH/FN1/DBI/TPT1/S100A10/RPL37A/CRISPLD2/CKB/RPS17/C4A/CRIP1/RPS11/PNPLA2/RPS25/GLCE/BLA-DQB/RPS29/LUM/RPL10/LRRN4CL/HERPUD2/RPL23/RPS23/RPS6/TMSB10/RPS21/RPLP2/ACSS3/ECM2/SKAP2/MFAP5/VNN1/RPL6/OGN/RPS18/RPL18/RPS8/FSTL1/RPS24/RPL23A/EIF1/HSPA8/SULT1A1/RPL26/SLC1A5/RPS28/RPS3/UBB/PDIA3/C1QA/RPS9/RPS7/RPL32/RIMKLB/RPS26/RPS3A/PLAC9/RPS20/RPLP0/S100G/SSR3/NDUFA4/RP…
ASPC VAT/SAT	GO:0005844	CC	GO:0005844	polysome	14	0.787072	2.60276	0.000176118	0.00503467	0.00415935	294	tags=100%, list=22%, signal=79%	RPS29/RPS23/RPS6/RPS21/RPL6/RPL18/RPS28/RPS3/RPL32/RPS26/RPL18A/RPL19/RPL24/RPL38
ASPC VAT/SAT	GO:0034641	BP	GO:0034641	cellular nitrogen compound metabolic process	162	0.435048	2.6024	0.000133869	0.00503467	0.00415935	301	tags=48%, list=23%, signal=42%	RPLP1/RPL37A/RPS27/RPS17/RPS11/RPS25/RPL27A/RPL37/RPS12/RPS29/LUM/RPL10/RPL39/RPL23/RPS23/RPS6/RPS21/FGF2/RPLP2/VNN1/RPL6/RPS13/RPS18/RPL18/RPS8/RPL14/RPS24/RPL23A/EIF1/HSPA8/SULT1A1/RPL26/RPS19/RPS28/RPS3/RPS9/RPS7/RPL10A/RPL32/PNP/RPS26/RPS3A/RPS20/RPS27A/RPL18A/PPARG/RPL35/RPL27/EEF1G/RACK1/RNASE4/SRSF6/RPS15/RPL13/RPL3/SRSF7/RPL28/ELOVL5/CD81/RPS16/RPL11/PTGIS/IRF3/RPL5/ATF4/CLU/DCN/XRCC3/UBA…
ASPC VAT/SAT	GO:0044260	BP	GO:0044260	cellular macromolecule metabolic process	185	0.420105	2.56053	0.00013177	0.00503467	0.00415935	417	tags=57%, list=31%, signal=45%	C3/A2M/CST3/RPLP1/RPL37A/RPS27/RPS17/RPS11/RPL27A/GLCE/RPL37/RPS12/RPS29/LUM/RPL10/RPL39/RPL23/RPS23/RPS6/RPS21/FGF2/RPLP2/RPL6/RPS13/RPS18/RPL18/RPS8/RPL14/RPS24/RPL23A/TFPI2/EIF1/HSPA8/RPL26/RPS19/RPS28/RPS3/UBB/RPS9/RPS7/RPL10A/RPL32/RIMKLB/RPS26/RPS3A/RPS20/RPS27A/RPL18A/PPARG/RPL35/RPL27/EEF1G/APOE/RACK1/RPS15/RPL13/PRKG1/DAD1/RPL3/RPL28/CD63/HSP90B1/CD81/RPS16/RPL11/PTGIS/IRF3/RPL5/PPIB/ATF…
ASPC VAT/SAT	GO:0043170	BP	GO:0043170	macromolecule metabolic process	220	0.405231	2.53407	0.00012721	0.00503467	0.00415935	417	tags=55%, list=31%, signal=45%	C3/A2M/CST3/RPLP1/RPL37A/RPS27/RPS17/RPS11/RPS25/RPL27A/GLCE/RPL37/RPS12/RPS29/LUM/RPL10/RPL39/RPL23/RPS23/RPS6/C1S/RPS21/FGF2/RPLP2/RPL6/RPS13/RPS18/RPL18/RPS8/RPL14/RPS24/RPL23A/TFPI2/EIF1/HSPA8/RPL26/RPS19/RPS28/RPS3/UBB/RPS9/RPS7/RPL10A/RPL32/RIMKLB/RPS26/RPS3A/RPS20/LPL/RPS27A/RPL18A/PPARG/RPL35/RPL27/EEF1G/APOE/RACK1/RNASE4/SRSF6/RPS15/RPL13/PRKG1/DAD1/RPL3/CTSS/SRSF7/RPL28/CD63/HSP90B1/S10…
ASPC VAT/SAT	GO:0009987	BP	GO:0009987	cellular process	385	0.379753	2.52093	0.000117869	0.00503467	0.00415935	417	tags=49%, list=31%, signal=47%	C3/HSPA1A/ACSM1/A2M/KRT19/MGP/PFKFB3/CST3/RPLP1/S100A10/RPL37A/RPS27/CRISPLD2/CKB/RPS17/CRIP1/RPS11/PNPLA2/RPS25/RPL27A/GLCE/RPL37/RPS12/RPS29/LUM/RPL10/RPL39/RPL23/RPS23/RPS6/TMSB10/RPS21/FGF2/RPLP2/SKAP2/VNN1/RPL6/RPS13/OGN/RPS18/RPL18/RPS8/RPL14/FSTL1/RPS24/RPL23A/TFPI2/EIF1/HSPA8/SULT1A1/RPL26/SLC1A5/RPS19/RPS28/RPS3/UBB/PDIA3/C1QA/RPS9/RPS7/RPL10A/RPL32/PNP/RIMKLB/RPS26/RPS3A/RPS20/RPLP0/SSR…
ASPC VAT/SAT	GO:0006807	BP	GO:0006807	nitrogen compound metabolic process	231	0.390794	2.46173	0.000126199	0.00503467	0.00415935	308	tags=42%, list=23%, signal=39%	C3/A2M/CST3/RPLP1/RPL37A/RPS27/RPS17/RPS11/RPS25/RPL27A/GLCE/RPL37/RPS12/RPS29/LUM/RPL10/RPL39/RPL23/RPS23/RPS6/C1S/RPS21/FGF2/RPLP2/VNN1/RPL6/RPS13/RPS18/RPL18/RPS8/RPL14/RPS24/RPL23A/TFPI2/EIF1/HSPA8/SULT1A1/RPL26/RPS19/RPS28/RPS3/UBB/RPS9/RPS7/RPL10A/RPL32/PNP/RIMKLB/RPS26/RPS3A/RPS20/RPS27A/RPL18A/PPARG/RPL35/RPL27/EEF1G/APOE/RACK1/RNASE4/SRSF6/RPS15/RPL13/PRKG1/DAD1/RPL3/CTSS/SRSF7/RPL28/ELO…
ASPC VAT/SAT	GO:0042788	CC	GO:0042788	polysomal ribosome	12	0.785877	2.45975	0.00017819	0.00503467	0.00415935	294	tags=100%, list=22%, signal=79%	RPS29/RPS23/RPS21/RPL6/RPL18/RPS28/RPL32/RPS26/RPL18A/RPL19/RPL24/RPL38
ASPC VAT/SAT	GO:0008152	BP	GO:0008152	metabolic process	280	0.37643	2.4236	0.000122384	0.00503467	0.00415935	429	tags=52%, list=32%, signal=45%	C3/ACSM1/A2M/PFKFB3/CST3/RPLP1/RPL37A/RPS27/CKB/RPS17/RPS11/PNPLA2/RPS25/RPL27A/GLCE/RPL37/RPS12/RPS29/LUM/RPL10/RPL39/RPL23/RPS23/RPS6/C1S/RPS21/FGF2/RPLP2/VNN1/RPL6/RPS13/RPS18/RPL18/RPS8/RPL14/RPS24/RPL23A/TFPI2/EIF1/HSPA8/SULT1A1/RPL26/RPS19/RPS28/RPS3/UBB/RPS9/RPS7/RPL10A/RPL32/PNP/RIMKLB/RPS26/RPS3A/RPS20/NDUFA4/LPL/RPS27A/RPL18A/PPARG/RPL35/RPL27/EEF1G/APOE/RACK1/RNASE4/SRSF6/RPS15/CYB5A/R…
ASPC VAT/SAT	GO:0044237	BP	GO:0044237	cellular metabolic process	261	0.379685	2.42153	0.000124409	0.00503467	0.00415935	429	tags=53%, list=32%, signal=45%	C3/ACSM1/A2M/PFKFB3/CST3/RPLP1/RPL37A/RPS27/CKB/RPS17/RPS11/PNPLA2/RPS25/RPL27A/GLCE/RPL37/RPS12/RPS29/LUM/RPL10/RPL39/RPL23/RPS23/RPS6/RPS21/FGF2/RPLP2/VNN1/RPL6/RPS13/RPS18/RPL18/RPS8/RPL14/RPS24/RPL23A/TFPI2/EIF1/HSPA8/SULT1A1/RPL26/RPS19/RPS28/RPS3/UBB/RPS9/RPS7/RPL10A/RPL32/PNP/RIMKLB/RPS26/RPS3A/RPS20/NDUFA4/LPL/RPS27A/RPL18A/PPARG/RPL35/RPL27/EEF1G/APOE/RACK1/RNASE4/SRSF6/RPS15/CYB5A/RPL13…
ASPC VAT/SAT	GO:0002181	BP	GO:0002181	cytoplasmic translation	14	0.730782	2.41661	0.000176118	0.00503467	0.00415935	317	tags=93%, list=24%, signal=71%	RPS29/RPS23/RPS21/RPLP2/RPL6/RPL18/RPS28/RPL32/RPS26/RPL18A/RPL19/RPL38/RPL13A
ASPC VAT/SAT	GO:0032991	CC	GO:0032991	protein-containing complex	134	0.415984	2.41448	0.000136799	0.00503467	0.00415935	446	tags=61%, list=34%, signal=45%	C3/B2M/S100A10/RPS11/RPS29/LUM/RPL10/RPS23/RPS6/RPS21/RPLP2/RPL6/RPS18/RPL18/RPS8/RPS24/HSPA8/RPS28/RPS3/C1QA/RPS9/RPL32/RPS26/RPS3A/RPLP0/NDUFA4/LPL/RPL18A/RPS5/RPL27/COL3A1/EEF1B2/APOE/RPS15/DAD1/HSP90B1/ATP5F1E/H3-3A/PPIB/HEXIM1/CLU/ATP5MF/XRCC3/COX7A2/GNG2/CAV1/ATP5MK/RPL19/ATP5IF1/NDUFB3/RPL24/HNRNPA2B1/RPL38/HNRNPF/MYL6/COX5A/GPX4/RPL13A/MCM7/ZSWIM8/CDC42/JUNB/SELENOS/EEF1D/ATP5PO/CAPZA1/H1…
ASPC VAT/SAT	GO:0050776	BP	GO:0050776	regulation of immune response	25	0.610705	2.4111	0.000167364	0.00503467	0.00415935	394	tags=76%, list=30%, signal=54%	C3/CFH/SERPING1/C4A/C1S/RPS3/C1QA/CD81/IRF3/HEXIM1/PPM1B/C2/CAV1/DUSP10/LEP/RIOK3/SELENOS/CFB/FGL2
ASPC VAT/SAT	GO:0006955	BP	GO:0006955	immune response	43	0.521248	2.37264	0.000160333	0.00503467	0.00415935	394	tags=63%, list=30%, signal=46%	C3/B2M/CFH/SERPING1/C4A/BLA-DQB/RPS6/C1S/RPS3/C1QA/CTSS/S100A13/CD81/IRF3/HEXIM1/FTH1/PPM1B/C2/CAV1/DUSP10/LEP/RIOK3/CDC42/SELENOS/CFB/LGALS1/FGL2
ASPC VAT/SAT	GO:0030162	BP	GO:0030162	regulation of proteolysis	17	0.668316	2.35773	0.000173883	0.00503467	0.00415935	266	tags=65%, list=20%, signal=52%	C3/A2M/CST3/RPL23/TFPI2/RPS3/UBB/RACK1/RPL11/CLU/CAV1
ASPC VAT/SAT	GO:0050778	BP	GO:0050778	positive regulation of immune response	16	0.681621	2.34942	0.000175901	0.00503467	0.00415935	259	tags=69%, list=19%, signal=56%	C3/CFH/SERPING1/C4A/C1S/RPS3/C1QA/CD81/IRF3/HEXIM1/C2
ASPC VAT/SAT	GO:0071704	BP	GO:0071704	organic substance metabolic process	266	0.366351	2.34333	0.000123686	0.00503467	0.00415935	429	tags=52%, list=32%, signal=44%	C3/ACSM1/A2M/PFKFB3/CST3/RPLP1/RPL37A/RPS27/RPS17/RPS11/PNPLA2/RPS25/RPL27A/GLCE/RPL37/RPS12/RPS29/LUM/RPL10/RPL39/RPL23/RPS23/RPS6/C1S/RPS21/FGF2/RPLP2/VNN1/RPL6/RPS13/RPS18/RPL18/RPS8/RPL14/RPS24/RPL23A/TFPI2/EIF1/HSPA8/SULT1A1/RPL26/RPS19/RPS28/RPS3/UBB/RPS9/RPS7/RPL10A/RPL32/PNP/RIMKLB/RPS26/RPS3A/RPS20/LPL/RPS27A/RPL18A/PPARG/RPL35/RPL27/EEF1G/APOE/RACK1/RNASE4/SRSF6/RPS15/RPL13/PRKG1/DAD1/R…
ASPC VAT/SAT	GO:0002253	BP	GO:0002253	activation of immune response	13	0.726098	2.33735	0.000177431	0.00503467	0.00415935	259	tags=77%, list=19%, signal=63%	C3/CFH/SERPING1/C4A/C1S/RPS3/C1QA/CD81/HEXIM1/C2
ASPC VAT/SAT	GO:0044238	BP	GO:0044238	primary metabolic process	246	0.368073	2.33222	0.000125676	0.00503467	0.00415935	266	tags=36%, list=20%, signal=36%	C3/ACSM1/A2M/PFKFB3/CST3/RPLP1/RPL37A/RPS27/RPS17/RPS11/PNPLA2/RPS25/RPL27A/GLCE/RPL37/RPS12/RPS29/LUM/RPL10/RPL39/RPL23/RPS23/RPS6/C1S/RPS21/FGF2/RPLP2/RPL6/RPS13/RPS18/RPL18/RPS8/RPL14/RPS24/RPL23A/TFPI2/EIF1/HSPA8/SULT1A1/RPL26/RPS19/RPS28/RPS3/UBB/RPS9/RPS7/RPL10A/RPL32/PNP/RIMKLB/RPS26/RPS3A/RPS20/LPL/RPS27A/RPL18A/PPARG/RPL35/RPL27/EEF1G/APOE/RACK1/RNASE4/SRSF6/RPS15/RPL13/PRKG1/DAD1/RPL3/C…
ASPC VAT/SAT	GO:0019843	MF	GO:0019843	rRNA binding	10	0.792153	2.32875	0.000181258	0.00503467	0.00415935	237	tags=90%, list=18%, signal=75%	RPS11/RPL37/RPS18/RPL23A/RPL9/RPS3/RPL11/RPL8/RPS4X
ASPC VAT/SAT	GO:0002376	BP	GO:0002376	immune system process	65	0.461134	2.32041	0.000151469	0.00503467	0.00415935	413	tags=62%, list=31%, signal=45%	C3/B2M/CFH/SERPING1/C4A/BLA-DQB/RPS6/C1S/SKAP2/MFAP5/RPS24/RPS3/C1QA/CTSS/S100A13/CD81/IRF3/PPIB/ATF4/HEXIM1/CLU/FTH1/PPM1B/C2/CAV1/ATP5IF1/DUSP10/TMBIM6/LEP/RIOK3/CDC42/JUNB/SELENOS/CFB/TMEM14C/LGALS1/FGL2/ADIPOQ/SOD1/CYLD
ASPC VAT/SAT	GO:1901681	MF	GO:1901681	sulfur compound binding	12	0.73724	2.30752	0.00017819	0.00503467	0.00415935	181	tags=67%, list=14%, signal=58%	FN1/DBI/CRISPLD2/FGF2/FSTL1/SULT1A1/LPL/APOE
ASPC VAT/SAT	GO:0005791	CC	GO:0005791	rough endoplasmic reticulum	10	0.783993	2.30476	0.000181258	0.00503467	0.00415935	175	tags=80%, list=13%, signal=70%	RPS29/RPS23/RPS21/RPL6/RPL18/RPS28/RPS26/RPL27
ASPC VAT/SAT	GO:0016020	CC	GO:0016020	membrane	166	0.383685	2.30454	0.000133191	0.00503467	0.00415935	464	tags=60%, list=35%, signal=45%	B2M/KRT19/S100A10/PNPLA2/GLCE/BLA-DQB/RPS29/LRRN4CL/HERPUD2/VNN1/RPS8/SLC1A5/RPS28/RPS3/RPS26/S100G/SSR3/NDUFA4/LPL/SSR4/APP/RPL27/RACK1/SLC26A2/CYB5A/PRKG1/DAD1/RPL15/SEC61G/ABHD1/EEF1A1/PROCR/CD63/HSP90B1/CD81/PTGIS/ATP5F1E/CTSB/LAPTM4A/F11R/ANXA2/FAM241A/ATF4/CLU/SSR1/ATP5MF/SH3GL1/PPM1B/CYCS/COX7A2/UBA52/GNG2/CAV1/ATP5MK/RPSA/ATP5IF1/NDUFB3/MTARC2/RABAC1/COX6A1/TMBIM6/ARF1/COX5A/CALU/RPN2/PAL…
ASPC VAT/SAT	GO:0030312	CC	GO:0030312	external encapsulating structure	14	0.685147	2.2657	0.000176118	0.00503467	0.00415935	256	tags=71%, list=19%, signal=58%	ELN/MGP/CRISPLD2/LUM/MFAP5/LPL/APOE/ANXA2/CLU/DCN
ASPC VAT/SAT	GO:0031012	CC	GO:0031012	extracellular matrix	14	0.685147	2.2657	0.000176118	0.00503467	0.00415935	256	tags=71%, list=19%, signal=58%	ELN/MGP/CRISPLD2/LUM/MFAP5/LPL/APOE/ANXA2/CLU/DCN
ASPC VAT/SAT	GO:0065007	BP	GO:0065007	biological regulation	240	0.356236	2.25418	0.000125486	0.00503467	0.00415935	417	tags=50%, list=31%, signal=42%	C3/HSPA1A/A2M/KRT19/MGP/CFH/FN1/CST3/RPLP1/S100A10/SERPING1/CKB/C4A/CRIP1/PNPLA2/LUM/RPL10/RPL23/RPS6/C1S/FGF2/SKAP2/OGN/FSTL1/RPS24/TFPI2/EIF1/HSPA8/SULT1A1/RPL26/RPS3/UBB/PDIA3/C1QA/RPS9/RPS20/NDUFA4/IGFBP6/LPL/RPS5/SERPINF1/PPARG/COL3A1/EEF1B2/APOE/RACK1/SRSF6/PRKG1/DAD1/CTSS/CALR/SRSF7/ELOVL5/EEF1A1/PROCR/CD63/HSP90B1/S100A13/CD81/RPL11/PTGIS/IRF3/CTSB/H3-3A/BTG1/ANXA2/PPIB/ATF4/COL1A2/HEXIM1…
ASPC VAT/SAT	GO:0012505	CC	GO:0012505	endomembrane system	99	0.406126	2.23612	0.000142959	0.00503467	0.00415935	457	tags=65%, list=34%, signal=46%	DBI/TPT1/CRISPLD2/GLCE/RPS29/RPS23/RPS6/RPS21/RPL6/RPL18/RPS24/RPS28/RPS3/PDIA3/RPS26/SSR3/SSR4/APP/RPL27/DAD1/CTSS/CALR/CD63/HSP90B1/PTGIS/LAPTM4A/ZFYVE21/ANXA2/PPIB/COL1A2/CLU/SSR1/SH3GL1/UBA52/CAV1/RPL24/OCIAD1/RABAC1/DUSP10/TMBIM6/P4HB/ARF1/GPX4/CALU/CIDEC/MGST1/CDC42/FKBP2/ST3GAL6/NUCB1/SSR2/SURF4/ITGB1/ADIPOQ/GABARAP/ARL6IP5/PKD2/RAN/PRKAR1A/VDAC2/HSPA5/SERPINH1/PSAP/MGST3
ASPC VAT/SAT	GO:0051336	BP	GO:0051336	regulation of hydrolase activity	21	0.593128	2.22784	0.00034118	0.00773458	0.00638985	300	tags=62%, list=23%, signal=49%	C3/A2M/CST3/S100A10/FGF2/TFPI2/RPS3/RACK1/PRKG1/HSP90B1/CAV1/ATP5IF1/TMBIM6
ASPC VAT/SAT	GO:0003674	MF	GO:0003674	molecular_function	355	0.335701	2.21331	0.000119204	0.00503467	0.00415935	417	tags=46%, list=31%, signal=44%	C3/ACSM1/A2M/KRT19/ELN/MGP/PFKFB3/FN1/CST3/DBI/TPT1/S100A10/RPL37A/RPS27/CRISPLD2/CKB/RPS17/CRIP1/RPS11/PNPLA2/GLCE/RPL37/RPS29/RPL10/RPL39/RPL23/RPS23/RPS6/C1S/RPS21/FGF2/RPLP2/ACSS3/MFAP5/VNN1/OGN/RPS18/RPL35A/FSTL1/RPS24/RPL23A/RPL9/HSPA8/SULT1A1/RPL26/SLC1A5/RPS3/UBB/PDIA3/RPS9/RPS7/RPL10A/RPL32/PNP/RIMKLB/RPS3A/RPS20/S100G/IGFBP6/LPL/RPS27A/RPL18A/PPARG/EEF1G/EEF1B2/APOE/RPS2/RACK1/RNASE4/SL…
ASPC VAT/SAT	GO:0002250	BP	GO:0002250	adaptive immune response	11	0.725667	2.20124	0.000179372	0.00503467	0.00415935	297	tags=82%, list=22%, signal=64%	C3/C4A/BLA-DQB/C1S/C1QA/CTSS/CD81/C2/DUSP10
ASPC VAT/SAT	GO:0005737	CC	GO:0005737	cytoplasm	275	0.342081	2.19744	0.00012288	0.00503467	0.00415935	464	tags=54%, list=35%, signal=44%	ACSM1/KRT19/DBI/TPT1/RPL37A/CRISPLD2/CKB/CRIP1/RPS11/GLCE/RPS29/RPL10/RPS23/RPS6/RPS21/RPLP2/ACSS3/SKAP2/RPL6/RPS18/RPL18/RPS24/HSPA8/SULT1A1/SLC1A5/RPS28/RPS3/UBB/PDIA3/RIMKLB/RPS26/RPS3A/RPLP0/SSR3/NDUFA4/SSR4/RPS5/APP/SERPINF1/PPARG/RPL27/EEF1B2/RACK1/RPS15/CYB5A/RPL13/PRKG1/DAD1/CTSS/CALR/SRSF7/EEF1A1/CD63/HSP90B1/S100A13/RPL11/PTGIS/IRF3/ATP5F1E/CTSB/LAPTM4A/BTG1/ZFYVE21/ANXA2/RPL5/PPIB/ATF4…
ASPC VAT/SAT	GO:0032101	BP	GO:0032101	regulation of response to external stimulus	25	0.555588	2.1935	0.000334728	0.00773458	0.00638985	523	tags=88%, list=39%, signal=54%	C3/SERPING1/FGF2/PRKG1/CD81/PTGIS/IRF3/HEXIM1/PPM1B/CAV1/DUSP10/LEP/RIOK3/SELENOS/FGL2/ADIPOQ/CYLD/PRDX2/STAT5A/HSP90AA1/LAMP1/TLR3
ASPC VAT/SAT	GO:0006956	BP	GO:0006956	complement activation	8	0.805312	2.18927	0.000182882	0.00503467	0.00415935	134	tags=75%, list=10%, signal=68%	C3/CFH/SERPING1/C4A/C1S/C1QA
ASPC VAT/SAT	GO:0002252	BP	GO:0002252	immune effector process	26	0.545777	2.18399	0.000332613	0.00773458	0.00638985	394	tags=65%, list=30%, signal=47%	C3/CFH/SERPING1/C4A/RPS6/C1S/C1QA/S100A13/CD81/CLU/C2/DUSP10/TMBIM6/LEP/CFB/LGALS1/FGL2
ASPC VAT/SAT	GO:0043226	CC	GO:0043226	organelle	305	0.335876	2.18296	0.000121256	0.00503467	0.00415935	464	tags=53%, list=35%, signal=45%	HSPA1A/ACSM1/KRT19/DBI/TPT1/RPL37A/CRISPLD2/CKB/RPS17/RPS11/PNPLA2/RPS25/GLCE/RPS29/RPL10/RPL23/RPS23/RPS6/TMSB10/RPS21/RPLP2/ACSS3/SKAP2/RPL6/RPS18/RPL18/RPS24/RPL23A/EIF1/HSPA8/RPL26/SLC1A5/RPS28/RPS3/UBB/PDIA3/RPS9/RPS7/RPL32/RPS26/RPS3A/RPLP0/SSR3/NDUFA4/RPS10/RPL18A/SSR4/RPS5/APP/SERPINF1/PPARG/RPL27/CEBPD/RACK1/SRSF6/RPS15/DAD1/RPL3/RPL15/CTSS/CALR/EEF1A1/PROCR/CD63/HSP90B1/CD81/RPL11/PTGIS…
ASPC VAT/SAT	GO:0065009	BP	GO:0065009	regulation of molecular function	63	0.437511	2.18291	0.000152835	0.00503467	0.00415935	413	tags=62%, list=31%, signal=45%	C3/A2M/CST3/RPLP1/S100A10/RPL23/FGF2/TFPI2/RPS3/RPS20/NDUFA4/EEF1B2/RACK1/PRKG1/DAD1/CTSS/EEF1A1/HSP90B1/CD81/PTGIS/CTSB/ANXA2/CLU/CAV1/ATP5IF1/COX6A1/DUSP10/TMBIM6/LEP/CDC42/TXN/EEF1D/DLC1/NUCB1/FGL2/ADIPOQ/SOD1/ARL6IP5/CYLD
ASPC VAT/SAT	GO:0006959	BP	GO:0006959	humoral immune response	9	0.771112	2.18232	0.000181851	0.00503467	0.00415935	259	tags=89%, list=19%, signal=72%	C3/CFH/SERPING1/C4A/C1S/C1QA/CD81/C2
ASPC VAT/SAT	GO:0043229	CC	GO:0043229	intracellular organelle	303	0.335184	2.17739	0.000121344	0.00503467	0.00415935	464	tags=53%, list=35%, signal=45%	HSPA1A/ACSM1/KRT19/DBI/TPT1/RPL37A/CRISPLD2/CKB/RPS17/RPS11/PNPLA2/RPS25/GLCE/RPS29/RPL10/RPL23/RPS23/RPS6/TMSB10/RPS21/RPLP2/ACSS3/SKAP2/RPL6/RPS18/RPL18/RPS24/RPL23A/EIF1/HSPA8/RPL26/SLC1A5/RPS28/RPS3/UBB/PDIA3/RPS9/RPS7/RPL32/RPS26/RPS3A/RPLP0/SSR3/NDUFA4/RPS10/RPL18A/SSR4/RPS5/APP/SERPINF1/PPARG/RPL27/CEBPD/RACK1/SRSF6/RPS15/DAD1/RPL3/RPL15/CTSS/CALR/EEF1A1/PROCR/CD63/HSP90B1/RPL11/PTGIS/IRF3…
ASPC VAT/SAT	GO:0048519	BP	GO:0048519	negative regulation of biological process	100	0.393839	2.17322	0.000284535	0.00714726	0.00590465	358	tags=50%, list=27%, signal=40%	C3/A2M/CST3/SERPING1/PNPLA2/RPL23/RPS6/FGF2/SKAP2/FSTL1/TFPI2/HSPA8/RPL26/RPS3/RPS20/SERPINF1/PPARG/COL3A1/APOE/RACK1/SRSF6/PRKG1/DAD1/SRSF7/HSP90B1/RPL11/PTGIS/IRF3/H3-3A/BTG1/ATF4/HEXIM1/CLU/FTH1/DCN/PPM1B/XRCC3/CAV1/ATP5IF1/HNRNPA2B1/DUSP10/TMBIM6/LEP/ARF1/GPX4/RPL13A/RIOK3/CDC42/TXN/SELENOS
ASPC VAT/SAT	GO:0043228	CC	GO:0043228	non-membrane-bounded organelle	120	0.381479	2.1726	0.000139043	0.00503467	0.00415935	283	tags=40%, list=21%, signal=35%	HSPA1A/KRT19/TPT1/RPL37A/RPS17/RPS11/PNPLA2/RPS25/RPS29/RPL10/RPL23/RPS23/RPS6/TMSB10/RPS21/RPLP2/RPL6/RPS18/RPL18/RPS24/HSPA8/RPL26/RPS28/RPS3/RPS9/RPS7/RPL32/RPS26/RPS3A/RPLP0/RPS10/RPL18A/RPS5/RPL27/RACK1/RPS15/RPL3/EEF1A1/PROCR/RPL11/H3-3A/RPL5/ATF4/SH3GL1/XRCC3/RPL19/RPL24/CCDC69
ASPC VAT/SAT	GO:0043232	CC	GO:0043232	intracellular non-membrane-bounded organelle	120	0.381479	2.1726	0.000139043	0.00503467	0.00415935	283	tags=40%, list=21%, signal=35%	HSPA1A/KRT19/TPT1/RPL37A/RPS17/RPS11/PNPLA2/RPS25/RPS29/RPL10/RPL23/RPS23/RPS6/TMSB10/RPS21/RPLP2/RPL6/RPS18/RPL18/RPS24/HSPA8/RPL26/RPS28/RPS3/RPS9/RPS7/RPL32/RPS26/RPS3A/RPLP0/RPS10/RPL18A/RPS5/RPL27/RACK1/RPS15/RPL3/EEF1A1/PROCR/RPL11/H3-3A/RPL5/ATF4/SH3GL1/XRCC3/RPL19/RPL24/CCDC69
ASPC VAT/SAT	GO:0003723	MF	GO:0003723	RNA binding	39	0.489112	2.16808	0.000162153	0.00503467	0.00415935	301	tags=54%, list=23%, signal=43%	RPS11/RPL37/RPS18/RPL35A/RPL23A/RPL9/RPL26/RPS3/RPS20/EEF1G/EEF1B2/RPS2/SRSF6/RPS15/HSP90B1/RPL11/RPL8/RPS4X/HEXIM1/HNRNPA2B1/HNRNPF
ASPC VAT/SAT	GO:0043086	BP	GO:0043086	negative regulation of catalytic activity	19	0.595089	2.16805	0.000345185	0.00773458	0.00638985	300	tags=63%, list=23%, signal=50%	C3/A2M/CST3/RPL23/TFPI2/RPS20/RACK1/ANXA2/CAV1/ATP5IF1/DUSP10/TMBIM6
ASPC VAT/SAT	GO:0048523	BP	GO:0048523	negative regulation of cellular process	91	0.400342	2.16579	0.000144509	0.00503467	0.00415935	413	tags=57%, list=31%, signal=42%	C3/A2M/CST3/RPL23/RPS6/FGF2/SKAP2/FSTL1/TFPI2/HSPA8/RPL26/RPS3/RPS20/SERPINF1/PPARG/COL3A1/APOE/RACK1/SRSF6/PRKG1/DAD1/SRSF7/HSP90B1/RPL11/PTGIS/IRF3/H3-3A/BTG1/ATF4/CLU/FTH1/DCN/PPM1B/XRCC3/CAV1/ATP5IF1/DUSP10/TMBIM6/LEP/ARF1/GPX4/RPL13A/RIOK3/CDC42/TXN/SELENOS/SPRY1/FGL2/ADIPOQ/SOD1/ARL6IP5/CYLD
ASPC VAT/SAT	GO:0050789	BP	GO:0050789	regulation of biological process	222	0.345183	2.16164	0.000127049	0.00503467	0.00415935	417	tags=50%, list=31%, signal=41%	C3/HSPA1A/A2M/KRT19/MGP/CFH/FN1/CST3/RPLP1/S100A10/SERPING1/C4A/CRIP1/PNPLA2/LUM/RPL10/RPL23/RPS6/C1S/FGF2/SKAP2/OGN/FSTL1/TFPI2/EIF1/HSPA8/RPL26/RPS3/UBB/PDIA3/C1QA/RPS9/RPS20/NDUFA4/IGFBP6/LPL/SERPINF1/PPARG/COL3A1/APOE/RACK1/SRSF6/PRKG1/DAD1/CTSS/SRSF7/ELOVL5/EEF1A1/CD63/HSP90B1/S100A13/CD81/RPL11/PTGIS/IRF3/H3-3A/BTG1/PPIB/ATF4/COL1A2/HEXIM1/CLU/FTH1/DCN/PPM1B/XRCC3/C2/GNG2/CAV1/ATP5IF1/OCIAD…
ASPC VAT/SAT	GO:0005622	CC	GO:0005622	intracellular anatomical structure	344	0.327885	2.15566	0.000119503	0.00503467	0.00415935	464	tags=52%, list=35%, signal=45%	HSPA1A/ACSM1/KRT19/DBI/TPT1/RPL37A/CRISPLD2/CKB/RPS17/CRIP1/RPS11/PNPLA2/RPS25/GLCE/RPS29/RPL10/RPL23/RPS23/RPS6/TMSB10/RPS21/RPLP2/ACSS3/SKAP2/RPL6/RPS18/RPL18/RPS24/RPL23A/EIF1/HSPA8/SULT1A1/RPL26/SLC1A5/RPS28/RPS3/UBB/PDIA3/RPS9/RPS7/RPL32/RIMKLB/RPS26/RPS3A/RPLP0/SSR3/NDUFA4/RPS10/RPL18A/SSR4/RPS5/APP/SERPINF1/PPARG/RPL27/EEF1B2/CEBPD/RACK1/SRSF6/RPS15/CYB5A/RPL13/PRKG1/DAD1/RPL3/RPL15/CTSS/C…
ASPC VAT/SAT	GO:0050790	BP	GO:0050790	regulation of catalytic activity	54	0.447317	2.14969	0.000156177	0.00503467	0.00415935	412	tags=63%, list=31%, signal=45%	C3/A2M/CST3/RPLP1/S100A10/RPL23/FGF2/TFPI2/RPS3/RPS20/NDUFA4/EEF1B2/RACK1/PRKG1/DAD1/EEF1A1/HSP90B1/CD81/CTSB/ANXA2/CAV1/ATP5IF1/COX6A1/DUSP10/TMBIM6/LEP/CDC42/EEF1D/DLC1/NUCB1/FGL2/ADIPOQ/SOD1/ARL6IP5
ASPC VAT/SAT	GO:0005576	CC	GO:0005576	extracellular region	58	0.437896	2.14283	0.000154655	0.00503467	0.00415935	259	tags=48%, list=19%, signal=41%	B2M/ELN/MGP/CFH/FN1/TPT1/CKB/ECM2/MFAP5/OGN/FSTL1/C1QA/PLAC9/IGFBP6/LPL/APP/SERPINF1/COL3A1/APOE/CTSS/CALR/CD63/S100A13/CD81/PTGIS/ANXA2/CLU/C2
ASPC VAT/SAT	GO:0032102	BP	GO:0032102	negative regulation of response to external stimulus	12	0.684131	2.14129	0.000356379	0.00773458	0.00638985	428	tags=100%, list=32%, signal=68%	SERPING1/FGF2/PRKG1/PTGIS/PPM1B/DUSP10/LEP/RIOK3/SELENOS/FGL2/ADIPOQ/PRDX2
ASPC VAT/SAT	GO:0005829	CC	GO:0005829	cytosol	78	0.40782	2.13609	0.000443197	0.00907908	0.0075006	350	tags=51%, list=26%, signal=40%	RPL37A/CKB/RPS11/RPS29/RPL10/RPS23/RPS6/RPS21/RPLP2/SKAP2/RPL6/RPS18/RPL18/RPS24/SULT1A1/RPS28/RPS26/RPS3A/RPS5/RPS15/CYB5A/RPL13/PRKG1/CALR/HSP90B1/S100A13/IRF3/ANXA2/CLU/SH3GL1/PPM1B/DUSP10/MYL6/ARF1/GPX4/MCM7/CIDEC/ZSWIM8/CDC42/TXN
ASPC VAT/SAT	GO:0042254	BP	GO:0042254	ribosome biogenesis	14	0.643007	2.12635	0.000352237	0.00773458	0.00638985	294	tags=71%, list=22%, signal=56%	RPS27/RPS25/RPS6/RPS24/RPL26/RPS28/RPLP0/RPL27/RPL24/RPL38
ASPC VAT/SAT	GO:0052548	BP	GO:0052548	regulation of endopeptidase activity	6	0.863699	2.12273	0.000370233	0.00773458	0.00638985	126	tags=83%, list=9%, signal=76%	C3/A2M/CST3/TFPI2/RPS3
ASPC VAT/SAT	GO:0045861	BP	GO:0045861	negative regulation of proteolysis	7	0.819319	2.11983	0.000367647	0.00773458	0.00638985	112	tags=71%, list=8%, signal=66%	C3/A2M/CST3/RPL23/TFPI2
ASPC VAT/SAT	GO:0080134	BP	GO:0080134	regulation of response to stress	42	0.46946	2.11808	0.000484183	0.00982334	0.00811546	451	tags=67%, list=34%, signal=45%	C3/SERPING1/FGF2/RPL26/RPS3/SRSF6/PRKG1/CD81/PTGIS/IRF3/HEXIM1/CLU/PPM1B/CAV1/DUSP10/TMBIM6/LEP/RIOK3/TXN/SELENOS/FGL2/ADIPOQ/ARL6IP5/CYLD/PRDX2/HSPA5/RELL1/STAT5A
ASPC VAT/SAT	GO:0071944	CC	GO:0071944	cell periphery	82	0.400207	2.11596	0.000293169	0.00727749	0.00601224	414	tags=57%, list=31%, signal=42%	B2M/KRT19/ELN/MGP/S100A10/CRISPLD2/PNPLA2/LUM/MFAP5/VNN1/SLC1A5/RPS3/S100G/LPL/APP/APOE/RACK1/SLC26A2/PRKG1/EEF1A1/CD63/CD81/PTGIS/CTSB/F11R/ANXA2/ATF4/CLU/DCN/UBA52/GNG2/CAV1/RPSA/RABAC1/ARF1/CDC42/MXRA8/EZR/ITGB1/ADIPOQ/GABARAP/LASP1/MYL12A/SOD1/ARL6IP5/CYLD/PKD2
ASPC VAT/SAT	GO:0005783	CC	GO:0005783	endoplasmic reticulum	58	0.430017	2.10427	0.000154655	0.00503467	0.00415935	414	tags=66%, list=31%, signal=47%	DBI/RPS29/RPS23/RPS6/RPS21/RPL6/RPL18/RPS24/RPS28/RPS3/PDIA3/RPS26/SSR3/SSR4/RPL27/DAD1/CALR/HSP90B1/PTGIS/PPIB/COL1A2/CLU/SSR1/UBA52/CAV1/RPL24/TMBIM6/P4HB/CALU/CIDEC/MGST1/FKBP2/SSR2/SURF4/ADIPOQ/GABARAP/ARL6IP5/PKD2
ASPC VAT/SAT	GO:0044092	BP	GO:0044092	negative regulation of molecular function	23	0.545296	2.10397	0.00135135	0.0228108	0.018845	300	tags=57%, list=23%, signal=45%	C3/A2M/CST3/RPL23/TFPI2/RPS20/RACK1/PTGIS/ANXA2/CAV1/ATP5IF1/DUSP10/TMBIM6
ASPC VAT/SAT	GO:0044419	BP	GO:0044419	biological process involved in interspecies interaction between organisms	37	0.480282	2.10096	0.000651148	0.0127215	0.0105098	428	tags=65%, list=32%, signal=45%	C3/CFH/C4A/C1S/C1QA/CD81/IRF3/CTSB/PPIB/HEXIM1/PPM1B/C2/CAV1/DUSP10/LEP/RIOK3/CDC42/SELENOS/CFB/LGALS1/FGL2/ITGB1/CYLD/PRDX2
ASPC VAT/SAT	GO:0048608	BP	GO:0048608	reproductive structure development	11	0.689758	2.09231	0.000358744	0.00773458	0.00638985	229	tags=64%, list=17%, signal=53%	C3/KRT19/RPS6/UBB/SERPINF1/CTSB/H3-3A
ASPC VAT/SAT	GO:0061458	BP	GO:0061458	reproductive system development	11	0.689758	2.09231	0.000358744	0.00773458	0.00638985	229	tags=64%, list=17%, signal=53%	C3/KRT19/RPS6/UBB/SERPINF1/CTSB/H3-3A
ASPC VAT/SAT	GO:0006364	BP	GO:0006364	rRNA processing	8	0.769635	2.09228	0.000365764	0.00773458	0.00638985	175	tags=75%, list=13%, signal=66%	RPS27/RPS25/RPS6/RPS24/RPL26/RPL27
ASPC VAT/SAT	GO:0016072	BP	GO:0016072	rRNA metabolic process	8	0.769635	2.09228	0.000365764	0.00773458	0.00638985	175	tags=75%, list=13%, signal=66%	RPS27/RPS25/RPS6/RPS24/RPL26/RPL27
ASPC VAT/SAT	GO:0052547	BP	GO:0052547	regulation of peptidase activity	8	0.767439	2.08631	0.000365764	0.00773458	0.00638985	126	tags=62%, list=9%, signal=57%	C3/A2M/CST3/TFPI2/RPS3
ASPC VAT/SAT	GO:0031347	BP	GO:0031347	regulation of defense response	18	0.580721	2.08211	0.00121528	0.0208801	0.0172499	523	tags=94%, list=39%, signal=58%	C3/CD81/PTGIS/IRF3/HEXIM1/PPM1B/DUSP10/LEP/RIOK3/SELENOS/FGL2/ADIPOQ/CYLD/STAT5A/HSP90AA1/LAMP1/TLR3
ASPC VAT/SAT	GO:0048518	BP	GO:0048518	positive regulation of biological process	128	0.35977	2.07395	0.000137722	0.00503467	0.00415935	417	tags=52%, list=31%, signal=40%	C3/HSPA1A/CFH/RPLP1/S100A10/SERPING1/C4A/PNPLA2/LUM/RPL23/RPS6/C1S/FGF2/RPL26/RPS3/UBB/PDIA3/C1QA/RPS9/RPS20/NDUFA4/IGFBP6/LPL/SERPINF1/PPARG/COL3A1/APOE/RACK1/CTSS/ELOVL5/CD63/S100A13/CD81/RPL11/PTGIS/IRF3/BTG1/PPIB/ATF4/HEXIM1/CLU/DCN/XRCC3/C2/CAV1/DUSP10/LEP/ARF1/EEPD1/RIOK3/ZSWIM8/CDC42/TXN/JUNB/SEMA3C/CFB/SPRY1/LGALS1/FGL2/SURF4/ITGB1/ADIPOQ/GABARAP/SOD1/ARL6IP5/NACA/NDUFS4
ASPC VAT/SAT	GO:0048584	BP	GO:0048584	positive regulation of response to stimulus	57	0.424537	2.06734	0.000311818	0.00765042	0.00632032	266	tags=44%, list=20%, signal=37%	C3/CFH/SERPING1/C4A/RPL23/C1S/FGF2/RPL26/RPS3/UBB/C1QA/RPS20/IGFBP6/COL3A1/CD63/CD81/RPL11/PTGIS/IRF3/HEXIM1/CLU/DCN/XRCC3/C2/CAV1
ASPC VAT/SAT	GO:0008201	MF	GO:0008201	heparin binding	9	0.727664	2.05936	0.000727405	0.0138264	0.0114226	181	tags=67%, list=14%, signal=58%	FN1/CRISPLD2/FGF2/FSTL1/LPL/APOE
ASPC VAT/SAT	GO:0003006	BP	GO:0003006	developmental process involved in reproduction	17	0.577515	2.0374	0.00121718	0.0208801	0.0172499	229	tags=47%, list=17%, signal=39%	C3/KRT19/HERPUD2/RPS6/UBB/SERPINF1/CTSB/H3-3A
ASPC VAT/SAT	GO:0051172	BP	GO:0051172	negative regulation of nitrogen compound metabolic process	42	0.451522	2.03715	0.000968367	0.0170271	0.0140668	317	tags=52%, list=24%, signal=41%	C3/A2M/CST3/RPL23/TFPI2/HSPA8/RPS3/RPS20/PPARG/APOE/RACK1/SRSF6/SRSF7/RPL11/PTGIS/IRF3/ATF4/CLU/CAV1/DUSP10/TMBIM6/RPL13A
ASPC VAT/SAT	GO:0051246	BP	GO:0051246	regulation of protein metabolic process	53	0.423996	2.02857	0.000783945	0.0142597	0.0117805	417	tags=58%, list=31%, signal=42%	C3/A2M/CST3/RPLP1/RPL10/RPL23/FGF2/TFPI2/EIF1/RPL26/RPS3/UBB/RPS20/APOE/RACK1/HSP90B1/CD81/RPL11/CLU/CAV1/RPL38/DUSP10/LEP/RPL13A/TXN/FGL2/ADIPOQ/GABARAP/SOD1/ARL6IP5/NDUFS4
ASPC VAT/SAT	GO:1901798	BP	GO:1901798	positive regulation of signal transduction by p53 class mediator	6	0.821618	2.01931	0.000370233	0.00773458	0.00638985	242	tags=100%, list=18%, signal=82%	RPL23/RPL26/UBB/RPS20/RPL11/HEXIM1
ASPC VAT/SAT	GO:0002684	BP	GO:0002684	positive regulation of immune system process	25	0.51139	2.019	0.0023431	0.034573	0.0285621	392	tags=68%, list=29%, signal=49%	C3/CFH/SERPING1/C4A/C1S/RPS3/C1QA/CD81/IRF3/HEXIM1/C2/CAV1/DUSP10/LEP/RIOK3/CFB/LGALS1
ASPC VAT/SAT	GO:0032268	BP	GO:0032268	regulation of cellular protein metabolic process	51	0.425642	2.01896	0.00078235	0.0142597	0.0117805	417	tags=59%, list=31%, signal=42%	C3/A2M/CST3/RPLP1/RPL10/RPL23/FGF2/TFPI2/EIF1/RPL26/RPS3/UBB/RPS20/RACK1/HSP90B1/CD81/RPL11/CLU/CAV1/RPL38/DUSP10/LEP/RPL13A/TXN/FGL2/ADIPOQ/GABARAP/SOD1/ARL6IP5/NDUFS4
ASPC VAT/SAT	GO:0016064	BP	GO:0016064	immunoglobulin mediated immune response	7	0.775356	2.00609	0.000551471	0.0109774	0.00906887	259	tags=86%, list=19%, signal=69%	C3/C4A/C1S/C1QA/CD81/C2
ASPC VAT/SAT	GO:0019724	BP	GO:0019724	B cell mediated immunity	7	0.775356	2.00609	0.000551471	0.0109774	0.00906887	259	tags=86%, list=19%, signal=69%	C3/C4A/C1S/C1QA/CD81/C2
ASPC VAT/SAT	GO:0005539	MF	GO:0005539	glycosaminoglycan binding	10	0.68198	2.00487	0.00126881	0.0215902	0.0178365	256	tags=70%, list=19%, signal=57%	FN1/CRISPLD2/FGF2/FSTL1/LPL/APOE/DCN
ASPC VAT/SAT	GO:0051049	BP	GO:0051049	regulation of transport	27	0.496776	2.00468	0.00282862	0.0370707	0.0306256	584	tags=89%, list=44%, signal=51%	C3/NDUFA4/RACK1/CTSS/CD63/CD81/CLU/CAV1/TMBIM6/LEP/ARF1/EEPD1/CDC42/TXN/ADIPOQ/ARL6IP5/PKD2/ATP1A1/LAMP1/ACTG1/HNRNPK/ACAA2/CEP290/FABP5
ASPC VAT/SAT	GO:0097435	BP	GO:0097435	supramolecular fiber organization	24	0.513133	2.00364	0.00286678	0.037151	0.0306919	348	tags=58%, list=26%, signal=44%	HSPA1A/KRT19/S100A10/LUM/TMSB10/RPS3/APOE/HSP90B1/COL1A2/CLU/DCN/ARF1/CDC42/EZR
ASPC VAT/SAT	GO:0002460	BP	GO:0002460	adaptive immune response based on somatic recombination of immune receptors built from immunoglobulin superfamily domains	8	0.73673	2.00283	0.00146306	0.0243075	0.0200814	259	tags=75%, list=19%, signal=61%	C3/C4A/C1S/C1QA/CD81/C2
ASPC VAT/SAT	GO:1901796	BP	GO:1901796	regulation of signal transduction by p53 class mediator	7	0.770372	1.99319	0.000735294	0.0138264	0.0114226	242	tags=86%, list=18%, signal=70%	RPL23/RPL26/UBB/RPS20/RPL11/HEXIM1
ASPC VAT/SAT	GO:0005509	MF	GO:0005509	calcium ion binding	17	0.563451	1.98778	0.00208659	0.0314479	0.0259804	322	tags=59%, list=24%, signal=45%	MGP/TPT1/GLCE/C1S/FSTL1/LPL/CALR/S100A13/MYL6/CALU
ASPC VAT/SAT	GO:0002455	BP	GO:0002455	humoral immune response mediated by circulating immunoglobulin	6	0.808768	1.98772	0.000370233	0.00773458	0.00638985	259	tags=100%, list=19%, signal=81%	C3/C4A/C1S/C1QA/CD81/C2
ASPC VAT/SAT	GO:0007417	BP	GO:0007417	central nervous system development	15	0.585161	1.97512	0.0024687	0.0355657	0.0293823	176	tags=40%, list=13%, signal=35%	C3/CKB/FGF2/UBB/C1QA/COL3A1
ASPC VAT/SAT	GO:0031224	CC	GO:0031224	intrinsic component of membrane	81	0.37449	1.97465	0.000587458	0.0115844	0.00957039	464	tags=63%, list=35%, signal=44%	PNPLA2/GLCE/BLA-DQB/LRRN4CL/HERPUD2/VNN1/SLC1A5/SSR3/NDUFA4/SSR4/APP/SLC26A2/CYB5A/DAD1/SEC61G/ABHD1/PROCR/CD63/CD81/PTGIS/LAPTM4A/F11R/FAM241A/SSR1/ATP5MF/COX7A2/ATP5MK/NDUFB3/RABAC1/COX6A1/TMBIM6/RPN2/MGST1/MXRA8/SLC25A6/ST3GAL6/TMEM14C/SSR2/SURF4/ITGB1/ARL6IP5/PKD2/NDUFS4/COX4I1/VDAC2/HSPA5/ATP5MC3/RELL1/NDUFB10/MGST3/ATP1A1
ASPC VAT/SAT	GO:0050794	BP	GO:0050794	regulation of cellular process	199	0.319876	1.97272	0.000260078	0.00669225	0.00552874	417	tags=48%, list=31%, signal=39%	C3/HSPA1A/A2M/KRT19/CST3/RPLP1/S100A10/CRIP1/PNPLA2/LUM/RPL10/RPL23/RPS6/FGF2/SKAP2/OGN/FSTL1/TFPI2/EIF1/HSPA8/RPL26/RPS3/UBB/PDIA3/C1QA/RPS9/RPS20/NDUFA4/IGFBP6/LPL/SERPINF1/PPARG/COL3A1/APOE/RACK1/SRSF6/PRKG1/DAD1/CTSS/SRSF7/ELOVL5/EEF1A1/CD63/HSP90B1/CD81/RPL11/PTGIS/IRF3/H3-3A/BTG1/ATF4/COL1A2/HEXIM1/CLU/FTH1/DCN/PPM1B/XRCC3/GNG2/CAV1/ATP5IF1/OCIAD1/RPL38/DUSP10/TMBIM6/HNRNPF/LEP/ARF1/GPX4/RP…
ASPC VAT/SAT	GO:0045202	CC	GO:0045202	synapse	24	0.504122	1.96845	0.00337268	0.0413742	0.0341809	330	tags=58%, list=25%, signal=45%	C4A/RPS25/RPS21/RPS3/C1QA/RPS9/RPS20/SH3GL1/RPL19/RPL24/RABAC1/RPL38/ARF1/PALMD
ASPC VAT/SAT	GO:0051346	BP	GO:0051346	negative regulation of hydrolase activity	8	0.723822	1.96774	0.0020117	0.0309832	0.0255965	112	tags=50%, list=8%, signal=46%	C3/A2M/CST3/TFPI2
ASPC VAT/SAT	GO:0044093	BP	GO:0044093	positive regulation of molecular function	23	0.508895	1.96352	0.0035473	0.0430161	0.0355374	412	tags=74%, list=31%, signal=52%	RPLP1/S100A10/FGF2/RPS3/NDUFA4/RACK1/CTSS/CD81/CLU/CAV1/LEP/CDC42/TXN/FGL2/ADIPOQ/SOD1/ARL6IP5
ASPC VAT/SAT	GO:0032270	BP	GO:0032270	positive regulation of cellular protein metabolic process	26	0.490132	1.96132	0.00382505	0.0440408	0.0363839	412	tags=62%, list=31%, signal=43%	C3/RPLP1/FGF2/RPL26/RPS3/UBB/RACK1/CD81/CLU/CAV1/LEP/TXN/FGL2/ADIPOQ/GABARAP/ARL6IP5
ASPC VAT/SAT	GO:0072331	BP	GO:0072331	signal transduction by p53 class mediator	8	0.720886	1.95975	0.0020117	0.0309832	0.0255965	242	tags=75%, list=18%, signal=62%	RPL23/RPL26/UBB/RPS20/RPL11/HEXIM1
ASPC VAT/SAT	GO:0022625	CC	GO:0022625	cytosolic large ribosomal subunit	4	0.926792	1.95972	0.000191205	0.00503467	0.00415935	101	tags=100%, list=8%, signal=93%	RPL10/RPLP2/RPL6/RPL18
ASPC VAT/SAT	GO:0006508	BP	GO:0006508	proteolysis	39	0.441309	1.95618	0.00145938	0.0243075	0.0200814	413	tags=59%, list=31%, signal=42%	C3/A2M/CST3/RPL23/C1S/TFPI2/RPS3/UBB/RACK1/CTSS/HSP90B1/RPL11/CLU/C2/CAV1/ZSWIM8/PMPCA/CFB/FGL2/GABARAP/SOD1/ARL6IP5/CYLD
ASPC VAT/SAT	GO:0061134	MF	GO:0061134	peptidase regulator activity	5	0.849864	1.95006	0.000747943	0.0138435	0.0114367	31	tags=60%, list=2%, signal=59%	C3/A2M/CST3
ASPC VAT/SAT	GO:0015934	CC	GO:0015934	large ribosomal subunit	6	0.792969	1.9489	0.000740466	0.0138264	0.0114226	175	tags=83%, list=13%, signal=73%	RPL10/RPLP2/RPL6/RPL18/RPL27
ASPC VAT/SAT	GO:0005488	MF	GO:0005488	binding	281	0.302482	1.94796	0.000122489	0.00503467	0.00415935	327	tags=36%, list=25%, signal=35%	C3/ACSM1/A2M/ELN/MGP/PFKFB3/FN1/DBI/TPT1/S100A10/RPL37A/RPS27/CRISPLD2/CKB/CRIP1/RPS11/GLCE/RPL37/RPS29/RPL23/RPS6/C1S/RPS21/FGF2/ACSS3/MFAP5/OGN/RPS18/RPL35A/FSTL1/RPL23A/RPL9/HSPA8/SULT1A1/RPL26/SLC1A5/RPS3/UBB/RIMKLB/RPS20/S100G/IGFBP6/LPL/RPS27A/PPARG/EEF1G/EEF1B2/APOE/RPS2/RACK1/RNASE4/SRSF6/RPS15/CYB5A/PRKG1/CTSS/CALR/SRSF7/EEF1A1/HSP90B1/S100A13/CD81/RPL11/PTGIS/IRF3/CTSB/RPL8/H3-3A/BTG1/Z…
ASPC VAT/SAT	GO:0002682	BP	GO:0002682	regulation of immune system process	38	0.441709	1.94712	0.00161865	0.0260713	0.0215386	451	tags=66%, list=34%, signal=45%	C3/CFH/SERPING1/C4A/C1S/RPS3/C1QA/CD81/IRF3/HEXIM1/PPM1B/C2/CAV1/DUSP10/TMBIM6/LEP/RIOK3/SELENOS/CFB/LGALS1/FGL2/ADIPOQ/PRDX2/PRKAR1A/STAT5A
ASPC VAT/SAT	GO:0042110	BP	GO:0042110	T cell activation	12	0.62202	1.94689	0.00249465	0.0355657	0.0293823	451	tags=92%, list=34%, signal=61%	RPS6/RPS3/CD81/CAV1/DUSP10/LEP/LGALS1/FGL2/PRDX2/PRKAR1A/STAT5A
ASPC VAT/SAT	GO:0006952	BP	GO:0006952	defense response	36	0.448481	1.94617	0.00163292	0.026102	0.0215639	428	tags=61%, list=32%, signal=43%	C3/CFH/FN1/C4A/C1S/C1QA/CD81/PTGIS/IRF3/HEXIM1/PPM1B/C2/DUSP10/LEP/RIOK3/CDC42/SELENOS/CFB/FGL2/ADIPOQ/CYLD/PRDX2
ASPC VAT/SAT	GO:0043227	CC	GO:0043227	membrane-bounded organelle	267	0.304204	1.94616	0.0001239	0.00503467	0.00415935	464	tags=51%, list=35%, signal=42%	ACSM1/DBI/TPT1/CRISPLD2/CKB/RPS25/GLCE/RPS29/RPL23/RPS23/RPS6/RPS21/ACSS3/SKAP2/RPL6/RPL18/RPS24/RPL23A/EIF1/HSPA8/RPL26/SLC1A5/RPS28/RPS3/UBB/PDIA3/RPS9/RPS26/RPS3A/RPLP0/SSR3/NDUFA4/RPS10/SSR4/APP/SERPINF1/PPARG/RPL27/CEBPD/RACK1/SRSF6/DAD1/RPL3/RPL15/CTSS/CALR/EEF1A1/CD63/HSP90B1/CD81/RPL11/PTGIS/IRF3/ATP5F1E/CTSB/LAPTM4A/H3-3A/BTG1/ZFYVE21/ANXA2/RPL5/PPIB/ATF4/COL1A2/HEXIM1/CLU/SSR1/ATP5MF/SH…
ASPC VAT/SAT	GO:0010466	BP	GO:0010466	negative regulation of peptidase activity	4	0.918491	1.94217	0.000191205	0.00503467	0.00415935	112	tags=100%, list=8%, signal=92%	C3/A2M/CST3/TFPI2
ASPC VAT/SAT	GO:0010951	BP	GO:0010951	negative regulation of endopeptidase activity	4	0.918491	1.94217	0.000191205	0.00503467	0.00415935	112	tags=100%, list=8%, signal=92%	C3/A2M/CST3/TFPI2
ASPC VAT/SAT	GO:0051050	BP	GO:0051050	positive regulation of transport	16	0.563423	1.94201	0.00263852	0.0362272	0.0299288	343	tags=62%, list=26%, signal=47%	C3/NDUFA4/RACK1/CTSS/CD63/CD81/CLU/CAV1/EEPD1/CDC42
ASPC VAT/SAT	GO:0031401	BP	GO:0031401	positive regulation of protein modification process	18	0.54139	1.94109	0.00329861	0.0407022	0.0336257	400	tags=67%, list=30%, signal=47%	C3/RPLP1/FGF2/RPS3/UBB/RACK1/CD81/CAV1/LEP/TXN/ADIPOQ/GABARAP
ASPC VAT/SAT	GO:0030855	BP	GO:0030855	epithelial cell differentiation	15	0.57403	1.93755	0.00370305	0.0436505	0.0360615	451	tags=87%, list=34%, signal=58%	FGF2/FSTL1/PPARG/SRSF6/CTSB/BTG1/ATF4/CAV1/CDC42/SPRY1/ADIPOQ/SOD1/STAT5A
ASPC VAT/SAT	GO:0048583	BP	GO:0048583	regulation of response to stimulus	82	0.366168	1.93599	0.000732923	0.0138264	0.0114226	451	tags=59%, list=34%, signal=41%	C3/CFH/SERPING1/C4A/RPL23/C1S/FGF2/RPL26/RPS3/UBB/C1QA/RPS20/IGFBP6/COL3A1/RACK1/SRSF6/PRKG1/CD63/CD81/RPL11/PTGIS/IRF3/HEXIM1/CLU/DCN/PPM1B/XRCC3/C2/CAV1/DUSP10/TMBIM6/LEP/RIOK3/CDC42/TXN/SELENOS/DLC1/CFB/SPRY1/FGL2/ADIPOQ/GABARAP/ARL6IP5/CYLD/PRDX2/HSPA5/RELL1/STAT5A
ASPC VAT/SAT	GO:0044085	BP	GO:0044085	cellular component biogenesis	71	0.376987	1.93192	0.000899011	0.0160755	0.0132807	348	tags=46%, list=26%, signal=36%	HSPA1A/KRT19/S100A10/RPS27/RPS25/RPS23/RPS6/RPS24/RPL26/SLC1A5/RPS28/RPS3/RPLP0/RPL27/APOE/RACK1/SRSF6/HSP90B1/H3-3A/COL1A2/CLU/CAV1/ATP5IF1/NDUFB3/RPL24/CCDC69/RPL38/ARF1/GPX4/RPL13A/RIOK3/CDC42/EZR
ASPC VAT/SAT	GO:0062023	CC	GO:0062023	collagen-containing extracellular matrix	8	0.709957	1.93004	0.00219459	0.032841	0.0271313	256	tags=75%, list=19%, signal=61%	ELN/MGP/LUM/ANXA2/CLU/DCN
ASPC VAT/SAT	GO:0043207	BP	GO:0043207	response to external biotic stimulus	31	0.46106	1.9287	0.00314257	0.0392357	0.0324142	428	tags=61%, list=32%, signal=43%	C3/CFH/C4A/C1S/C1QA/IRF3/HEXIM1/PPM1B/C2/CAV1/DUSP10/LEP/RIOK3/CDC42/SELENOS/CFB/FGL2/CYLD/PRDX2
ASPC VAT/SAT	GO:0051707	BP	GO:0051707	response to other organism	31	0.46106	1.9287	0.00314257	0.0392357	0.0324142	428	tags=61%, list=32%, signal=43%	C3/CFH/C4A/C1S/C1QA/IRF3/HEXIM1/PPM1B/C2/CAV1/DUSP10/LEP/RIOK3/CDC42/SELENOS/CFB/FGL2/CYLD/PRDX2
ASPC VAT/SAT	GO:0022407	BP	GO:0022407	regulation of cell-cell adhesion	14	0.582074	1.92485	0.00422684	0.0474395	0.0391918	451	tags=86%, list=34%, signal=57%	RPS3/PRKG1/CD81/CAV1/DUSP10/LEP/LGALS1/FGL2/ADIPOQ/PRDX2/PRKAR1A/STAT5A
ASPC VAT/SAT	GO:0022411	BP	GO:0022411	cellular component disassembly	9	0.680128	1.92483	0.00254592	0.0358615	0.0296266	255	tags=67%, list=19%, signal=54%	C3/RPL23/HSPA8/C1QA/CTSS/SH3GL1
ASPC VAT/SAT	GO:0043231	CC	GO:0043231	intracellular membrane-bounded organelle	262	0.301511	1.92452	0.000124177	0.00503467	0.00415935	464	tags=51%, list=35%, signal=41%	ACSM1/DBI/TPT1/CRISPLD2/CKB/RPS25/GLCE/RPS29/RPL23/RPS23/RPS6/RPS21/ACSS3/SKAP2/RPL6/RPL18/RPS24/RPL23A/EIF1/HSPA8/RPL26/SLC1A5/RPS28/RPS3/UBB/PDIA3/RPS9/RPS26/RPS3A/RPLP0/SSR3/NDUFA4/RPS10/SSR4/APP/SERPINF1/PPARG/RPL27/CEBPD/RACK1/SRSF6/DAD1/RPL3/RPL15/CTSS/CALR/EEF1A1/CD63/HSP90B1/RPL11/PTGIS/IRF3/ATP5F1E/CTSB/LAPTM4A/H3-3A/BTG1/ZFYVE21/ANXA2/RPL5/PPIB/ATF4/COL1A2/HEXIM1/CLU/SSR1/ATP5MF/SH3GL1/…
ASPC VAT/SAT	GO:0045017	BP	GO:0045017	glycerolipid biosynthetic process	6	0.78283	1.92398	0.000925583	0.0164116	0.0135583	86	tags=50%, list=6%, signal=47%	C3/PNPLA2/FGF2
ASPC VAT/SAT	GO:0032501	BP	GO:0032501	multicellular organismal process	119	0.337967	1.92261	0.000278087	0.00706943	0.00584035	306	tags=40%, list=23%, signal=34%	C3/KRT19/MGP/FN1/SERPING1/CKB/LUM/RPL10/HERPUD2/RPS6/FGF2/MFAP5/FSTL1/TFPI2/RPS3/UBB/C1QA/LPL/APP/SERPINF1/COL3A1/APOE/RACK1/SLC26A2/SRSF6/PRKG1/DAD1/PROCR/S100A13/CD81/PTGIS/IRF3/CTSB/H3-3A/BTG1/ANXA2/PPIB/ATF4/COL1A2/HEXIM1/DCN/PPM1B/CAV1/ATP5IF1/RPL24/RPL38/DUSP10/LEP
ASPC VAT/SAT	GO:0002449	BP	GO:0002449	lymphocyte mediated immunity	11	0.633376	1.92128	0.00286996	0.037151	0.0306919	306	tags=64%, list=23%, signal=49%	C3/C4A/C1S/C1QA/CD81/C2/LEP
ASPC VAT/SAT	GO:0001934	BP	GO:0001934	positive regulation of protein phosphorylation	14	0.580846	1.92079	0.00422684	0.0474395	0.0391918	398	tags=71%, list=30%, signal=51%	C3/RPLP1/FGF2/RPS3/RACK1/CD81/CAV1/LEP/TXN/ADIPOQ
ASPC VAT/SAT	GO:0016021	CC	GO:0016021	integral component of membrane	78	0.366485	1.91958	0.00118186	0.0206093	0.0170262	464	tags=63%, list=35%, signal=43%	PNPLA2/GLCE/BLA-DQB/LRRN4CL/HERPUD2/SLC1A5/SSR3/NDUFA4/SSR4/APP/SLC26A2/CYB5A/DAD1/SEC61G/ABHD1/PROCR/CD81/PTGIS/LAPTM4A/F11R/FAM241A/SSR1/ATP5MF/COX7A2/ATP5MK/NDUFB3/RABAC1/COX6A1/TMBIM6/RPN2/MGST1/MXRA8/SLC25A6/ST3GAL6/TMEM14C/SSR2/SURF4/ITGB1/ARL6IP5/PKD2/NDUFS4/COX4I1/VDAC2/HSPA5/ATP5MC3/RELL1/NDUFB10/MGST3/ATP1A1
ASPC VAT/SAT	GO:0010605	BP	GO:0010605	negative regulation of macromolecule metabolic process	50	0.406295	1.91819	0.00266124	0.0362272	0.0299288	317	tags=48%, list=24%, signal=38%	C3/A2M/CST3/RPL23/TFPI2/HSPA8/RPS3/RPS20/PPARG/APOE/RACK1/SRSF6/SRSF7/RPL11/IRF3/H3-3A/ATF4/CLU/PPM1B/CAV1/HNRNPA2B1/DUSP10/TMBIM6/RPL13A
ASPC VAT/SAT	GO:0009892	BP	GO:0009892	negative regulation of metabolic process	55	0.395633	1.91217	0.00171366	0.0271867	0.02246	317	tags=47%, list=24%, signal=38%	C3/A2M/CST3/RPL23/TFPI2/HSPA8/RPS3/RPS20/PPARG/APOE/RACK1/SRSF6/SRSF7/RPL11/PTGIS/IRF3/H3-3A/ATF4/CLU/PPM1B/CAV1/HNRNPA2B1/DUSP10/TMBIM6/LEP/RPL13A
ASPC VAT/SAT	GO:0031399	BP	GO:0031399	regulation of protein modification process	30	0.458493	1.90169	0.00363757	0.0433575	0.0358194	442	tags=63%, list=33%, signal=43%	C3/RPLP1/RPL23/FGF2/RPS3/UBB/RPS20/RACK1/HSP90B1/CD81/CAV1/DUSP10/LEP/TXN/ADIPOQ/GABARAP/SOD1/NDUFS4/HSPA5
ASPC VAT/SAT	GO:0043933	BP	GO:0043933	protein-containing complex subunit organization	42	0.420075	1.89527	0.00242092	0.0354732	0.0293058	343	tags=52%, list=26%, signal=40%	HSPA1A/RPL23/HSPA8/SLC1A5/RPS3/LPL/APOE/RACK1/SRSF6/H3-3A/COL1A2/CLU/SH3GL1/ATP5IF1/NDUFB3/RPL24/RPL38/ARF1/GPX4/RPL13A/RIOK3/CDC42
ASPC VAT/SAT	GO:0031324	BP	GO:0031324	negative regulation of cellular metabolic process	44	0.413669	1.89357	0.00254939	0.0358615	0.0296266	317	tags=48%, list=24%, signal=38%	C3/A2M/CST3/RPL23/TFPI2/HSPA8/RPS3/RPS20/PPARG/RACK1/SRSF6/SRSF7/RPL11/PTGIS/IRF3/ATF4/CAV1/DUSP10/TMBIM6/LEP/RPL13A
ASPC VAT/SAT	GO:0042176	BP	GO:0042176	regulation of protein catabolic process	10	0.643789	1.89259	0.00380642	0.0440408	0.0363839	266	tags=70%, list=20%, signal=56%	RPL23/UBB/RACK1/CD81/RPL11/CLU/CAV1
ASPC VAT/SAT	GO:1903362	BP	GO:1903362	regulation of cellular protein catabolic process	10	0.643789	1.89259	0.00380642	0.0440408	0.0363839	266	tags=70%, list=20%, signal=56%	RPL23/UBB/RACK1/CD81/RPL11/CLU/CAV1
ASPC VAT/SAT	GO:0032502	BP	GO:0032502	developmental process	107	0.337861	1.88355	0.000707014	0.0136862	0.0113068	451	tags=57%, list=34%, signal=41%	C3/KRT19/MGP/FN1/S100A10/CRISPLD2/CKB/RPL10/HERPUD2/RPS6/FGF2/MFAP5/FSTL1/UBB/C1QA/RPS3A/LPL/APP/SERPINF1/PPARG/COL3A1/RACK1/SRSF6/DAD1/CD63/CD81/PTGIS/CTSB/H3-3A/BTG1/ANXA2/PPIB/ATF4/COL1A2/HEXIM1/DCN/CAV1/ATP5IF1/RPL24/OCIAD1/RPL38/DUSP10/LEP/GPX4/PALMD/CDC42/EZR/JUNB/SEMA3C/TMEM14C/SPRY1/LGALS1/FGL2/ADIPOQ/SOD1/NDUFS4/PRDX2/PRKAR1A/HSPA5/SERPINH1/STAT5A
ASPC VAT/SAT	GO:0009967	BP	GO:0009967	positive regulation of signal transduction	39	0.423974	1.87934	0.00259445	0.0362272	0.0299288	266	tags=49%, list=20%, signal=40%	C3/RPL23/FGF2/RPL26/RPS3/UBB/RPS20/IGFBP6/COL3A1/CD63/CD81/RPL11/PTGIS/IRF3/HEXIM1/CLU/DCN/XRCC3/CAV1
ASPC VAT/SAT	GO:0006958	BP	GO:0006958	complement activation, classical pathway	5	0.818435	1.87795	0.00205684	0.0312226	0.0257943	134	tags=80%, list=10%, signal=72%	C3/C4A/C1S/C1QA
ASPC VAT/SAT	GO:0009605	BP	GO:0009605	response to external stimulus	55	0.387673	1.8737	0.0024926	0.0355657	0.0293823	451	tags=58%, list=34%, signal=40%	C3/CFH/SERPING1/C4A/C1S/FGF2/C1QA/PRKG1/CD63/CD81/PTGIS/IRF3/PPIB/ATF4/HEXIM1/PPM1B/C2/CAV1/RPL24/DUSP10/LEP/RIOK3/CDC42/SELENOS/SEMA3C/CFB/FGL2/ADIPOQ/CYLD/PRDX2/HSPA5/STAT5A
ASPC VAT/SAT	GO:0030198	BP	GO:0030198	extracellular matrix organization	8	0.689193	1.8736	0.00365764	0.0433575	0.0358194	266	tags=75%, list=20%, signal=60%	CRISPLD2/LUM/CTSS/COL1A2/DCN/CAV1
ASPC VAT/SAT	GO:0043062	BP	GO:0043062	extracellular structure organization	8	0.689193	1.8736	0.00365764	0.0433575	0.0358194	266	tags=75%, list=20%, signal=60%	CRISPLD2/LUM/CTSS/COL1A2/DCN/CAV1
ASPC VAT/SAT	GO:0045229	BP	GO:0045229	external encapsulating structure organization	8	0.689193	1.8736	0.00365764	0.0433575	0.0358194	266	tags=75%, list=20%, signal=60%	CRISPLD2/LUM/CTSS/COL1A2/DCN/CAV1
ASPC VAT/SAT	GO:0004866	MF	GO:0004866	endopeptidase inhibitor activity	3	0.978884	1.86753	0.000193274	0.00503467	0.00415935	31	tags=100%, list=2%, signal=98%	C3/A2M/CST3
ASPC VAT/SAT	GO:0030414	MF	GO:0030414	peptidase inhibitor activity	3	0.978884	1.86753	0.000193274	0.00503467	0.00415935	31	tags=100%, list=2%, signal=98%	C3/A2M/CST3
ASPC VAT/SAT	GO:0061135	MF	GO:0061135	endopeptidase regulator activity	3	0.978884	1.86753	0.000193274	0.00503467	0.00415935	31	tags=100%, list=2%, signal=98%	C3/A2M/CST3
ASPC VAT/SAT	GO:0005788	CC	GO:0005788	endoplasmic reticulum lumen	8	0.686335	1.86583	0.00384053	0.0440408	0.0363839	322	tags=88%, list=24%, signal=67%	PDIA3/CALR/HSP90B1/PPIB/CLU/P4HB/CALU
ASPC VAT/SAT	GO:0010647	BP	GO:0010647	positive regulation of cell communication	40	0.417264	1.86459	0.00274061	0.0365993	0.0302362	266	tags=48%, list=20%, signal=39%	C3/RPL23/FGF2/RPL26/RPS3/UBB/RPS20/IGFBP6/COL3A1/CD63/CD81/RPL11/PTGIS/IRF3/HEXIM1/CLU/DCN/XRCC3/CAV1
ASPC VAT/SAT	GO:0023056	BP	GO:0023056	positive regulation of signaling	40	0.417264	1.86459	0.00274061	0.0365993	0.0302362	266	tags=48%, list=20%, signal=39%	C3/RPL23/FGF2/RPL26/RPS3/UBB/RPS20/IGFBP6/COL3A1/CD63/CD81/RPL11/PTGIS/IRF3/HEXIM1/CLU/DCN/XRCC3/CAV1
ASPC VAT/SAT	GO:0048856	BP	GO:0048856	anatomical structure development	96	0.339954	1.85927	0.000859353	0.0154977	0.0128033	451	tags=57%, list=34%, signal=41%	C3/KRT19/MGP/FN1/S100A10/CRISPLD2/CKB/RPL10/RPS6/FGF2/MFAP5/FSTL1/UBB/C1QA/APP/SERPINF1/PPARG/COL3A1/RACK1/SRSF6/DAD1/CD81/PTGIS/CTSB/H3-3A/BTG1/ANXA2/PPIB/ATF4/COL1A2/HEXIM1/DCN/CAV1/ATP5IF1/RPL24/RPL38/DUSP10/LEP/PALMD/CDC42/EZR/JUNB/SEMA3C/TMEM14C/SPRY1/LGALS1/FGL2/ADIPOQ/SOD1/NDUFS4/PRDX2/PRKAR1A/HSPA5/SERPINH1/STAT5A
ASPC VAT/SAT	GO:0071840	BP	GO:0071840	cellular component organization or biogenesis	122	0.324745	1.85472	0.000417014	0.00862647	0.00712668	442	tags=52%, list=33%, signal=39%	C3/HSPA1A/KRT19/S100A10/RPS27/CRISPLD2/RPS25/LUM/RPL23/RPS23/RPS6/TMSB10/RPS24/HSPA8/RPL26/SLC1A5/RPS28/RPS3/UBB/C1QA/RPLP0/LPL/RPL27/APOE/RACK1/SRSF6/CTSS/CD63/HSP90B1/H3-3A/COL1A2/CLU/SH3GL1/DCN/XRCC3/CAV1/ATP5IF1/NDUFB3/RPL24/CCDC69/RPL38/ARF1/GPX4/RPL13A/MCM7/CIDEC/RIOK3/CDC42/EZR/PMPCA/SEMA3C/CAPZA1/H1-2/SURF4/GABARAP/MYL12A/SOD1/CYLD/PKD2/NDUFS4/RAN/PRKAR1A/VDAC2/HSPA5
ASPC VAT/SAT	GO:0046486	BP	GO:0046486	glycerolipid metabolic process	8	0.681787	1.85346	0.00420629	0.0474395	0.0391918	159	tags=50%, list=12%, signal=44%	C3/PNPLA2/FGF2/LPL
ASPC VAT/SAT	GO:0007275	BP	GO:0007275	multicellular organism development	85	0.346669	1.84956	0.00188899	0.0297445	0.0245731	451	tags=58%, list=34%, signal=41%	C3/KRT19/MGP/FN1/CKB/RPL10/RPS6/FGF2/MFAP5/UBB/C1QA/APP/SERPINF1/COL3A1/RACK1/SRSF6/DAD1/CD81/PTGIS/CTSB/H3-3A/BTG1/ANXA2/PPIB/ATF4/COL1A2/HEXIM1/DCN/CAV1/ATP5IF1/RPL24/RPL38/DUSP10/LEP/CDC42/JUNB/SEMA3C/TMEM14C/SPRY1/LGALS1/FGL2/ADIPOQ/SOD1/NDUFS4/PRDX2/PRKAR1A/HSPA5/SERPINH1/STAT5A
ASPC VAT/SAT	GO:0005886	CC	GO:0005886	plasma membrane	65	0.366162	1.84252	0.00272645	0.0365993	0.0302362	414	tags=55%, list=31%, signal=40%	B2M/KRT19/S100A10/PNPLA2/VNN1/SLC1A5/RPS3/S100G/LPL/APP/RACK1/SLC26A2/PRKG1/EEF1A1/CD63/CD81/PTGIS/CTSB/F11R/ANXA2/ATF4/UBA52/GNG2/CAV1/RPSA/RABAC1/ARF1/CDC42/MXRA8/EZR/ITGB1/GABARAP/SOD1/ARL6IP5/CYLD/PKD2
ASPC VAT/SAT	GO:2001235	BP	GO:2001235	positive regulation of apoptotic signaling pathway	5	0.80287	1.84223	0.00280479	0.0369881	0.0305574	266	tags=100%, list=20%, signal=80%	RPL26/RPS3/UBB/CLU/CAV1
ASPC VAT/SAT	GO:2001244	BP	GO:2001244	positive regulation of intrinsic apoptotic signaling pathway	5	0.80287	1.84223	0.00280479	0.0369881	0.0305574	266	tags=100%, list=20%, signal=80%	RPL26/RPS3/UBB/CLU/CAV1
ASPC VAT/SAT	GO:0030867	CC	GO:0030867	rough endoplasmic reticulum membrane	4	0.870943	1.84163	0.00152964	0.0248272	0.0205108	175	tags=100%, list=13%, signal=87%	RPS29/RPS28/RPS26/RPL27
ASPC VAT/SAT	GO:0098554	CC	GO:0098554	cytoplasmic side of endoplasmic reticulum membrane	4	0.870943	1.84163	0.00152964	0.0248272	0.0205108	175	tags=100%, list=13%, signal=87%	RPS29/RPS28/RPS26/RPL27
ASPC VAT/SAT	GO:0098556	CC	GO:0098556	cytoplasmic side of rough endoplasmic reticulum membrane	4	0.870943	1.84163	0.00152964	0.0248272	0.0205108	175	tags=100%, list=13%, signal=87%	RPS29/RPS28/RPS26/RPL27
ASPC VAT/SAT	GO:0006414	BP	GO:0006414	translational elongation	5	0.793523	1.82079	0.00317876	0.039454	0.0325946	185	tags=80%, list=14%, signal=69%	RPLP1/RPLP2/EEF1G/RACK1
ASPC VAT/SAT	GO:0048731	BP	GO:0048731	system development	82	0.343307	1.81512	0.00249194	0.0355657	0.0293823	451	tags=57%, list=34%, signal=40%	C3/KRT19/MGP/FN1/CKB/RPL10/RPS6/FGF2/MFAP5/UBB/C1QA/APP/SERPINF1/COL3A1/SRSF6/CD81/PTGIS/CTSB/H3-3A/BTG1/ANXA2/PPIB/ATF4/COL1A2/HEXIM1/DCN/CAV1/ATP5IF1/RPL24/RPL38/DUSP10/LEP/CDC42/JUNB/SEMA3C/TMEM14C/SPRY1/LGALS1/FGL2/ADIPOQ/SOD1/NDUFS4/PRDX2/PRKAR1A/HSPA5/SERPINH1/STAT5A
ASPC VAT/SAT	GO:0031090	CC	GO:0031090	organelle membrane	82	0.341395	1.80502	0.00263852	0.0362272	0.0299288	523	tags=66%, list=39%, signal=43%	GLCE/RPS29/RPS28/RPS3/RPS26/SSR3/NDUFA4/SSR4/RPL27/DAD1/CD63/HSP90B1/PTGIS/ATP5F1E/LAPTM4A/CLU/SSR1/ATP5MF/SH3GL1/COX7A2/CAV1/ATP5MK/ATP5IF1/NDUFB3/MTARC2/TMBIM6/COX5A/CALU/MGST1/FKBP2/MXRA8/SLC25A6/PMPCA/ATP5PO/ST3GAL6/SSR2/SURF4/GABARAP/MRPL15/ARL6IP5/PKD2/NDUFS4/COX4I1/HSPA5/ATP5MC3/NDUFB10/MGST3/ATP5ME/C18H19orf12/ATP5PD/PTGDS/GABARAPL1/LAMP1/TLR3
ASPC VAT/SAT	GO:0048513	BP	GO:0048513	animal organ development	63	0.359209	1.79223	0.00412655	0.0470649	0.0388823	451	tags=63%, list=34%, signal=44%	KRT19/MGP/CKB/RPL10/RPS6/FGF2/MFAP5/UBB/SERPINF1/COL3A1/SRSF6/CD81/CTSB/H3-3A/ANXA2/PPIB/ATF4/COL1A2/HEXIM1/CAV1/ATP5IF1/RPL24/RPL38/DUSP10/LEP/CDC42/JUNB/SEMA3C/TMEM14C/SPRY1/LGALS1/FGL2/ADIPOQ/SOD1/NDUFS4/PRDX2/PRKAR1A/HSPA5/SERPINH1/STAT5A
ASPC VAT/SAT	GO:0006810	BP	GO:0006810	transport	86	0.334877	1.79112	0.00290192	0.0373356	0.0308445	584	tags=72%, list=44%, signal=43%	C3/S100A10/FGF2/HSPA8/SLC1A5/UBB/SSR3/NDUFA4/APOE/RACK1/SLC26A2/CTSS/SEC61G/SRSF7/CD63/HSP90B1/S100A13/CD81/ANXA2/CLU/SH3GL1/CAV1/HNRNPA2B1/COX6A1/TMBIM6/LEP/ARF1/COX5A/EEPD1/CDC42/TXN/SLC25A6/PMPCA/ITGB1/ADIPOQ/GABARAP/LASP1/ARL6IP5/PKD2/RAN/COX4I1/VDAC2/HSPA5/PSAP/STAT5A/ATP5ME/ATP1A1/LGALS3BP/ATP5PD/PTGDS/COL1A1/LAMP1/GHR/LSG1/ACTG1/HSPB1/HNRNPK/DPYSL2/SCAP/ACAA2/CEP290/FABP5
ASPC VAT/SAT	GO:0065008	BP	GO:0065008	regulation of biological quality	69	0.350329	1.78806	0.00434522	0.0482938	0.0398975	358	tags=48%, list=27%, signal=37%	FN1/SERPING1/CKB/PNPLA2/RPL23/RPS6/FGF2/RPS24/TFPI2/SULT1A1/UBB/LPL/RPS5/PRKG1/DAD1/CALR/PROCR/CD81/CTSB/PPIB/ATF4/COL1A2/CLU/DCN/CAV1/ATP5IF1/TMBIM6/LEP/ARF1/PALMD/EZR/TXN/SELENOS
ASPC VAT/SAT	GO:0048522	BP	GO:0048522	positive regulation of cellular process	111	0.316939	1.78008	0.00197211	0.0308233	0.0254644	417	tags=49%, list=31%, signal=36%	C3/HSPA1A/RPLP1/S100A10/PNPLA2/LUM/RPL23/RPS6/FGF2/RPL26/RPS3/UBB/PDIA3/C1QA/RPS9/RPS20/NDUFA4/IGFBP6/LPL/SERPINF1/PPARG/COL3A1/RACK1/CTSS/ELOVL5/CD63/CD81/RPL11/PTGIS/IRF3/BTG1/ATF4/HEXIM1/CLU/DCN/XRCC3/CAV1/DUSP10/LEP/ARF1/ZSWIM8/CDC42/TXN/JUNB/SEMA3C/LGALS1/FGL2/SURF4/ITGB1/ADIPOQ/GABARAP/ARL6IP5/NACA/NDUFS4
ASPC VAT/SAT	GO:0051234	BP	GO:0051234	establishment of localization	87	0.330042	1.77098	0.00347323	0.0423613	0.0349964	584	tags=71%, list=44%, signal=43%	C3/S100A10/FGF2/HSPA8/SLC1A5/UBB/SSR3/NDUFA4/APOE/RACK1/SLC26A2/CTSS/SEC61G/SRSF7/CD63/HSP90B1/S100A13/CD81/ANXA2/CLU/SH3GL1/CAV1/HNRNPA2B1/COX6A1/TMBIM6/LEP/ARF1/COX5A/EEPD1/CDC42/TXN/SLC25A6/PMPCA/ITGB1/ADIPOQ/GABARAP/LASP1/ARL6IP5/PKD2/RAN/COX4I1/VDAC2/HSPA5/PSAP/STAT5A/ATP5ME/ATP1A1/LGALS3BP/ATP5PD/PTGDS/COL1A1/LAMP1/GHR/LSG1/ACTG1/HSPB1/HNRNPK/DPYSL2/SCAP/ACAA2/CEP290/FABP5
ASPC VAT/SAT	GO:0006957	BP	GO:0006957	complement activation, alternative pathway	3	0.908978	1.73416	0.00231929	0.0344627	0.028471	19	tags=67%, list=1%, signal=66%	C3/CFH
ASPC VAT/SAT	GO:0046460	BP	GO:0046460	neutral lipid biosynthetic process	3	0.900983	1.71891	0.00309239	0.0392357	0.0324142	59	tags=67%, list=4%, signal=64%	C3/PNPLA2
ASPC VAT/SAT	GO:0046463	BP	GO:0046463	acylglycerol biosynthetic process	3	0.900983	1.71891	0.00309239	0.0392357	0.0324142	59	tags=67%, list=4%, signal=64%	C3/PNPLA2
ASPC VAT/SAT	GO:0060255	BP	GO:0060255	regulation of macromolecule metabolic process	118	0.301328	1.71162	0.00375783	0.0440408	0.0363839	417	tags=47%, list=31%, signal=36%	C3/A2M/CST3/RPLP1/LUM/RPL10/RPL23/FGF2/TFPI2/EIF1/HSPA8/RPL26/RPS3/UBB/RPS20/LPL/PPARG/APOE/RACK1/SRSF6/SRSF7/CD63/HSP90B1/S100A13/CD81/RPL11/PTGIS/IRF3/H3-3A/ATF4/CLU/DCN/PPM1B/CAV1/HNRNPA2B1/RPL38/DUSP10/TMBIM6/HNRNPF/LEP/ARF1/RPL13A/RIOK3/ZSWIM8/TXN/JUNB/SELENOS/FGL2/SRSF2/ADIPOQ/GABARAP/SOD1/ARL6IP5/CYLD/NACA/NDUFS4
ASPC VAT/SAT	GO:0019222	BP	GO:0019222	regulation of metabolic process	133	0.295006	1.7099	0.00205677	0.0312226	0.0257943	417	tags=48%, list=31%, signal=37%	C3/A2M/CST3/RPLP1/PNPLA2/LUM/RPL10/RPL23/FGF2/TFPI2/EIF1/HSPA8/RPL26/RPS3/UBB/RPS20/NDUFA4/LPL/PPARG/APOE/RACK1/SRSF6/SRSF7/ELOVL5/EEF1A1/CD63/HSP90B1/S100A13/CD81/RPL11/PTGIS/IRF3/H3-3A/ATF4/CLU/DCN/PPM1B/CAV1/HNRNPA2B1/RPL38/DUSP10/TMBIM6/HNRNPF/LEP/ARF1/RPL13A/MCM7/RIOK3/ZSWIM8/CDC42/TXN/JUNB/SELENOS/TMEM14C/FGL2/SRSF2/ITGB1/ADIPOQ/GABARAP/SOD1/ARL6IP5/CYLD/NACA/NDUFS4
ASPC VAT/SAT	GO:0005515	MF	GO:0005515	protein binding	141	0.289968	1.69893	0.00312883	0.0392357	0.0324142	416	tags=46%, list=31%, signal=35%	C3/A2M/ELN/FN1/S100A10/CKB/GLCE/RPL23/RPS6/RPS21/FGF2/MFAP5/OGN/HSPA8/RPS3/UBB/RPS20/IGFBP6/LPL/APOE/RACK1/CYB5A/CTSS/CALR/SRSF7/EEF1A1/HSP90B1/CD81/IRF3/CTSB/H3-3A/BTG1/ANXA2/PPIB/ATF4/COL1A2/HEXIM1/CLU/SH3GL1/DCN/GNG2/CAV1/RPSA/ATP5IF1/DUSP10/TMBIM6/LEP/P4HB/ARF1/GPX4/RIOK3/CDC42/EZR/TXN/SELENOS/H1-2/NUCB1/ITGB1/ADIPOQ/GABARAP/HSPE1/MYL12A/SOD1/CYLD/NACA
ASPC VAT/SAT	GO:0050896	BP	GO:0050896	response to stimulus	176	0.276792	1.67612	0.00265604	0.0362272	0.0299288	417	tags=46%, list=31%, signal=36%	C3/B2M/KRT19/CFH/FN1/SERPING1/C4A/CRIP1/BLA-DQB/RPL23/RPS6/C1S/FGF2/OGN/TFPI2/RPL26/RPS3/UBB/C1QA/RPS20/IGFBP6/LPL/PPARG/COL3A1/RACK1/SRSF6/PRKG1/CTSS/SRSF7/EEF1A1/PROCR/CD63/HSP90B1/S100A13/CD81/RPL11/PTGIS/IRF3/CTSB/PPIB/ATF4/COL1A2/HEXIM1/CLU/FTH1/DCN/PPM1B/XRCC3/C2/GNG2/CAV1/RPL24/MTARC2/DUSP10/TMBIM6/LEP/GPX4/MCM7/EEPD1/RIOK3/CDC42/TXN/HBP1/JUNB/SELENOS/SEMA3C/DLC1/CFB/ST3GAL6/NUCB1/SPRY1/LG…
ASPC VAT/SAT	GO:0048009	BP	GO:0048009	insulin-like growth factor receptor signaling pathway	3	-0.879162	-1.72138	0.00434873	0.0482938	0.0398975	8	tags=100%, list=1%, signal=100%	IGFBP3/IGFBP5
AD VAT/SAT	GO:0006412	BP	GO:0006412	translation	52	0.550249	2.68837	0.000161108	0.0331145	0.0296488	534	tags=90%, list=41%, signal=56%	RPL23A/RPS27/RPL10/RPL37/RPL26/RPS29/RPL39/EIF4EBP1/RPL27A/RPL5/RPLP1/RPS13/EIF4A2/RPS11/RPS23/RPS3A/RPS24/RPS6/RPL23/RPS8/RPL10A/RPS20/EIF1/RPS17/RPL6/RPL37A/RPS18/RPS12/RPL18/RPL35/RPL18A/RPS21/RPL27/RPS16/RACK1/RPL36A/RPS7/EIF3E/MRPL33/RPS15A/RPS19/RPL11/EIF2B2/RPS28/RPL13A/RPL38/PABPC1
AD VAT/SAT	GO:0043043	BP	GO:0043043	peptide biosynthetic process	52	0.550249	2.68837	0.000161108	0.0331145	0.0296488	534	tags=90%, list=41%, signal=56%	RPL23A/RPS27/RPL10/RPL37/RPL26/RPS29/RPL39/EIF4EBP1/RPL27A/RPL5/RPLP1/RPS13/EIF4A2/RPS11/RPS23/RPS3A/RPS24/RPS6/RPL23/RPS8/RPL10A/RPS20/EIF1/RPS17/RPL6/RPL37A/RPS18/RPS12/RPL18/RPL35/RPL18A/RPS21/RPL27/RPS16/RACK1/RPL36A/RPS7/EIF3E/MRPL33/RPS15A/RPS19/RPL11/EIF2B2/RPS28/RPL13A/RPL38/PABPC1
AD VAT/SAT	GO:0006518	BP	GO:0006518	peptide metabolic process	55	0.526674	2.60918	0.000159949	0.0331145	0.0296488	534	tags=87%, list=41%, signal=54%	RPL23A/RPS27/RPL10/RPL37/RPL26/RPS29/RPL39/EIF4EBP1/RPL27A/RPL5/RPLP1/RPS13/EIF4A2/RPS11/RPS23/RPS3A/RPS24/RPS6/RPL23/RPS8/RPL10A/RPS20/EIF1/RPS17/RPL6/RPL37A/RPS18/RPS12/RPL18/RPL35/RPL18A/RPS21/RPL27/RPS16/RACK1/RPL36A/RPS7/EIF3E/MRPL33/RPS15A/GSTA4/RPS19/RPL11/EIF2B2/RPS28/RPL13A/RPL38/PABPC1
AD VAT/SAT	GO:0043604	BP	GO:0043604	amide biosynthetic process	54	0.520426	2.57057	0.000160128	0.0331145	0.0296488	534	tags=87%, list=41%, signal=54%	RPL23A/RPS27/RPL10/RPL37/RPL26/RPS29/RPL39/EIF4EBP1/RPL27A/RPL5/RPLP1/RPS13/EIF4A2/RPS11/RPS23/RPS3A/RPS24/RPS6/RPL23/RPS8/RPL10A/RPS20/EIF1/RPS17/RPL6/RPL37A/RPS18/RPS12/RPL18/RPL35/RPL18A/RPS21/RPL27/RPS16/RACK1/RPL36A/RPS7/EIF3E/MRPL33/RPS15A/RPS19/RPL11/EIF2B2/RPS28/RPL13A/RPL38/PABPC1
AD VAT/SAT	GO:0043603	BP	GO:0043603	cellular amide metabolic process	62	0.456659	2.33523	0.000156838	0.0331145	0.0296488	534	tags=79%, list=41%, signal=49%	VNN1/RPL23A/RPS27/RPL10/RPL37/RPL26/RPS29/RPL39/EIF4EBP1/RPL27A/RPL5/RPLP1/RPS13/EIF4A2/RPS11/RPS23/RPS3A/RPS24/RPS6/RPL23/RPS8/RPL10A/RPS20/EIF1/RPS17/RPL6/RPL37A/RPS18/RPS12/RPL18/RPL35/RPL18A/RPS21/RPL27/RPS16/RACK1/RPL36A/RPS7/EIF3E/MRPL33/RPS15A/GSTA4/RPS19/RPL11/EIF2B2/RPS28/RPL13A/RPL38/PABPC1
AD VAT/SAT	GO:0022626	CC	GO:0022626	cytosolic ribosome	14	0.649393	2.1729	0.000902853	0.0495139	0.0443318	413	tags=93%, list=32%, signal=64%	RPL10/RPS29/RPS11/RPS23/RPS3A/RPS24/RPS6/RPL6/RPL37A/RPS18/RPL18/RPS21/RPS5
AD VAT/SAT	GO:0006959	BP	GO:0006959	humoral immune response	11	0.697324	2.15087	0.000910084	0.0495139	0.0443318	165	tags=55%, list=13%, signal=48%	C3/CFB/C1QA/C1QB/SERPING1/CFH
AD VAT/SAT	GO:0006956	BP	GO:0006956	complement activation	10	0.723347	2.15051	0.000369413	0.0385667	0.0345304	165	tags=60%, list=13%, signal=53%	C3/CFB/C1QA/C1QB/SERPING1/CFH
AD VAT/SAT	GO:0003002	BP	GO:0003002	regionalization	6	0.843811	2.09353	0.000189466	0.0331145	0.0296488	76	tags=67%, list=6%, signal=63%	C3/FGF2/C1QA/SEMA3C
AD VAT/SAT	GO:0007389	BP	GO:0007389	pattern specification process	6	0.843811	2.09353	0.000189466	0.0331145	0.0296488	76	tags=67%, list=6%, signal=63%	C3/FGF2/C1QA/SEMA3C
AD VAT/SAT	GO:1901566	BP	GO:1901566	organonitrogen compound biosynthetic process	73	0.386442	2.05106	0.00030774	0.033819	0.0302795	438	tags=64%, list=34%, signal=45%	GLCE/RPL23A/RPS27/RPL10/RPL37/RPL26/RPS29/RPL39/EIF4EBP1/RPL27A/RPL5/RPLP1/DPYD/RPS13/EIF4A2/RPS11/RPS23/RPS3A/RPS24/RPS6/RPL23/RPS8/RPL10A/RPS20/EIF1/RPS17/PNP/RPL6/IMPDH1/RPL37A/RPS18/RPS12/RPL18/NMT1/RPL35/GUCY1A1/RPL18A/RPS21/RPL27/RPS16/RACK1/RPL36A/RPS7/EIF3E/NDST2/MRPL33/RPS15A
AD VAT/SAT	GO:0048880	BP	GO:0048880	sensory system development	6	0.821824	2.03898	0.000189466	0.0331145	0.0296488	59	tags=50%, list=5%, signal=48%	C3/FGF2/C1QA
AD VAT/SAT	GO:0150063	BP	GO:0150063	visual system development	6	0.821824	2.03898	0.000189466	0.0331145	0.0296488	59	tags=50%, list=5%, signal=48%	C3/FGF2/C1QA
AD VAT/SAT	GO:0150146	BP	GO:0150146	cell junction disassembly	4	0.928296	1.99074	0.000193199	0.0331145	0.0296488	97	tags=100%, list=7%, signal=93%	C3/C1QA/C1QB/PIK3R1
AD VAT/SAT	GO:0008630	BP	GO:0008630	intrinsic apoptotic signaling pathway in response to DNA damage	4	0.915189	1.96263	0.000193199	0.0331145	0.0296488	114	tags=100%, list=9%, signal=92%	DDIT4/CRIP1/PIK3R1/RPL26
AD VAT/SAT	GO:0098883	BP	GO:0098883	synapse pruning	3	0.928351	1.80376	0.000774443	0.0495139	0.0443318	96	tags=100%, list=7%, signal=93%	C3/C1QA/C1QB
AD VAT/SAT	GO:0005515	MF	GO:0005515	protein binding	145	-0.263265	-1.80594	0.000664452	0.0495139	0.0443318	192	tags=29%, list=15%, signal=28%	ACTG1/CREB3/MDH2/ANXA6/PDGFA/FKBP4/PLPP3/IGF2/GPX4/HSPA8/MAEA/TPI1/PNPO/ACTB/UBC/DNAJA1/GADD45A/ANXA2/CCN2/PLA2R1/HSPD1/SBDS/SLC4A4/GKAP1/HSPB8/COL1A1/SMC1A/HSP90AB1/LDLR/HSPB1/FABP5/TPM1/CACYBP/NDUFAF4/DCN/LONP2/CRYAB/CALD1/HSP90AA1/SERPINH1/HSPH1/FOS
AD VAT/SAT	GO:0044281	BP	GO:0044281	small molecule metabolic process	79	-0.312609	-1.88804	0.000863807	0.0495139	0.0443318	156	tags=30%, list=12%, signal=28%	PLPP3/IGF2/GPX4/TPI1/PNPO/ACAA2/CBR4/HSD17B12/PEDS1/ENO1/PGP/IGFBP3/LSS/LDLR/FABP5/GLYAT/INSIG1/LONP2/IDI1/ACLY/SCD/EGR1/QPRT/FASN
AD VAT/SAT	GO:0042221	BP	GO:0042221	response to chemical	91	-0.304759	-1.8992	0.00059755	0.0479879	0.0429655	207	tags=34%, list=16%, signal=31%	DPYSL2/PGK1/VCP/UBXN4/ACTG1/CREB3/PDGFA/MPP1/IGF2/GPX4/ACTB/RSRC1/DNAJA1/PLA2R1/SBDS/IGFBP3/GKAP1/COL1A1/CLDN5/HSP90AB1/LDLR/HSPB1/JUNB/CACYBP/DCN/GLYAT/CCL2/HSP90AA1/FOS/SCD/EGR1
AD VAT/SAT	GO:0005739	CC	GO:0005739	mitochondrion	100	-0.301884	-1.9263	0.000904977	0.0495139	0.0443318	613	tags=75%, list=47%, signal=43%	MRPS2/SLC25A3/PHB/MGST1/NDUFB10/TFAM/NDUFS6/NDUFC1/ATP5PD/NDUFA8/ACADS/ATAD1/COX6B1/COX7A2/NDUFS3/ATP5MC1/TOMM5/PARK7/NDUFA11/ABHD6/REXO2/NDUFA6/COQ6/NDUFAB1/ACO2/ATP5F1D/SLC25A34/ENDOG/SLC25A37/MRPL21/NDUFB9/NR4A1/DLAT/ACADSB/SOD1/CYC1/FAM210A/ATP5MF/PSMB4/MRPL51/ATP5MC3/NDUFS2/LACTB/LDHB/OGDH/NDUFV3/NDUFS7/CYRIB/TIMM8A/COX14/NDUFA9/ETFRF1/HSPA9/PRNP/DYNLL1/DEGS1/MDH2/ANXA6/COX5B/UQCRC1/FKBP4/CO…
AD VAT/SAT	GO:0006629	BP	GO:0006629	lipid metabolic process	54	-0.359169	-1.96787	0.000798509	0.0495139	0.0443318	156	tags=33%, list=12%, signal=31%	PLPP3/GPX4/ACAA2/CBR4/HSD17B12/PEDS1/PGP/LSS/LDLR/FABP5/INSIG1/PCYT2/LONP2/IDI1/ACLY/SCD/EGR1/FASN
AD VAT/SAT	GO:0016491	MF	GO:0016491	oxidoreductase activity	46	-0.379378	-1.97793	0.000523013	0.0455021	0.0407399	378	tags=63%, list=29%, signal=46%	COQ6/NDUFAB1/CYP51A1/IDH3B/ASPH/ACADSB/SOD1/CYC1/ALDH1A1/BLVRB/NDUFS2/LDHB/OGDH/NDUFS7/NDUFA9/PRDX1/PGK1/COX6A1/MDH2/COX4I1/GPX4/UQCRFS1/CBR4/HSD17B12/NDUFS8/PEDS1/NDUFV1/SCD/FASN
AD VAT/SAT	GO:0042802	MF	GO:0042802	identical protein binding	52	-0.370901	-2.01187	0.000790514	0.0495139	0.0443318	203	tags=42%, list=16%, signal=37%	PSMA7/ACTG1/CREB3/MDH2/PDGFA/GPX4/TPI1/PNPO/ACTB/GADD45A/GKAP1/HSPB8/COL1A1/LDLR/HSPB1/FABP5/TPM1/CACYBP/DCN/CRYAB/HSP90AA1/FOS
AD VAT/SAT	GO:0009612	BP	GO:0009612	response to mechanical stimulus	4	-0.912876	-2.01315	0.000207082	0.0331145	0.0296488	118	tags=100%, list=9%, signal=91%	GADD45A/COL1A1/FOS
AD VAT/SAT	GO:0060348	BP	GO:0060348	bone development	6	-0.78326	-2.02076	0.000846382	0.0495139	0.0443318	186	tags=83%, list=14%, signal=72%	ANXA6/SBDS/COL1A1/INSIG1/SERPINH1
AD VAT/SAT	GO:0046983	MF	GO:0046983	protein dimerization activity	37	-0.424323	-2.08838	0.000761421	0.0495139	0.0443318	189	tags=43%, list=15%, signal=38%	CREB3/MDH2/PDGFA/TPI1/PNPO/GADD45A/HSPB8/SMC1A/HSP90AB1/HSPB1/TPM1/CACYBP/DCN/CRYAB/HSP90AA1/FOS
AD VAT/SAT	GO:0031966	CC	GO:0031966	mitochondrial membrane	60	-0.376467	-2.11566	0.000549149	0.0458649	0.0410648	613	tags=80%, list=47%, signal=44%	MRPS2/SLC25A3/PHB/MGST1/NDUFB10/NDUFS6/NDUFC1/ATP5PD/NDUFA8/ATAD1/COX6B1/COX7A2/NDUFS3/ATP5MC1/TOMM5/NDUFA11/ABHD6/NDUFA6/COQ6/NDUFAB1/ATP5F1D/SLC25A34/SLC25A37/MRPL21/NDUFB9/CYC1/ATP5MF/MRPL51/ATP5MC3/NDUFS2/LDHB/NDUFV3/NDUFS7/TIMM8A/COX14/NDUFA9/PRNP/DEGS1/ANXA6/COX5B/UQCRC1/COX4I1/UQCRFS1/NDUFA10/NDUFS8/NDUFV1/NDUFAF4/SLC25A4
AD VAT/SAT	GO:0005746	CC	GO:0005746	mitochondrial respirasome	22	-0.513683	-2.15082	0.000948542	0.0495139	0.0443318	645	tags=100%, list=50%, signal=51%	NDUFS5/NDUFB10/NDUFS6/NDUFC1/NDUFA8/COX7A2/NDUFS3/NDUFA11/NDUFA6/NDUFAB1/NDUFB9/NDUFS2/NDUFV3/NDUFS7/NDUFA9/COX5B/COX4I1/UQCRFS1/NDUFA10/NDUFS8/NDUFV1
AD VAT/SAT	GO:0005740	CC	GO:0005740	mitochondrial envelope	62	-0.381617	-2.16288	0.000275786	0.0331145	0.0296488	613	tags=81%, list=47%, signal=45%	MRPS2/SLC25A3/PHB/MGST1/NDUFB10/NDUFS6/NDUFC1/ATP5PD/NDUFA8/ATAD1/COX6B1/COX7A2/NDUFS3/ATP5MC1/TOMM5/PARK7/NDUFA11/ABHD6/REXO2/NDUFA6/COQ6/NDUFAB1/ATP5F1D/SLC25A34/SLC25A37/MRPL21/NDUFB9/CYC1/ATP5MF/MRPL51/ATP5MC3/NDUFS2/LDHB/NDUFV3/NDUFS7/TIMM8A/COX14/NDUFA9/PRNP/DEGS1/ANXA6/COX5B/UQCRC1/COX4I1/UQCRFS1/NDUFA10/NDUFS8/NDUFV1/NDUFAF4/SLC25A4
AD VAT/SAT	GO:0044283	BP	GO:0044283	small molecule biosynthetic process	30	-0.471497	-2.18261	0.000735655	0.0495139	0.0443318	140	tags=40%, list=11%, signal=37%	TPI1/PNPO/CBR4/HSD17B12/PGP/LSS/FABP5/INSIG1/IDI1/SCD/EGR1/FASN
AD VAT/SAT	GO:0098803	CC	GO:0098803	respiratory chain complex	23	-0.514085	-2.18727	0.00094697	0.0495139	0.0443318	645	tags=100%, list=50%, signal=51%	NDUFS5/NDUFB10/NDUFS6/NDUFC1/NDUFA8/COX6B1/COX7A2/NDUFS3/NDUFA11/NDUFA6/NDUFAB1/NDUFB9/NDUFS2/NDUFV3/NDUFS7/NDUFA9/COX5B/COX4I1/UQCRFS1/NDUFA10/NDUFS8/NDUFV1
AD VAT/SAT	GO:0006694	BP	GO:0006694	steroid biosynthetic process	9	-0.728902	-2.1897	0.000870511	0.0495139	0.0443318	102	tags=56%, list=8%, signal=52%	HSD17B12/LSS/INSIG1/IDI1/EGR1
AD VAT/SAT	GO:0006006	BP	GO:0006006	glucose metabolic process	7	-0.804479	-2.19727	0.000214454	0.0331145	0.0296488	150	tags=86%, list=12%, signal=76%	IGF2/TPI1/ENO1/PGP/IGFBP3/FABP5
AD VAT/SAT	GO:0070469	CC	GO:0070469	respirasome	24	-0.514487	-2.21648	0.000476872	0.0455021	0.0407399	645	tags=100%, list=50%, signal=51%	NDUFS5/NDUFB10/NDUFS6/NDUFC1/NDUFA8/COX6B1/COX7A2/NDUFS3/NDUFA11/NDUFA6/NDUFAB1/NDUFB9/NDUFS2/NDUFV3/NDUFS7/NDUFA9/COX5B/UQCRC1/COX4I1/UQCRFS1/NDUFA10/NDUFS8/NDUFV1
AD VAT/SAT	GO:0031967	CC	GO:0031967	organelle envelope	73	-0.389706	-2.30673	0.00028547	0.0331145	0.0296488	614	tags=81%, list=47%, signal=45%	MFSD10/MRPS2/SLC25A3/PHB/MGST1/NDUFB10/NDUFS6/NDUFC1/ATP5PD/NDUFA8/ATAD1/COX6B1/COX7A2/NDUFS3/ATP5MC1/TOMM5/ANXA11/PARK7/PARP1/NDUFA11/ABHD6/REXO2/NDUFA6/COQ6/NDUFAB1/ATP5F1D/SLC25A34/SLC25A37/MRPL21/NDUFB9/NR4A1/CYC1/ATP5MF/MRPL51/ATP5MC3/NDUFS2/LDHB/NDUFV3/NDUFS7/TIMM8A/COX14/NDUFA9/PRNP/DEGS1/MACO1/UBXN4/ANXA6/COX5B/UQCRC1/COX4I1/GPX4/TMEM120A/UQCRFS1/NDUFA10/NDUFS8/NDUFV1/CACYBP/NDUFAF4/SLC25…
AD VAT/SAT	GO:0031975	CC	GO:0031975	envelope	73	-0.389706	-2.30673	0.00028547	0.0331145	0.0296488	614	tags=81%, list=47%, signal=45%	MFSD10/MRPS2/SLC25A3/PHB/MGST1/NDUFB10/NDUFS6/NDUFC1/ATP5PD/NDUFA8/ATAD1/COX6B1/COX7A2/NDUFS3/ATP5MC1/TOMM5/ANXA11/PARK7/PARP1/NDUFA11/ABHD6/REXO2/NDUFA6/COQ6/NDUFAB1/ATP5F1D/SLC25A34/SLC25A37/MRPL21/NDUFB9/NR4A1/CYC1/ATP5MF/MRPL51/ATP5MC3/NDUFS2/LDHB/NDUFV3/NDUFS7/TIMM8A/COX14/NDUFA9/PRNP/DEGS1/MACO1/UBXN4/ANXA6/COX5B/UQCRC1/COX4I1/GPX4/TMEM120A/UQCRFS1/NDUFA10/NDUFS8/NDUFV1/CACYBP/NDUFAF4/SLC25…
AD VAT/SAT	GO:0019866	CC	GO:0019866	organelle inner membrane	49	-0.436521	-2.32578	0.000259605	0.0331145	0.0296488	645	tags=90%, list=50%, signal=47%	NDUFS1/NDUFS5/MFSD10/MRPS2/SLC25A3/PHB/NDUFB10/NDUFS6/NDUFC1/ATP5PD/NDUFA8/COX6B1/COX7A2/NDUFS3/ATP5MC1/NDUFA11/NDUFA6/COQ6/NDUFAB1/ATP5F1D/SLC25A34/SLC25A37/MRPL21/NDUFB9/CYC1/ATP5MF/MRPL51/ATP5MC3/NDUFS2/LDHB/NDUFV3/NDUFS7/TIMM8A/NDUFA9/ANXA6/COX5B/UQCRC1/COX4I1/TMEM120A/UQCRFS1/NDUFA10/NDUFS8/NDUFV1/SLC25A4
AD VAT/SAT	GO:0098800	CC	GO:0098800	inner mitochondrial membrane protein complex	28	-0.516104	-2.33067	0.000491642	0.0455021	0.0407399	645	tags=100%, list=50%, signal=52%	NDUFS5/PHB/NDUFB10/NDUFS6/NDUFC1/ATP5PD/NDUFA8/COX7A2/NDUFS3/ATP5MC1/NDUFA11/NDUFA6/NDUFAB1/ATP5F1D/NDUFB9/ATP5MF/ATP5MC3/NDUFS2/NDUFV3/NDUFS7/NDUFA9/COX5B/COX4I1/UQCRFS1/NDUFA10/NDUFS8/NDUFV1
AD VAT/SAT	GO:0005743	CC	GO:0005743	mitochondrial inner membrane	46	-0.451037	-2.35152	0.000523013	0.0455021	0.0407399	645	tags=91%, list=50%, signal=48%	NDUFS1/NDUFS5/MRPS2/SLC25A3/PHB/NDUFB10/NDUFS6/NDUFC1/ATP5PD/NDUFA8/COX6B1/COX7A2/NDUFS3/ATP5MC1/NDUFA11/NDUFA6/COQ6/NDUFAB1/ATP5F1D/SLC25A34/SLC25A37/MRPL21/NDUFB9/CYC1/ATP5MF/MRPL51/ATP5MC3/NDUFS2/LDHB/NDUFV3/NDUFS7/TIMM8A/NDUFA9/ANXA6/COX5B/UQCRC1/COX4I1/UQCRFS1/NDUFA10/NDUFS8/NDUFV1/SLC25A4
AD VAT/SAT	GO:0098798	CC	GO:0098798	mitochondrial protein-containing complex	34	-0.492566	-2.36357	0.000251383	0.0331145	0.0296488	645	tags=97%, list=50%, signal=50%	NDUFS1/NDUFS5/MRPS2/PHB/NDUFB10/NDUFS6/NDUFC1/ATP5PD/NDUFA8/COX7A2/NDUFS3/ATP5MC1/TOMM5/NDUFA11/NDUFA6/NDUFAB1/ATP5F1D/MRPL21/NDUFB9/ATP5MF/MRPL51/ATP5MC3/NDUFS2/NDUFV3/NDUFS7/NDUFA9/COX5B/COX4I1/UQCRFS1/NDUFA10/NDUFS8/NDUFV1/SLC25A4

## Sheet: Supplementary Table 3
Supplementary Table 3. GO analysis of different adipose stem and progenitor cells (ASPC) populations.
Comparison		ONTOLOGY	ID	Description	setSize	enrichmentScore	NES	pvalue	p.adjust	qvalues	rank	leading_edge	core_enrichment
ASPC1/ASPC2 and 3	GO:0006629	BP	GO:0006629	lipid metabolic process	56	0.487945	2.25049	0.000175193	0.0140757	0.012508	322	tags=55%, list=23%, signal=44%	LIPE/GPAM/ACSM1/PCK1/PNPLA2/PDGFA/PTGR2/ACAA2/INSIG1/ST3GAL6/CAV1/ANGPTL4/FGF2/HACD2/FASN/FABP4/LPL/SLC16A1/DGAT1/LONP2/ACACA/SCAP/ORMDL3/HSD17B10/HADHB/ADIPOQ/FGF1/ACADVL/PC/QKI/ACADSB
ASPC1/ASPC2 and 3	GO:0044255	BP	GO:0044255	cellular lipid metabolic process	43	0.517248	2.24249	0.000177399	0.0140757	0.012508	322	tags=58%, list=23%, signal=46%	LIPE/GPAM/ACSM1/PNPLA2/PDGFA/PTGR2/ACAA2/INSIG1/ST3GAL6/CAV1/FGF2/HACD2/FASN/FABP4/LPL/DGAT1/LONP2/ACACA/ORMDL3/HSD17B10/HADHB/ADIPOQ/ACADVL/QKI/ACADSB
ASPC1/ASPC2 and 3	GO:0046486	BP	GO:0046486	glycerolipid metabolic process	13	0.703697	2.17695	0.000375799	0.0200625	0.017828	202	tags=69%, list=14%, signal=60%	LIPE/GPAM/PNPLA2/PDGFA/INSIG1/CAV1/FGF2/LPL/DGAT1
ASPC1/ASPC2 and 3	GO:0032787	BP	GO:0032787	monocarboxylic acid metabolic process	39	0.501818	2.13131	0.00053267	0.0272009	0.0241713	365	tags=62%, list=26%, signal=47%	SLC1A3/ACSM1/PTGR2/ACAA2/INSIG1/DDIT4/CAV1/HACD2/FASN/FABP4/LPL/VNN1/LONP2/IDH1/ACACA/HSD17B10/GATM/HADHB/ADIPOQ/ACADVL/QKI/ACADSB/GCDH/GLYAT
ASPC1/ASPC2 and 3	GO:0016042	BP	GO:0016042	lipid catabolic process	12	0.699514	2.10604	0.000943218	0.0346486	0.0307894	354	tags=83%, list=25%, signal=63%	LIPE/PNPLA2/ACAA2/LPL/LONP2/HSD17B10/HADHB/ADIPOQ/ACADVL/GCDH
ASPC1/ASPC2 and 3	GO:0044242	BP	GO:0044242	cellular lipid catabolic process	12	0.699514	2.10604	0.000943218	0.0346486	0.0307894	354	tags=83%, list=25%, signal=63%	LIPE/PNPLA2/ACAA2/LPL/LONP2/HSD17B10/HADHB/ADIPOQ/ACADVL/GCDH
ASPC1/ASPC2 and 3	GO:0044281	BP	GO:0044281	small molecule metabolic process	81	0.41641	2.07798	0.000170969	0.0140757	0.012508	322	tags=47%, list=23%, signal=38%	SLC1A3/LIPE/ACSM1/PCK1/MST1/PNPLA2/PPIP5K1/GPD1/PTGR2/ACAA2/INSIG1/QPRT/FAH/DDIT4/CAV1/FGF2/COQ8A/HACD2/FASN/FABP4/LPL/VNN1/DGAT1/LONP2/IDH1/ACACA/SCAP/HSD17B10/GATM/SFXN1/HADHB/ADIPOQ/FGF1/ACADVL/PC/QKI/RGN/ACADSB
ASPC1/ASPC2 and 3	GO:0044283	BP	GO:0044283	small molecule biosynthetic process	35	0.491316	2.03556	0.00141118	0.0441983	0.0392755	315	tags=57%, list=22%, signal=45%	SLC1A3/ACSM1/PCK1/MST1/GPD1/INSIG1/FGF2/COQ8A/HACD2/FASN/LPL/ACACA/HSD17B10/GATM/ADIPOQ/FGF1/ACADVL/PC/QKI/RGN
ASPC1/ASPC2 and 3	GO:1901615	BP	GO:1901615	organic hydroxy compound metabolic process	16	0.611731	2.03	0.00165654	0.0475064	0.0422151	285	tags=62%, list=20%, signal=50%	LIPE/PNPLA2/PPIP5K1/FGF2/DGAT1/IDH1/SCAP/HSD17B10/FGF1/ACADVL
ASPC1/ASPC2 and 3	GO:0006082	BP	GO:0006082	organic acid metabolic process	48	0.451066	2.01034	0.000879972	0.0346486	0.0307894	322	tags=52%, list=23%, signal=42%	SLC1A3/ACSM1/PCK1/PTGR2/ACAA2/INSIG1/FAH/DDIT4/CAV1/HACD2/FASN/FABP4/LPL/VNN1/LONP2/IDH1/ACACA/HSD17B10/GATM/HADHB/ADIPOQ/ACADVL/QKI/RGN/ACADSB
ASPC1/ASPC2 and 3	GO:0019752	BP	GO:0019752	carboxylic acid metabolic process	48	0.451066	2.01034	0.000879972	0.0346486	0.0307894	322	tags=52%, list=23%, signal=42%	SLC1A3/ACSM1/PCK1/PTGR2/ACAA2/INSIG1/FAH/DDIT4/CAV1/HACD2/FASN/FABP4/LPL/VNN1/LONP2/IDH1/ACACA/HSD17B10/GATM/HADHB/ADIPOQ/ACADVL/QKI/RGN/ACADSB
ASPC1/ASPC2 and 3	GO:0043436	BP	GO:0043436	oxoacid metabolic process	48	0.451066	2.01034	0.000879972	0.0346486	0.0307894	322	tags=52%, list=23%, signal=42%	SLC1A3/ACSM1/PCK1/PTGR2/ACAA2/INSIG1/FAH/DDIT4/CAV1/HACD2/FASN/FABP4/LPL/VNN1/LONP2/IDH1/ACACA/HSD17B10/GATM/HADHB/ADIPOQ/ACADVL/QKI/RGN/ACADSB
ASPC1/ASPC2 and 3	GO:0006638	BP	GO:0006638	neutral lipid metabolic process	8	0.754504	1.99339	0.00112888	0.037882	0.0336627	202	tags=88%, list=14%, signal=75%	LIPE/GPAM/PNPLA2/INSIG1/CAV1/LPL/DGAT1
ASPC1/ASPC2 and 3	GO:0006639	BP	GO:0006639	acylglycerol metabolic process	8	0.754504	1.99339	0.00112888	0.037882	0.0336627	202	tags=88%, list=14%, signal=75%	LIPE/GPAM/PNPLA2/INSIG1/CAV1/LPL/DGAT1
ASPC1/ASPC2 and 3	GO:0035148	BP	GO:0035148	tube formation	4	0.886121	1.83	0.000956206	0.0346486	0.0307894	164	tags=100%, list=12%, signal=89%	LMO4/VEGFA/FGF2/CITED2
ASPC1/ASPC2 and 3	GO:0046339	BP	GO:0046339	diacylglycerol metabolic process	4	0.885502	1.82872	0.000956206	0.0346486	0.0307894	23	tags=75%, list=2%, signal=74%	LIPE/GPAM/PNPLA2
ASPC1/ASPC2 and 3	GO:0042632	BP	GO:0042632	cholesterol homeostasis	4	0.87758	1.81236	0.00133869	0.0430764	0.0382786	176	tags=100%, list=12%, signal=88%	INSIG1/CAV1/FABP4/LPL
ASPC1/ASPC2 and 3	GO:0055088	BP	GO:0055088	lipid homeostasis	4	0.87758	1.81236	0.00133869	0.0430764	0.0382786	176	tags=100%, list=12%, signal=88%	INSIG1/CAV1/FABP4/LPL
ASPC1/ASPC2 and 3	GO:0055092	BP	GO:0055092	sterol homeostasis	4	0.87758	1.81236	0.00133869	0.0430764	0.0382786	176	tags=100%, list=12%, signal=88%	INSIG1/CAV1/FABP4/LPL
ASPC1/ASPC2 and 3	GO:0006796	BP	GO:0006796	phosphate-containing compound metabolic process	71	0.370902	1.79898	0.00138074	0.0438291	0.0389474	283	tags=35%, list=20%, signal=30%	GPAM/LMO4/PCK1/MST1/DUSP10/PPIP5K1/GPD1/PDGFA/VEGFA/QPRT/DDIT4/PRR5L/CAV1/FGF2/COQ8A/KIT/FABP4/DUSP6/LPL/ACACA/ORMDL3/RAF1/ADIPOQ/FGF1/GADD45A
ASPC1/ASPC2 and 3	GO:0098657	BP	GO:0098657	import into cell	3	0.93125	1.74122	0.000958773	0.0346486	0.0307894	22	tags=67%, list=2%, signal=66%	SLC1A3/CD36
ASPC1/ASPC2 and 3	GO:0008150	BP	GO:0008150	biological_process	468	-0.224825	-1.52017	0.000616143	0.0286935	0.0254976	313	tags=29%, list=22%, signal=34%	XDH/RPS20/ADAMTS5/PPIB/RPL24/RPL27/RPL39/RPL18A/ANXA2/RPS23/LAMP1/RACK1/RPL38/SSR3/CALR/GGTA1/RPS21/UBB/SLC25A6/RPS17/HSP90AB1/RPS3/MARCKS/RPS15/ENO1/RPS5/RPL37A/HSP90B1/PEBP1/RPS6/EEF1A1/RPS25/RPL6/CALCOCO2/RPL18/RPL32/MIA3/DPYSL2/RPS7/RPL19/RPL3/PSAP/RNASE4/FTH1/PRKG1/RPS29/RPL13A/RPL13/SLC2A3/RPL23/HSPA5/RPL35/JUN/RPS9/CD81/SMS/RPS24/RPL27A/RPS26/RPS28/JUND/UBA52/CD63/S100A13/RPL37/RSPO3/RPS12…
ASPC1/ASPC2 and 3	GO:0043170	BP	GO:0043170	macromolecule metabolic process	247	-0.25894	-1.63438	0.000548396	0.0274081	0.0243554	376	tags=40%, list=27%, signal=36%	NACA/H3-3A/RPL23A/ZFP36/MMP14/ANXA1/RPL4/RPS27/HSPA8/RPL28/RPL5/ITIH5/RPLP2/RPS13/RPS19/FAU/ITGB1/RPL11/RPS20/ADAMTS5/PPIB/RPL27/RPL39/RPL18A/RPS23/RACK1/RPL38/GGTA1/RPS21/UBB/RPS17/HSP90AB1/RPS3/RPS15/RPL37A/HSP90B1/PEBP1/RPS6/RPS25/RPL6/RPL18/RPL32/RPS7/RPL19/RPL3/RNASE4/PRKG1/RPS29/RPL13A/RPL13/RPL23/HSPA5/RPL35/JUN/RPS9/CD81/RPS24/RPL27A/RPS26/RPS28/JUND/UBA52/CD63/S100A13/RPL37/RPS12/PLPP3/P…
ASPC1/ASPC2 and 3	GO:0034641	BP	GO:0034641	cellular nitrogen compound metabolic process	181	-0.273004	-1.64917	0.00103869	0.036968	0.0328505	370	tags=42%, list=26%, signal=36%	RPL23A/ZFP36/RPL4/RPS27/HSPA8/RPL28/RPL5/RPLP2/RPS13/RPS19/FAU/RPL11/XDH/RPS20/RPL27/RPL39/RPL18A/RPS23/RACK1/RPL38/RPS21/RPS17/RPS3/RPS15/ENO1/RPL37A/RPS6/RPS25/RPL6/RPL18/RPL32/RPS7/RPL19/RPL3/RNASE4/RPS29/RPL13A/RPL13/RPL23/RPL35/JUN/RPS9/CD81/SMS/RPS24/RPL27A/RPS26/RPS28/JUND/UBA52/RPL37/RPS12/PLPP3/PTGIS/RPL14/CLU/RPS27A/RPS8/RPS18/IGFBP5/RPL10/RPS3A/RPLP1/HSP90AA1/JUNB/MRPL15/IGF2/CCN2/PNP/…
ASPC1/ASPC2 and 3	GO:1901564	BP	GO:1901564	organonitrogen compound metabolic process	202	-0.274566	-1.6828	0.00106752	0.0369851	0.0328657	370	tags=43%, list=26%, signal=37%	RPL23A/ZFP36/MMP14/RPL4/RPS27/RPL28/RPL5/ITIH5/RPLP2/RPS13/RPS19/FAU/RPL11/XDH/RPS20/ADAMTS5/PPIB/RPL27/RPL39/RPL18A/RPS23/RACK1/RPL38/GGTA1/RPS21/UBB/RPS17/HSP90AB1/RPS3/RPS15/ENO1/RPL37A/HSP90B1/PEBP1/RPS6/RPL6/RPL18/RPL32/RPS7/RPL19/RPL3/PSAP/PRKG1/RPS29/RPL13A/RPL13/RPL23/HSPA5/RPL35/RPS9/CD81/SMS/RPS24/RPL27A/RPS26/RPS28/UBA52/RPL37/RPS12/PLPP3/RPL14/CLU/STK38/RPS27A/RPS8/RPS18/IGFBP5/RPL10/…
ASPC1/ASPC2 and 3	GO:0048584	BP	GO:0048584	positive regulation of response to stimulus	62	-0.368616	-1.81985	0.00165837	0.0475064	0.0422151	210	tags=32%, list=15%, signal=29%	RPL23/CD81/CD63/RSPO3/PTGIS/CLU/IGFBP5/HSP90AA1/IGFBP3/C2/CFB/C3/MYOC/C4A/SERPING1/CFH/IGFBP6/C1S/DCN/COL1A1
ASPC1/ASPC2 and 3	GO:0006957	BP	GO:0006957	complement activation, alternative pathway	3	-0.960171	-1.82303	0.000208855	0.0140757	0.012508	60	tags=100%, list=4%, signal=96%	C3/CFH
ASPC1/ASPC2 and 3	GO:0044267	BP	GO:0044267	cellular protein metabolic process	157	-0.314344	-1.85451	0.000256674	0.0140757	0.012508	370	tags=46%, list=26%, signal=39%	RPL23A/ZFP36/RPL4/RPS27/RPL28/RPL5/ITIH5/RPLP2/RPS13/RPS19/FAU/RPL11/RPS20/PPIB/RPL27/RPL39/RPL18A/RPS23/RACK1/RPL38/GGTA1/RPS21/UBB/RPS17/HSP90AB1/RPS3/RPS15/RPL37A/HSP90B1/PEBP1/RPS6/RPL6/RPL18/RPL32/RPS7/RPL19/RPL3/PRKG1/RPS29/RPL13A/RPL13/RPL23/HSPA5/RPL35/RPS9/CD81/RPS24/RPL27A/RPS26/RPS28/UBA52/RPL37/RPS12/PLPP3/RPL14/CLU/STK38/RPS27A/RPS8/RPS18/IGFBP5/RPL10/RPS3A/RPLP1/MRPL15/IGF2/FGL2/NR4…
ASPC1/ASPC2 and 3	GO:0032963	BP	GO:0032963	collagen metabolic process	4	-0.889243	-1.88079	0.000628272	0.0286935	0.0254976	46	tags=100%, list=3%, signal=97%	MMP2/COL1A2/COL1A1
ASPC1/ASPC2 and 3	GO:1990904	CC	GO:1990904	ribonucleoprotein complex	46	-0.416968	-1.92097	0.000926999	0.0346486	0.0307894	369	tags=61%, list=26%, signal=46%	ZFP36/HSPA8/RPLP2/RPL24/RPL27/RPL18A/RPS23/RPL38/RPS21/RPS3/RPS15/RPS5/RPS6/RPL6/RPL18/RPL32/RPL19/RPS29/RPS9/RPS24/RPS26/RPS28/RPLP0/RPS8/RPS18/RPL10/RPS3A/MRPL15
ASPC1/ASPC2 and 3	GO:0010466	BP	GO:0010466	negative regulation of peptidase activity	7	-0.744821	-1.92366	0.0016996	0.047528	0.0422343	58	tags=86%, list=4%, signal=83%	ITIH5/PEBP1/NR4A1/C3/CST3/A2M
ASPC1/ASPC2 and 3	GO:0010951	BP	GO:0010951	negative regulation of endopeptidase activity	7	-0.744821	-1.92366	0.0016996	0.047528	0.0422343	58	tags=86%, list=4%, signal=83%	ITIH5/PEBP1/NR4A1/C3/CST3/A2M
ASPC1/ASPC2 and 3	GO:0010467	BP	GO:0010467	gene expression	165	-0.323115	-1.92437	0.000257533	0.0140757	0.012508	381	tags=48%, list=27%, signal=40%	PSIP1/NACA/H3-3A/RPL23A/ZFP36/MMP14/ANXA1/RPL4/RPS27/HSPA8/RPL28/RPL5/RPLP2/RPS13/RPS19/FAU/RPL11/RPS20/RPL27/RPL39/RPL18A/RPS23/RACK1/RPL38/RPS21/RPS17/HSP90AB1/RPS3/RPS15/RPL37A/RPS6/RPS25/RPL6/RPL18/RPL32/RPS7/RPL19/RPL3/RPS29/RPL13A/RPL13/RPL23/RPL35/JUN/RPS9/CD81/RPS24/RPL27A/RPS26/RPS28/JUND/UBA52/S100A13/RPL37/RPS12/PLPP3/PTGIS/RPL14/CLU/RPS27A/RPS8/RPS18/IGFBP5/RPL10/RPS3A/PLAT/RPLP1/HSP9…
ASPC1/ASPC2 and 3	GO:0002455	BP	GO:0002455	humoral immune response mediated by circulating immunoglobulin	6	-0.798858	-1.94686	0.00148557	0.0447385	0.0397555	199	tags=83%, list=14%, signal=72%	CD81/C2/C3/C4A/C1S
ASPC1/ASPC2 and 3	GO:0016064	BP	GO:0016064	immunoglobulin mediated immune response	6	-0.798858	-1.94686	0.00148557	0.0447385	0.0397555	199	tags=83%, list=14%, signal=72%	CD81/C2/C3/C4A/C1S
ASPC1/ASPC2 and 3	GO:0019724	BP	GO:0019724	B cell mediated immunity	6	-0.798858	-1.94686	0.00148557	0.0447385	0.0397555	199	tags=83%, list=14%, signal=72%	CD81/C2/C3/C4A/C1S
ASPC1/ASPC2 and 3	GO:0030282	BP	GO:0030282	bone mineralization	4	-0.926039	-1.95861	0.000209424	0.0140757	0.012508	20	tags=75%, list=1%, signal=74%	CLEC3B/MGP/COL1A2
ASPC1/ASPC2 and 3	GO:0002020	MF	GO:0002020	protease binding	6	-0.804804	-1.96135	0.000848896	0.0346486	0.0307894	23	tags=50%, list=2%, signal=49%	A2M/COL1A2/COL1A1
ASPC1/ASPC2 and 3	GO:0019538	BP	GO:0019538	protein metabolic process	169	-0.332444	-1.98681	0.000257666	0.0140757	0.012508	370	tags=47%, list=26%, signal=40%	RPL23A/ZFP36/MMP14/RPL4/RPS27/RPL28/RPL5/ITIH5/RPLP2/RPS13/RPS19/FAU/RPL11/RPS20/ADAMTS5/PPIB/RPL27/RPL39/RPL18A/RPS23/RACK1/RPL38/GGTA1/RPS21/UBB/RPS17/HSP90AB1/RPS3/RPS15/RPL37A/HSP90B1/PEBP1/RPS6/RPL6/RPL18/RPL32/RPS7/RPL19/RPL3/PRKG1/RPS29/RPL13A/RPL13/RPL23/HSPA5/RPL35/RPS9/CD81/RPS24/RPL27A/RPS26/RPS28/UBA52/RPL37/RPS12/PLPP3/RPL14/CLU/STK38/RPS27A/RPS8/RPS18/IGFBP5/RPL10/RPS3A/PLAT/RPLP1/M…
ASPC1/ASPC2 and 3	GO:0006958	BP	GO:0006958	complement activation, classical pathway	5	-0.874103	-1.99748	0.000210261	0.0140757	0.012508	82	tags=80%, list=6%, signal=76%	C2/C3/C4A/C1S
ASPC1/ASPC2 and 3	GO:0002252	BP	GO:0002252	immune effector process	22	-0.529027	-2.00462	0.00156111	0.045838	0.0407325	199	tags=55%, list=14%, signal=48%	CD81/S100A13/CLU/C2/FGL2/CFB/C3/PTGDS/C4A/SERPING1/CFH/C1S
ASPC1/ASPC2 and 3	GO:0006508	BP	GO:0006508	proteolysis	43	-0.449681	-2.04097	0.000687285	0.030461	0.0270683	318	tags=49%, list=23%, signal=39%	RPL11/ADAMTS5/RACK1/UBB/HSP90AB1/RPS3/HSP90B1/PEBP1/RPL23/CLU/PLAT/C2/FGL2/CFB/NR4A1/C3/MMP2/CST3/A2M/CLEC3B/C1S
ASPC1/ASPC2 and 3	GO:0097435	BP	GO:0097435	supramolecular fiber organization	22	-0.541657	-2.05248	0.00156111	0.045838	0.0407325	50	tags=45%, list=4%, signal=45%	RPS3/MARCKS/HSP90B1/CLU/MYOC/LUM/GSN/DCN/COL1A2/COL1A1
ASPC1/ASPC2 and 3	GO:0019838	MF	GO:0019838	growth factor binding	6	-0.842516	-2.05325	0.000212224	0.0140757	0.012508	146	tags=83%, list=10%, signal=75%	IGFBP5/CCN2/IGFBP6/COL1A2/COL1A1
ASPC1/ASPC2 and 3	GO:0045861	BP	GO:0045861	negative regulation of proteolysis	11	-0.675092	-2.05364	0.00107066	0.0369851	0.0328657	345	tags=82%, list=24%, signal=62%	ITIH5/RPL11/HSP90AB1/PEBP1/RPL23/NR4A1/C3/CST3/A2M
ASPC1/ASPC2 and 3	GO:0030199	BP	GO:0030199	collagen fibril organization	4	-0.985053	-2.08343	0.000209424	0.0140757	0.012508	26	tags=100%, list=2%, signal=98%	DCN/COL1A2/COL1A1
ASPC1/ASPC2 and 3	GO:0009059	BP	GO:0009059	macromolecule biosynthetic process	141	-0.360789	-2.09115	0.000253485	0.0140757	0.012508	381	tags=50%, list=27%, signal=41%	PSIP1/NACA/RPL23A/ZFP36/RPL4/RPS27/HSPA8/RPL28/RPL5/RPLP2/RPS13/RPS19/FAU/RPL11/RPS20/RPL27/RPL39/RPL18A/RPS23/RACK1/RPL38/GGTA1/RPS21/RPS17/RPS3/RPS15/RPL37A/RPS6/RPL6/RPL18/RPL32/RPS7/RPL19/RPL3/RPS29/RPL13A/RPL13/RPL23/RPL35/JUN/RPS9/CD81/RPS24/RPL27A/RPS26/RPS28/JUND/UBA52/RPL37/RPS12/PLPP3/PTGIS/RPL14/CLU/RPS27A/RPS8/RPS18/IGFBP5/RPL10/RPS3A/RPLP1/JUNB/MRPL15/IGF2/CCN2/NR4A1/FOS/EGR1/LUM/DCN…
ASPC1/ASPC2 and 3	GO:0042470	CC	GO:0042470	melanosome	15	-0.62275	-2.09754	0.00087165	0.0346486	0.0307894	368	tags=87%, list=26%, signal=65%	MMP14/HSPA8/CALU/ITGB1/PPIB/ANXA2/LAMP1/HSP90AB1/HSP90B1/CD63/PDIA3/HSP90AA1/SERPINF1
ASPC1/ASPC2 and 3	GO:0048770	CC	GO:0048770	pigment granule	15	-0.62275	-2.09754	0.00087165	0.0346486	0.0307894	368	tags=87%, list=26%, signal=65%	MMP14/HSPA8/CALU/ITGB1/PPIB/ANXA2/LAMP1/HSP90AB1/HSP90B1/CD63/PDIA3/HSP90AA1/SERPINF1
ASPC1/ASPC2 and 3	GO:0034645	BP	GO:0034645	cellular macromolecule biosynthetic process	140	-0.362901	-2.09987	0.000253807	0.0140757	0.012508	381	tags=51%, list=27%, signal=41%	PSIP1/NACA/RPL23A/ZFP36/RPL4/RPS27/HSPA8/RPL28/RPL5/RPLP2/RPS13/RPS19/FAU/RPL11/RPS20/RPL27/RPL39/RPL18A/RPS23/RACK1/RPL38/GGTA1/RPS21/RPS17/RPS3/RPS15/RPL37A/RPS6/RPL6/RPL18/RPL32/RPS7/RPL19/RPL3/RPS29/RPL13A/RPL13/RPL23/RPL35/JUN/RPS9/CD81/RPS24/RPL27A/RPS26/RPS28/JUND/UBA52/RPL37/RPS12/PLPP3/PTGIS/RPL14/CLU/RPS27A/RPS8/RPS18/IGFBP5/RPL10/RPS3A/RPLP1/JUNB/MRPL15/IGF2/CCN2/NR4A1/FOS/EGR1/LUM/DCN…
ASPC1/ASPC2 and 3	GO:0030198	BP	GO:0030198	extracellular matrix organization	9	-0.75392	-2.1512	0.000635189	0.0286935	0.0254976	73	tags=56%, list=5%, signal=53%	CRISPLD2/LUM/DCN/COL1A2/COL1A1
ASPC1/ASPC2 and 3	GO:0043062	BP	GO:0043062	extracellular structure organization	9	-0.75392	-2.1512	0.000635189	0.0286935	0.0254976	73	tags=56%, list=5%, signal=53%	CRISPLD2/LUM/DCN/COL1A2/COL1A1
ASPC1/ASPC2 and 3	GO:0045229	BP	GO:0045229	external encapsulating structure organization	9	-0.75392	-2.1512	0.000635189	0.0286935	0.0254976	73	tags=56%, list=5%, signal=53%	CRISPLD2/LUM/DCN/COL1A2/COL1A1
ASPC1/ASPC2 and 3	GO:0044271	BP	GO:0044271	cellular nitrogen compound biosynthetic process	142	-0.375246	-2.17871	0.000252207	0.0140757	0.012508	381	tags=52%, list=27%, signal=42%	PSIP1/NACA/RPL23A/ZFP36/RPL4/RPS27/HSPA8/RPL28/RPL5/RPLP2/RPS13/RPS19/FAU/RPL11/RPS20/RPL27/RPL39/RPL18A/RPS23/RACK1/RPL38/RPS21/RPS17/RPS3/RPS15/RPL37A/RPS6/RPL6/RPL18/RPL32/RPS7/RPL19/RPL3/RPS29/RPL13A/RPL13/RPL23/RPL35/JUN/RPS9/CD81/SMS/RPS24/RPL27A/RPS26/RPS28/JUND/UBA52/RPL37/RPS12/PLPP3/PTGIS/RPL14/CLU/RPS27A/RPS8/RPS18/IGFBP5/RPL10/RPS3A/RPLP1/HSP90AA1/JUNB/MRPL15/IGF2/CCN2/PNP/NR4A1/FOS/E…
ASPC1/ASPC2 and 3	GO:0005539	MF	GO:0005539	glycosaminoglycan binding	15	-0.652951	-2.19926	0.000435825	0.0227501	0.0202162	73	tags=47%, list=5%, signal=45%	CRISPLD2/CLEC3B/VCAN/FSTL1/FBN1/FN1/DCN
ASPC1/ASPC2 and 3	GO:0031214	BP	GO:0031214	biomineral tissue development	7	-0.855447	-2.20937	0.00021245	0.0140757	0.012508	20	tags=57%, list=1%, signal=57%	CLEC3B/MGP/COL1A2/COL1A1
ASPC1/ASPC2 and 3	GO:0110148	BP	GO:0110148	biomineralization	7	-0.855447	-2.20937	0.00021245	0.0140757	0.012508	20	tags=57%, list=1%, signal=57%	CLEC3B/MGP/COL1A2/COL1A1
ASPC1/ASPC2 and 3	GO:0030162	BP	GO:0030162	regulation of proteolysis	22	-0.585933	-2.22025	0.000223015	0.0140757	0.012508	345	tags=68%, list=24%, signal=52%	ITIH5/RPL11/RACK1/UBB/HSP90AB1/RPS3/PEBP1/RPL23/CLU/FGL2/NR4A1/C3/CST3/A2M/CLEC3B
ASPC1/ASPC2 and 3	GO:0005198	MF	GO:0005198	structural molecule activity	22	-0.591936	-2.243	0.000223015	0.0140757	0.012508	356	tags=77%, list=25%, signal=59%	RPL28/RPLP2/FAU/RPL39/RPL18A/RPS23/RPS17/RPL37A/RPS6/RPL32/RPS7/RPS24/RPL37/RPS18/RPL10/RPS3A/DCN
ASPC1/ASPC2 and 3	GO:0005791	CC	GO:0005791	rough endoplasmic reticulum	11	-0.739072	-2.24827	0.000214133	0.0140757	0.012508	305	tags=91%, list=22%, signal=72%	RPL27/RPS23/RPS21/RPL6/RPL18/RPS29/RPS26/RPS28/PTGDS/MYOC
ASPC1/ASPC2 and 3	GO:0062023	CC	GO:0062023	collagen-containing extracellular matrix	11	-0.749829	-2.281	0.000214133	0.0140757	0.012508	50	tags=73%, list=4%, signal=71%	SPARC/CLU/MYOC/LUM/VCAN/MGP/FBN1/DCN
ASPC1/ASPC2 and 3	GO:0005509	MF	GO:0005509	calcium ion binding	21	-0.613972	-2.2928	0.000222173	0.0140757	0.012508	20	tags=48%, list=1%, signal=48%	S100A4/TPT1/S100A13/CLEC3B/VCAN/FSTL1/MGP/C1S/GSN/FBN1
ASPC1/ASPC2 and 3	GO:0015935	CC	GO:0015935	small ribosomal subunit	13	-0.718735	-2.31044	0.00021363	0.0140757	0.012508	297	tags=85%, list=21%, signal=67%	RPS23/RPS21/RPS15/RPS5/RPS6/RPS29/RPS24/RPS26/RPS28/RPS18/RPS3A
ASPC1/ASPC2 and 3	GO:1901566	BP	GO:1901566	organonitrogen compound biosynthetic process	90	-0.434005	-2.32211	0.000238892	0.0140757	0.012508	370	tags=61%, list=26%, signal=48%	RPL23A/ZFP36/RPL4/RPS27/RPL28/RPL5/RPLP2/RPS13/RPS19/FAU/RPL11/RPS20/RPL27/RPL39/RPL18A/RPS23/RACK1/RPL38/GGTA1/RPS21/RPS17/RPS3/RPS15/RPL37A/RPS6/RPL6/RPL18/RPL32/RPS7/RPL19/RPL3/RPS29/RPL13A/RPL13/RPL23/RPL35/RPS9/SMS/RPS24/RPL27A/RPS26/RPS28/UBA52/RPL37/RPS12/RPL14/RPS27A/RPS8/RPS18/IGFBP5/RPL10/RPS3A/RPLP1/MRPL15/PNP
ASPC1/ASPC2 and 3	GO:0022627	CC	GO:0022627	cytosolic small ribosomal subunit	12	-0.748643	-2.34927	0.000212675	0.0140757	0.012508	297	tags=92%, list=21%, signal=73%	RPS23/RPS21/RPS15/RPS5/RPS6/RPS29/RPS24/RPS26/RPS28/RPS18/RPS3A
ASPC1/ASPC2 and 3	GO:0001503	BP	GO:0001503	ossification	15	-0.702446	-2.36597	0.000217912	0.0140757	0.012508	146	tags=60%, list=10%, signal=54%	IGFBP5/JUNB/IGFBP3/IGF2/MYOC/CLEC3B/MGP/COL1A2/COL1A1
ASPC1/ASPC2 and 3	GO:0002253	BP	GO:0002253	activation of immune response	12	-0.764601	-2.39935	0.000212675	0.0140757	0.012508	199	tags=83%, list=14%, signal=72%	RPS3/CD81/HSP90AA1/C2/CFB/C3/C4A/SERPING1/CFH/C1S
ASPC1/ASPC2 and 3	GO:0006959	BP	GO:0006959	humoral immune response	9	-0.845513	-2.41254	0.00021173	0.0140757	0.012508	82	tags=89%, list=6%, signal=84%	CD81/C2/CFB/C3/C4A/SERPING1/CFH/C1S
ASPC1/ASPC2 and 3	GO:0006956	BP	GO:0006956	complement activation	8	-0.906307	-2.46032	0.000213356	0.0140757	0.012508	82	tags=88%, list=6%, signal=83%	C2/CFB/C3/C4A/SERPING1/CFH/C1S
ASPC1/ASPC2 and 3	GO:0002181	BP	GO:0002181	cytoplasmic translation	13	-0.765759	-2.46161	0.00021363	0.0140757	0.012508	341	tags=100%, list=24%, signal=77%	RPL18A/RPS23/RPL38/RPS21/RPL6/RPL18/RPL32/RPL19/RPS29/RPL13A/RPS26/RPS28
ASPC1/ASPC2 and 3	GO:0042788	CC	GO:0042788	polysomal ribosome	12	-0.789549	-2.47763	0.000212675	0.0140757	0.012508	307	tags=100%, list=22%, signal=79%	RPL18A/RPS23/RPL38/RPS21/RPL6/RPL18/RPL32/RPL19/RPS29/RPS26/RPS28
ASPC1/ASPC2 and 3	GO:0030312	CC	GO:0030312	external encapsulating structure	18	-0.697652	-2.4847	0.000219684	0.0140757	0.012508	73	tags=50%, list=5%, signal=48%	CRISPLD2/MYOC/MMP2/LUM/VCAN/MGP/FBN1/DCN/MFAP5
ASPC1/ASPC2 and 3	GO:0031012	CC	GO:0031012	extracellular matrix	18	-0.697652	-2.4847	0.000219684	0.0140757	0.012508	73	tags=50%, list=5%, signal=48%	CRISPLD2/MYOC/MMP2/LUM/VCAN/MGP/FBN1/DCN/MFAP5
ASPC1/ASPC2 and 3	GO:0003735	MF	GO:0003735	structural constituent of ribosome	18	-0.703713	-2.50628	0.000219684	0.0140757	0.012508	356	tags=89%, list=25%, signal=67%	RPL28/RPLP2/FAU/RPL39/RPL18A/RPS23/RPS17/RPL37A/RPS6/RPL32/RPS7/RPS24/RPL37/RPS18/RPL10/RPS3A
ASPC1/ASPC2 and 3	GO:0022626	CC	GO:0022626	cytosolic ribosome	17	-0.733514	-2.57405	0.000220459	0.0140757	0.012508	341	tags=100%, list=24%, signal=77%	RPLP2/RPS23/RPS21/RPS15/RPS5/RPL37A/RPS6/RPL6/RPL18/RPS29/RPS24/RPS26/RPS28/RPS18/RPL10/RPS3A
ASPC1/ASPC2 and 3	GO:0005844	CC	GO:0005844	polysome	14	-0.790681	-2.60004	0.00021631	0.0140757	0.012508	307	tags=100%, list=22%, signal=79%	RPL18A/RPS23/RPL38/RPS21/RPS3/RPS6/RPL6/RPL18/RPL32/RPL19/RPS29/RPS26/RPS28
ASPC1/ASPC2 and 3	GO:0005576	CC	GO:0005576	extracellular region	71	-0.510702	-2.60108	0.000237643	0.0140757	0.012508	199	tags=46%, list=14%, signal=42%	CD81/CD63/TPT1/S100A13/RSPO3/PTGIS/CLU/MFAP2/IGFBP5/PLAT/APP/GPX3/PLAC9/IGFBP3/IGF2/CCN2/C2/B2M/CFB/PTGDS/MYOC/MMP2/SERPINF1/CFH/CLEC3B/VCAN/FSTL1/MGP/OGN/IGFBP6/FBN1/FN1/MFAP5
ASPC1/ASPC2 and 3	GO:0044391	CC	GO:0044391	ribosomal subunit	19	-0.716539	-2.60114	0.000219684	0.0140757	0.012508	341	tags=89%, list=24%, signal=69%	RPLP2/RPL27/RPS23/RPS21/RPS15/RPS5/RPS6/RPL6/RPL18/RPS29/RPS24/RPS26/RPS28/RPS18/RPL10/RPS3A/MRPL15
ASPC1/ASPC2 and 3	GO:0043603	BP	GO:0043603	cellular amide metabolic process	69	-0.591774	-2.98828	0.000239464	0.0140757	0.012508	370	tags=77%, list=26%, signal=60%	RPL23A/ZFP36/RPL4/RPS27/RPL28/RPL5/RPLP2/RPS13/RPS19/FAU/RPL11/RPS20/RPL27/RPL39/RPL18A/RPS23/RACK1/RPL38/RPS21/RPS17/RPS3/RPS15/RPL37A/RPS6/RPL6/RPL18/RPL32/RPS7/RPL19/RPL3/RPS29/RPL13A/RPL13/RPL23/RPL35/RPS9/RPS24/RPL27A/RPS26/RPS28/UBA52/RPL37/RPS12/PLPP3/RPL14/RPS27A/RPS8/RPS18/IGFBP5/RPL10/RPS3A/RPLP1/MRPL15
ASPC1/ASPC2 and 3	GO:0005840	CC	GO:0005840	ribosome	29	-0.738865	-3.02439	0.000228154	0.0140757	0.012508	341	tags=93%, list=24%, signal=72%	RPLP2/FAU/RPL24/RPL27/RPL18A/RPS23/RACK1/RPL38/RPS21/RPS17/RPS15/RPS5/RPL37A/RPS6/RPL6/RPL18/RPL32/RPL19/RPS29/RPS24/RPS26/RPS28/RPLP0/RPS18/RPL10/RPS3A/MRPL15
ASPC1/ASPC2 and 3	GO:0043604	BP	GO:0043604	amide biosynthetic process	65	-0.629092	-3.14286	0.00023753	0.0140757	0.012508	370	tags=80%, list=26%, signal=62%	RPL23A/ZFP36/RPL4/RPS27/RPL28/RPL5/RPLP2/RPS13/RPS19/FAU/RPL11/RPS20/RPL27/RPL39/RPL18A/RPS23/RACK1/RPL38/RPS21/RPS17/RPS3/RPS15/RPL37A/RPS6/RPL6/RPL18/RPL32/RPS7/RPL19/RPL3/RPS29/RPL13A/RPL13/RPL23/RPL35/RPS9/RPS24/RPL27A/RPS26/RPS28/UBA52/RPL37/RPS12/RPL14/RPS27A/RPS8/RPS18/IGFBP5/RPL10/RPS3A/RPLP1/MRPL15
ASPC1/ASPC2 and 3	GO:0006518	BP	GO:0006518	peptide metabolic process	63	-0.653505	-3.24046	0.000237079	0.0140757	0.012508	370	tags=83%, list=26%, signal=64%	RPL23A/ZFP36/RPL4/RPS27/RPL28/RPL5/RPLP2/RPS13/RPS19/FAU/RPL11/RPS20/RPL27/RPL39/RPL18A/RPS23/RACK1/RPL38/RPS21/RPS17/RPS3/RPS15/RPL37A/RPS6/RPL6/RPL18/RPL32/RPS7/RPL19/RPL3/RPS29/RPL13A/RPL13/RPL23/RPL35/RPS9/RPS24/RPL27A/RPS26/RPS28/UBA52/RPL37/RPS12/RPL14/RPS27A/RPS8/RPS18/IGFBP5/RPL10/RPS3A/RPLP1/MRPL15
ASPC1/ASPC2 and 3	GO:0006412	BP	GO:0006412	translation	61	-0.680763	-3.34733	0.000236295	0.0140757	0.012508	370	tags=85%, list=26%, signal=66%	RPL23A/ZFP36/RPL4/RPS27/RPL28/RPL5/RPLP2/RPS13/RPS19/FAU/RPL11/RPS20/RPL27/RPL39/RPL18A/RPS23/RACK1/RPL38/RPS21/RPS17/RPS3/RPS15/RPL37A/RPS6/RPL6/RPL18/RPL32/RPS7/RPL19/RPL3/RPS29/RPL13A/RPL13/RPL23/RPL35/RPS9/RPS24/RPL27A/RPS26/RPS28/UBA52/RPL37/RPS12/RPL14/RPS27A/RPS8/RPS18/IGFBP5/RPL10/RPS3A/RPLP1/MRPL15
ASPC1/ASPC2 and 3	GO:0043043	BP	GO:0043043	peptide biosynthetic process	61	-0.680763	-3.34733	0.000236295	0.0140757	0.012508	370	tags=85%, list=26%, signal=66%	RPL23A/ZFP36/RPL4/RPS27/RPL28/RPL5/RPLP2/RPS13/RPS19/FAU/RPL11/RPS20/RPL27/RPL39/RPL18A/RPS23/RACK1/RPL38/RPS21/RPS17/RPS3/RPS15/RPL37A/RPS6/RPL6/RPL18/RPL32/RPS7/RPL19/RPL3/RPS29/RPL13A/RPL13/RPL23/RPL35/RPS9/RPS24/RPL27A/RPS26/RPS28/UBA52/RPL37/RPS12/RPL14/RPS27A/RPS8/RPS18/IGFBP5/RPL10/RPS3A/RPLP1/MRPL15
ASPC2/ASPC3	GO:0004857	MF	GO:0004857	enzyme inhibitor activity	3	-0.839812	-1.60856	0.0145985	0.0465102	0.0278763	243	tags=100%, list=16%, signal=84%	TMBIM6/RPL23
ASPC2/ASPC3	GO:0005520	MF	GO:0005520	insulin-like growth factor binding	3	-0.842376	-1.61347	0.0140223	0.0452351	0.027112	37	tags=100%, list=2%, signal=98%	IGFBP6/CCN2
ASPC2/ASPC3	GO:0033177	CC	GO:0033177	proton-transporting two-sector ATPase complex, proton-transporting domain	3	-0.843164	-1.61498	0.0136381	0.0444922	0.0266668	238	tags=100%, list=16%, signal=84%	ATP5ME/ATP5MF
ASPC2/ASPC3	GO:0045263	CC	GO:0045263	proton-transporting ATP synthase complex, coupling factor F(o)	3	-0.843164	-1.61498	0.0136381	0.0444922	0.0266668	238	tags=100%, list=16%, signal=84%	ATP5ME/ATP5MF
ASPC2/ASPC3	GO:0031072	MF	GO:0031072	heat shock protein binding	3	-0.855228	-1.63809	0.0103726	0.0352304	0.0211157	220	tags=100%, list=15%, signal=85%	DNAJA1/ZFP36
ASPC2/ASPC3	GO:0005319	MF	GO:0005319	lipid transporter activity	3	-0.86193	-1.65093	0.00902804	0.0315436	0.0189059	210	tags=100%, list=14%, signal=86%	FABP4/FABP5
ASPC2/ASPC3	GO:0005501	MF	GO:0005501	retinoid binding	3	-0.86193	-1.65093	0.00902804	0.0315436	0.0189059	210	tags=100%, list=14%, signal=86%	PTGDS/FABP5
ASPC2/ASPC3	GO:0019840	MF	GO:0019840	isoprenoid binding	3	-0.86193	-1.65093	0.00902804	0.0315436	0.0189059	210	tags=100%, list=14%, signal=86%	PTGDS/FABP5
ASPC2/ASPC3	GO:0090304	BP	GO:0090304	nucleic acid metabolic process	104	-0.294826	-1.65468	0.00558347	0.021637	0.0129683	220	tags=24%, list=15%, signal=22%	RPS3/NACA/PPIA/RPS27/RPL27/EGR1/RPS6/JUNB/CLU/ZFP36/FOS/JUND/TMBIM6/IGF2/RPL23/DCN/HINT1/SBDS/JUN/CRYAB/FABP4/COL1A1/LUM/HSPA8/CCN2
ASPC2/ASPC3	GO:0002698	BP	GO:0002698	negative regulation of immune effector process	4	-0.783983	-1.66335	0.0133715	0.0437459	0.0262195	111	tags=100%, list=7%, signal=93%	TMBIM6/FGL2/ANXA1
ASPC2/ASPC3	GO:0005604	CC	GO:0005604	basement membrane	4	-0.787285	-1.67036	0.0126074	0.0414219	0.0248266	127	tags=100%, list=8%, signal=92%	COL4A1/SPARC/ANXA2
ASPC2/ASPC3	GO:0071705	BP	GO:0071705	nitrogen compound transport	50	-0.350074	-1.6733	0.0133702	0.0437459	0.0262195	583	tags=64%, list=39%, signal=40%	YWHAB/STAT3/YWHAE/SSR3/HOOK3/TCN2/COPB1/GDI2/MYO1C/RACK1/CAV1/SRPRA/SNX3/ARL6IP5/PARK7/TXN/CD81/APOD/RAN/ACTB/SLC25A6/DNAJA1/SEC61G/ZFP36/INSIG1/TOMM5/HSPA5/HSP90B1/CD63/COL1A1/SLC25A4/HSPB1
ASPC2/ASPC3	GO:0016705	MF	GO:0016705	oxidoreductase activity, acting on paired donors, with incorporation or reduction of molecular oxygen	4	-0.793774	-1.68413	0.0105062	0.0356223	0.0213505	14	tags=75%, list=1%, signal=74%	P4HB/SCD/PTGS2
ASPC2/ASPC3	GO:0000166	MF	GO:0000166	nucleotide binding	72	-0.324514	-1.68633	0.00732279	0.0266734	0.0159869	353	tags=39%, list=24%, signal=31%	RAC1/VDAC1/SEPTIN2/HSPH1/RAN/GPD1/HSPD1/ETFA/EEF1A1/ACTB/IDH1/NDUFV1/VDAC2/DNAJA1/ACACA/NDUFS2/TUBB4B/ACTG1/ATP5F1B/HSP90B1/ALDH1A1/HSPE1/HINT1/PEBP1/ACLY/CKB/HSP90AA1/DBI
ASPC2/ASPC3	GO:1901265	MF	GO:1901265	nucleoside phosphate binding	72	-0.324514	-1.68633	0.00732279	0.0266734	0.0159869	353	tags=39%, list=24%, signal=31%	RAC1/VDAC1/SEPTIN2/HSPH1/RAN/GPD1/HSPD1/ETFA/EEF1A1/ACTB/IDH1/NDUFV1/VDAC2/DNAJA1/ACACA/NDUFS2/TUBB4B/ACTG1/ATP5F1B/HSP90B1/ALDH1A1/HSPE1/HINT1/PEBP1/ACLY/CKB/HSP90AA1/DBI
ASPC2/ASPC3	GO:0050750	MF	GO:0050750	low-density lipoprotein particle receptor binding	3	-0.880697	-1.68687	0.00499424	0.020055	0.0120201	182	tags=100%, list=12%, signal=88%	APOE/HSP90B1
ASPC2/ASPC3	GO:0070325	MF	GO:0070325	lipoprotein particle receptor binding	3	-0.880697	-1.68687	0.00499424	0.020055	0.0120201	182	tags=100%, list=12%, signal=88%	APOE/HSP90B1
ASPC2/ASPC3	GO:0072359	BP	GO:0072359	circulatory system development	31	-0.399844	-1.69102	0.0148483	0.0471112	0.0282365	582	tags=74%, list=39%, signal=46%	NR4A1/HPGD/PLPP3/TGFBI/CLIC4/NDUFV2/CAV1/AGTR1/CDC42/MFGE8/FGF2/FAP/CITED2/MMP2/EGR1/ACTG1/JUNB/C3/COL4A1/DCN/COL1A2/FN1/HSPB1
ASPC2/ASPC3	GO:0043588	BP	GO:0043588	skin development	5	-0.730076	-1.69205	0.0147114	0.0468054	0.0280532	148	tags=60%, list=10%, signal=54%	ZFP36/COL1A2/COL1A1
ASPC2/ASPC3	GO:0071229	BP	GO:0071229	cellular response to acid chemical	5	-0.73178	-1.696	0.0143342	0.0460487	0.0275996	127	tags=80%, list=8%, signal=73%	LAMTOR4/COL4A1/COL1A2/COL1A1
ASPC2/ASPC3	GO:0071230	BP	GO:0071230	cellular response to amino acid stimulus	5	-0.73178	-1.696	0.0143342	0.0460487	0.0275996	127	tags=80%, list=8%, signal=73%	LAMTOR4/COL4A1/COL1A2/COL1A1
ASPC2/ASPC3	GO:0071496	BP	GO:0071496	cellular response to external stimulus	4	-0.801438	-1.70039	0.00802292	0.0288152	0.0172707	120	tags=75%, list=8%, signal=69%	HSPA5/FOS/COL1A1
ASPC2/ASPC3	GO:1901798	BP	GO:1901798	positive regulation of signal transduction by p53 class mediator	5	-0.734228	-1.70167	0.013957	0.0451811	0.0270797	402	tags=100%, list=27%, signal=73%	RPL11/RPS20/RPL23/UBB
ASPC2/ASPC3	GO:0035295	BP	GO:0035295	tube development	29	-0.409808	-1.7028	0.0138504	0.0450577	0.0270057	481	tags=59%, list=32%, signal=41%	CAV1/AGTR1/CDC42/MFGE8/FGF2/FAP/CITED2/RARRES2/MMP2/ACTG1/JUNB/C3/COL4A1/DCN/UBB/FN1/HSPB1
ASPC2/ASPC3	GO:0002292	BP	GO:0002292	T cell differentiation involved in immune response	4	-0.80309	-1.70389	0.00802292	0.0288152	0.0172707	55	tags=75%, list=4%, signal=72%	STAT3/FGL2/ANXA1
ASPC2/ASPC3	GO:0005581	CC	GO:0005581	collagen trimer	4	-0.804187	-1.70622	0.00744986	0.027051	0.0162133	127	tags=100%, list=8%, signal=92%	COL4A1/COL3A1/LUM
ASPC2/ASPC3	GO:0070509	BP	GO:0070509	calcium ion import	3	-0.891791	-1.70812	0.00480215	0.0195209	0.0117	74	tags=67%, list=5%, signal=63%	ANXA2/CCL2
ASPC2/ASPC3	GO:0051651	BP	GO:0051651	maintenance of location in cell	5	-0.740268	-1.71567	0.0118823	0.0393187	0.023566	393	tags=100%, list=26%, signal=74%	PARK7/TXN/ANXA5/HSPA5
ASPC2/ASPC3	GO:0051726	BP	GO:0051726	regulation of cell cycle	23	-0.442608	-1.7166	0.0149933	0.0472472	0.028318	131	tags=43%, list=9%, signal=40%	CDC42/RPL26/FGF2/FAP/CITED2/HSP90AB1/RPL23/HSPA1A/PTGS2/CCL2
ASPC2/ASPC3	GO:0016070	BP	GO:0016070	RNA metabolic process	93	-0.313332	-1.72022	0.00367543	0.0158902	0.00952394	220	tags=26%, list=15%, signal=23%	RPS3/NACA/PPIA/RPS27/RPL27/EGR1/RPS6/JUNB/CLU/ZFP36/FOS/JUND/TMBIM6/IGF2/RPL23/DCN/HINT1/SBDS/JUN/CRYAB/FABP4/COL1A1/LUM/HSPA8
ASPC2/ASPC3	GO:0004129	MF	GO:0004129	cytochrome-c oxidase activity	3	-0.898123	-1.72025	0.00326546	0.014305	0.00857379	156	tags=100%, list=10%, signal=90%	COX4I1/COX6A1
ASPC2/ASPC3	GO:0016675	MF	GO:0016675	oxidoreductase activity, acting on a heme group of donors	3	-0.898123	-1.72025	0.00326546	0.014305	0.00857379	156	tags=100%, list=10%, signal=90%	COX4I1/COX6A1
ASPC2/ASPC3	GO:0140678	MF	GO:0140678	molecular function inhibitor activity	5	-0.743132	-1.72231	0.0115051	0.0382896	0.0229492	243	tags=100%, list=16%, signal=84%	RPS20/TMBIM6/RPL23/ATP5IF1
ASPC2/ASPC3	GO:0010008	CC	GO:0010008	endosome membrane	9	-0.601095	-1.72365	0.0149901	0.0472472	0.028318	454	tags=78%, list=30%, signal=54%	SNX3/LAPTM4A/LAMTOR4/LAMP1/ITM2B/CD63/ANXA1
ASPC2/ASPC3	GO:0043394	MF	GO:0043394	proteoglycan binding	4	-0.813873	-1.72677	0.00630372	0.0238244	0.0142793	195	tags=75%, list=13%, signal=65%	CTSB/APOE/LPL
ASPC2/ASPC3	GO:0033043	BP	GO:0033043	regulation of organelle organization	23	-0.445597	-1.72819	0.0141509	0.0455865	0.0273227	319	tags=52%, list=21%, signal=42%	ARF1/CDC42/ACAA2/H3-3A/RPS3/ACTG1/MYOC/DCN/S100A10/GSN/SLC25A4/HSPA1A
ASPC2/ASPC3	GO:0030336	BP	GO:0030336	negative regulation of cell migration	9	-0.60331	-1.73	0.0144483	0.0461586	0.0276655	393	tags=89%, list=26%, signal=66%	CLIC4/PRKG1/FGF2/CITED2/APOD/DCN/COL3A1/CCL2
ASPC2/ASPC3	GO:0040013	BP	GO:0040013	negative regulation of locomotion	9	-0.60331	-1.73	0.0144483	0.0461586	0.0276655	393	tags=89%, list=26%, signal=66%	CLIC4/PRKG1/FGF2/CITED2/APOD/DCN/COL3A1/CCL2
ASPC2/ASPC3	GO:0051271	BP	GO:0051271	negative regulation of cellular component movement	9	-0.60331	-1.73	0.0144483	0.0461586	0.0276655	393	tags=89%, list=26%, signal=66%	CLIC4/PRKG1/FGF2/CITED2/APOD/DCN/COL3A1/CCL2
ASPC2/ASPC3	GO:2000146	BP	GO:2000146	negative regulation of cell motility	9	-0.60331	-1.73	0.0144483	0.0461586	0.0276655	393	tags=89%, list=26%, signal=66%	CLIC4/PRKG1/FGF2/CITED2/APOD/DCN/COL3A1/CCL2
ASPC2/ASPC3	GO:0001516	BP	GO:0001516	prostaglandin biosynthetic process	4	-0.81556	-1.73035	0.0061127	0.0232927	0.0139607	280	tags=100%, list=19%, signal=81%	PTGDS/FABP5/PTGS2
ASPC2/ASPC3	GO:0046456	BP	GO:0046456	icosanoid biosynthetic process	4	-0.81556	-1.73035	0.0061127	0.0232927	0.0139607	280	tags=100%, list=19%, signal=81%	PTGDS/FABP5/PTGS2
ASPC2/ASPC3	GO:0046457	BP	GO:0046457	prostanoid biosynthetic process	4	-0.81556	-1.73035	0.0061127	0.0232927	0.0139607	280	tags=100%, list=19%, signal=81%	PTGDS/FABP5/PTGS2
ASPC2/ASPC3	GO:0007283	BP	GO:0007283	spermatogenesis	10	-0.583958	-1.7316	0.0149847	0.0472472	0.028318	326	tags=60%, list=22%, signal=47%	SEPTIN2/H3-3A/SOD1/DNAJA1/ADIG/GPX4
ASPC2/ASPC3	GO:0034614	BP	GO:0034614	cellular response to reactive oxygen species	5	-0.748322	-1.73433	0.0101848	0.0347456	0.0208251	381	tags=100%, list=25%, signal=75%	TXN/SOD1/RPS3/FOS
ASPC2/ASPC3	GO:0050729	BP	GO:0050729	positive regulation of inflammatory response	5	-0.748322	-1.73433	0.0101848	0.0347456	0.0208251	381	tags=100%, list=25%, signal=75%	CD81/S100A9/C3/FABP4
ASPC2/ASPC3	GO:0005178	MF	GO:0005178	integrin binding	8	-0.628242	-1.73553	0.0148712	0.0471194	0.0282414	393	tags=100%, list=26%, signal=74%	TGFBI/FGF2/CD81/FAP/FBLN5/PPIA/IGF2
ASPC2/ASPC3	GO:0015934	CC	GO:0015934	large ribosomal subunit	6	-0.697971	-1.73597	0.0157437	0.049477	0.0296545	376	tags=83%, list=25%, signal=63%	RPL6/RPL10/RPL18/RPL27/RPLP2
ASPC2/ASPC3	GO:1902494	CC	GO:1902494	catalytic complex	52	-0.360186	-1.73616	0.00720859	0.0263404	0.0157873	519	tags=62%, list=35%, signal=42%	GNB1/GNB2/PSMD7/PSMD12/NDUFV2/OGDH/SDHA/NDUFA10/PSMB4/DYNLL1/PDHA1/FAP/NDUFB7/GPD1/NDUFB9/CACYBP/NDUFB3/NDUFAB1/NDUFA11/ACTB/PSMA7/NDUFV1/NDUFB10/DAD1/NDUFS5/UQCR11/NDUFS2/NDUFS7/NDUFS6/NDUFB8/NDUFB11/HINT1
ASPC2/ASPC3	GO:0051347	BP	GO:0051347	positive regulation of transferase activity	10	-0.586295	-1.73853	0.0139014	0.0451123	0.0270385	493	tags=80%, list=33%, signal=54%	CCT2/CDC42/FGF2/CD81/RPS3/PPIA/IGF2/RPLP1
ASPC2/ASPC3	GO:0045182	MF	GO:0045182	translation regulator activity	7	-0.66129	-1.73938	0.0145381	0.0463815	0.0277992	512	tags=100%, list=34%, signal=66%	EEF1B2/EEF1G/EEF1D/EIF3CL/RPL10/RPS9
ASPC2/ASPC3	GO:2001243	BP	GO:2001243	negative regulation of intrinsic apoptotic signaling pathway	5	-0.75085	-1.74019	0.00980762	0.0337575	0.0202328	202	tags=100%, list=14%, signal=87%	PPIA/CLU/TMBIM6/HSPB1
ASPC2/ASPC3	GO:0032387	BP	GO:0032387	negative regulation of intracellular transport	6	-0.699799	-1.74051	0.0148176	0.0470783	0.0282168	454	tags=100%, list=30%, signal=70%	PARK7/TXN/APOD/INSIG1/CRYAB
ASPC2/ASPC3	GO:0009790	BP	GO:0009790	embryo development	25	-0.437245	-1.74122	0.011655	0.0386751	0.0231802	459	tags=60%, list=31%, signal=42%	VIM/CFL1/RPL38/CITED2/RARRES2/SOD1/RPL10/DAD1/RPS6/JUNB/INSIG1/IGF2/SBDS/COL1A1/PTGS2
ASPC2/ASPC3	GO:0007565	BP	GO:0007565	female pregnancy	7	-0.663892	-1.74622	0.013986	0.0451811	0.0270797	338	tags=71%, list=23%, signal=56%	CITED2/H3-3A/SOD1/CTSB/JUNB
ASPC2/ASPC3	GO:0044706	BP	GO:0044706	multi-multicellular organism process	7	-0.663892	-1.74622	0.013986	0.0451811	0.0270797	338	tags=71%, list=23%, signal=56%	CITED2/H3-3A/SOD1/CTSB/JUNB
ASPC2/ASPC3	GO:0051539	MF	GO:0051539	4 iron, 4 sulfur cluster binding	5	-0.753615	-1.7466	0.0094304	0.032556	0.0195127	285	tags=80%, list=19%, signal=65%	ACO2/NDUFV1/NDUFS2/NDUFS7
ASPC2/ASPC3	GO:0009725	BP	GO:0009725	response to hormone	18	-0.485123	-1.74708	0.0151489	0.0476727	0.028573	594	tags=83%, list=40%, signal=51%	GKAP1/NR4A1/STAT3/GNB1/IGFBP3/CAV1/AGTR1/PARK7/CITED2/RARRES2/CTSB/DNAJA1/ZFP36/IGF2/ANXA1
ASPC2/ASPC3	GO:0045596	BP	GO:0045596	negative regulation of cell differentiation	11	-0.570774	-1.74723	0.0139062	0.0451123	0.0270385	148	tags=73%, list=10%, signal=66%	CAV1/PRDX2/SPRY1/ZFP36/INSIG1/IGF2/FGL2/ANXA1
ASPC2/ASPC3	GO:0001525	BP	GO:0001525	angiogenesis	18	-0.485635	-1.74892	0.0149768	0.0472472	0.028318	481	tags=67%, list=32%, signal=46%	CAV1/AGTR1/MFGE8/FGF2/FAP/MMP2/ACTG1/C3/COL4A1/DCN/FN1/HSPB1
ASPC2/ASPC3	GO:0048260	BP	GO:0048260	positive regulation of receptor-mediated endocytosis	4	-0.825817	-1.75211	0.00515759	0.0205832	0.0123367	150	tags=100%, list=10%, signal=90%	CLU/C3/CD63
ASPC2/ASPC3	GO:0050792	BP	GO:0050792	regulation of viral process	5	-0.75734	-1.75524	0.00867597	0.0306942	0.0183968	202	tags=100%, list=14%, signal=87%	PPIA/PTGDS/ZFP36/LGALS1
ASPC2/ASPC3	GO:0016192	BP	GO:0016192	vesicle-mediated transport	36	-0.399231	-1.75668	0.00841003	0.0298808	0.0179093	585	tags=72%, list=39%, signal=45%	GHR/HNRNPK/SCARA5/PLPP3/HOOK3/RACK1/ITGB1/CAV1/GAPDH/SNX3/ARF1/CDC42/RTN3/CD81/LAMP1/CD36/ACTB/PTGDS/ACTG1/CLU/INSIG1/C3/CD63/S100A10/HSPA8/ANXA1
ASPC2/ASPC3	GO:0045785	BP	GO:0045785	positive regulation of cell adhesion	12	-0.555559	-1.757	0.0130858	0.0429324	0.0257319	481	tags=75%, list=32%, signal=51%	CAV1/CDC42/CD81/CITED2/RPS3/MYOC/S100A10/LGALS1/ANXA1
ASPC2/ASPC3	GO:0016616	MF	GO:0016616	oxidoreductase activity, acting on the CH-OH group of donors, NAD or NADP as acceptor	6	-0.706511	-1.75721	0.0114836	0.0382732	0.0229393	240	tags=83%, list=16%, signal=70%	HSD17B12/IDH1/MDH2/LDHB/FASN
ASPC2/ASPC3	GO:0048407	MF	GO:0048407	platelet-derived growth factor binding	3	-0.91756	-1.75748	0.00172877	0.00843598	0.00505618	127	tags=100%, list=8%, signal=92%	COL1A2/COL1A1
ASPC2/ASPC3	GO:0050863	BP	GO:0050863	regulation of T cell activation	8	-0.636713	-1.75893	0.0119695	0.0394943	0.0236713	481	tags=88%, list=32%, signal=60%	CAV1/PRDX2/CD81/RPS3/LGALS1/FGL2/ANXA1
ASPC2/ASPC3	GO:1903037	BP	GO:1903037	regulation of leukocyte cell-cell adhesion	8	-0.636713	-1.75893	0.0119695	0.0394943	0.0236713	481	tags=88%, list=32%, signal=60%	CAV1/PRDX2/CD81/RPS3/LGALS1/FGL2/ANXA1
ASPC2/ASPC3	GO:0001944	BP	GO:0001944	vasculature development	27	-0.431663	-1.75973	0.0093673	0.0323865	0.0194111	582	tags=78%, list=39%, signal=48%	NR4A1/HPGD/PLPP3/TGFBI/CLIC4/CAV1/AGTR1/MFGE8/FGF2/FAP/CITED2/MMP2/EGR1/ACTG1/JUNB/C3/COL4A1/DCN/COL1A2/FN1/HSPB1
ASPC2/ASPC3	GO:0040008	BP	GO:0040008	regulation of growth	7	-0.669355	-1.76059	0.0125138	0.0411727	0.0246772	500	tags=100%, list=33%, signal=67%	IGFBP3/CDC42/FGF2/PPIB/SOD1/TKT
ASPC2/ASPC3	GO:0060341	BP	GO:0060341	regulation of cellular localization	25	-0.442189	-1.76091	0.010323	0.0351134	0.0210455	508	tags=68%, list=34%, signal=46%	CTNNA1/RACK1/CCT2/ITGB1/CAV1/SCP2/SNX3/PARK7/TXN/CD81/LAMP1/APOD/ACTB/ZFP36/INSIG1/TMBIM6/CRYAB
ASPC2/ASPC3	GO:0002685	BP	GO:0002685	regulation of leukocyte migration	5	-0.760403	-1.76233	0.00829876	0.0295763	0.0177268	363	tags=100%, list=24%, signal=76%	APOD/RARRES2/ANXA1/CCL2
ASPC2/ASPC3	GO:0005496	MF	GO:0005496	steroid binding	5	-0.760403	-1.76233	0.00829876	0.0295763	0.0177268	363	tags=100%, list=24%, signal=76%	APOD/VDAC2/INSIG1/S100G
ASPC2/ASPC3	GO:0006139	BP	GO:0006139	nucleobase-containing compound metabolic process	125	-0.3046	-1.76587	0.00136091	0.00701068	0.00420191	402	tags=46%, list=27%, signal=37%	GUK1/CCT2/CAV1/ACAT1/OGDH/GAPDH/VIM/TSC22D1/LIPE/PFDN5/RPL26/PDHA1/PRDX2/FGF2/PARK7/RPS25/TXN/CD81/RPS24/CITED2/PNP/TPI1/RAN/RNASE4/ATP5F1C/ELOVL5/ATP5PF/ATP5ME/RPS3/NACA/PPIA/RPS27/PGAM1/RPL27/EGR1/RPS6/ATP5F1D/ACACA/JUNB/CLU/ZFP36/FOS/JUND/TMBIM6/ATP5PD/IGF2/RPL23/DCN/HINT1/SBDS/JUN/ENO1/CRYAB/FABP4/COL1A1/LUM/HSPA8/CCN2
ASPC2/ASPC3	GO:0001568	BP	GO:0001568	blood vessel development	26	-0.439181	-1.76836	0.00911501	0.0317038	0.0190019	481	tags=62%, list=32%, signal=42%	CAV1/AGTR1/MFGE8/FGF2/FAP/CITED2/MMP2/EGR1/ACTG1/JUNB/C3/COL4A1/DCN/COL1A2/FN1/HSPB1
ASPC2/ASPC3	GO:0051082	MF	GO:0051082	unfolded protein binding	5	-0.763043	-1.76845	0.00773293	0.027991	0.0167767	182	tags=100%, list=12%, signal=88%	DNAJA1/CALR/CLU/SERPINH1
ASPC2/ASPC3	GO:0048871	BP	GO:0048871	multicellular organismal homeostasis	10	-0.597428	-1.77154	0.0111934	0.0373596	0.0223918	337	tags=90%, list=23%, signal=70%	CTSK/STAT3/CAV1/CD36/SOD1/EGR1/ALDH1A1/UBB/FABP5
ASPC2/ASPC3	GO:0045177	CC	GO:0045177	apical part of cell	11	-0.578877	-1.77204	0.0106971	0.0361731	0.0216806	420	tags=91%, list=28%, signal=66%	CTSK/CLIC4/SEPTIN7/CDC42/FAP/CD36/CTSB/ACTG1/S100G/ANXA1
ASPC2/ASPC3	GO:0045444	BP	GO:0045444	fat cell differentiation	8	-0.641514	-1.77219	0.0108814	0.0365824	0.0219259	305	tags=75%, list=20%, signal=60%	RARRES2/ADIG/ZFP36/INSIG1/LPL/FABP4
ASPC2/ASPC3	GO:0031349	BP	GO:0031349	positive regulation of defense response	10	-0.597697	-1.77234	0.0111934	0.0373596	0.0223918	381	tags=70%, list=25%, signal=53%	PARK7/CD81/LAMP1/S100A9/C3/HSP90AA1/FABP4
ASPC2/ASPC3	GO:0006468	BP	GO:0006468	protein phosphorylation	37	-0.399807	-1.77297	0.00775439	0.0280249	0.0167969	393	tags=43%, list=26%, signal=33%	FGF2/PARK7/TXN/CD81/RAC1/RARRES2/SOD1/RPS3/PPIA/DNAJA1/C3/IGF2/FABP4/RPLP1/HSPB1/PTGS2
ASPC2/ASPC3	GO:0006066	BP	GO:0006066	alcohol metabolic process	11	-0.579357	-1.77351	0.0105188	0.0356223	0.0213505	465	tags=82%, list=31%, signal=57%	NFE2L1/LIPE/CYB5R3/FGF2/PNPLA2/IDI1/SOD1/IDH1/ALDH1A1
ASPC2/ASPC3	GO:0007049	BP	GO:0007049	cell cycle	41	-0.390219	-1.77428	0.00737834	0.0268335	0.0160829	429	tags=41%, list=29%, signal=30%	CFL1/CDC42/RPL26/FGF2/FAP/CITED2/RAN/RPS3/RPS6/RPL24/HSP90AB1/RPL23/UBB/SBDS/HSPA1A/PTGS2/CCL2
ASPC2/ASPC3	GO:0031400	BP	GO:0031400	negative regulation of protein modification process	14	-0.532707	-1.77451	0.0138064	0.0449776	0.0269577	243	tags=50%, list=16%, signal=42%	RPS20/RPS3/PPIA/DNAJA1/RPL23/FABP4/HSPB1
ASPC2/ASPC3	GO:0050673	BP	GO:0050673	epithelial cell proliferation	12	-0.5611	-1.77452	0.0116711	0.0386751	0.0231802	488	tags=75%, list=33%, signal=51%	IGFBP3/AGTR1/CDC42/FGF2/FAP/ZFP36/ATP5IF1/SERPINF1/CCL2
ASPC2/ASPC3	GO:0050678	BP	GO:0050678	regulation of epithelial cell proliferation	10	-0.598536	-1.77483	0.0110128	0.0369598	0.0221521	148	tags=70%, list=10%, signal=63%	AGTR1/CDC42/FGF2/ZFP36/ATP5IF1/SERPINF1/CCL2
ASPC2/ASPC3	GO:0044409	BP	GO:0044409	entry into host	7	-0.675403	-1.7765	0.0110416	0.0369598	0.0221521	491	tags=100%, list=33%, signal=67%	CAV1/AGTR1/SNX3/CD81/CTSB/LGALS1
ASPC2/ASPC3	GO:0046718	BP	GO:0046718	viral entry into host cell	7	-0.675403	-1.7765	0.0110416	0.0369598	0.0221521	491	tags=100%, list=33%, signal=67%	CAV1/AGTR1/SNX3/CD81/CTSB/LGALS1
ASPC2/ASPC3	GO:1903050	BP	GO:1903050	regulation of proteolysis involved in cellular protein catabolic process	9	-0.620148	-1.77829	0.0108362	0.0365139	0.0218849	500	tags=89%, list=33%, signal=60%	RACK1/CAV1/PARK7/RPL11/CLU/HSP90AB1/RPL23/UBB
ASPC2/ASPC3	GO:0002285	BP	GO:0002285	lymphocyte activation involved in immune response	10	-0.600341	-1.78018	0.0108323	0.0365139	0.0218849	363	tags=60%, list=24%, signal=46%	CD81/LAMP1/RPS6/LGALS1/FGL2/ANXA1
ASPC2/ASPC3	GO:0006692	BP	GO:0006692	prostanoid metabolic process	5	-0.768776	-1.78174	0.00678989	0.0252899	0.0151577	280	tags=80%, list=19%, signal=65%	PTGES3/PTGDS/FABP5/PTGS2
ASPC2/ASPC3	GO:0006693	BP	GO:0006693	prostaglandin metabolic process	5	-0.768776	-1.78174	0.00678989	0.0252899	0.0151577	280	tags=80%, list=19%, signal=65%	PTGES3/PTGDS/FABP5/PTGS2
ASPC2/ASPC3	GO:0043254	BP	GO:0043254	regulation of protein-containing complex assembly	17	-0.503774	-1.78252	0.0108452	0.0365139	0.0218849	425	tags=65%, list=28%, signal=47%	ARF1/CDC42/PARK7/CD36/H3-3A/RPS3/RPL13A/CLU/HSPA5/GSN/HSPA1A
ASPC2/ASPC3	GO:0051253	BP	GO:0051253	negative regulation of RNA metabolic process	21	-0.472752	-1.78267	0.00900595	0.0315436	0.0189059	148	tags=33%, list=10%, signal=30%	ZFP36/TMBIM6/IGF2/RPL23/CRYAB/FABP4/HSPA8
ASPC2/ASPC3	GO:0008201	MF	GO:0008201	heparin binding	12	-0.564513	-1.78532	0.0102564	0.0349383	0.0209405	393	tags=67%, list=26%, signal=50%	FGF2/FSTL1/ANXA5/APOE/CRISPLD2/CLEC3B/LPL/FN1
ASPC2/ASPC3	GO:0007423	BP	GO:0007423	sensory organ development	13	-0.550509	-1.78787	0.0121053	0.0398853	0.0239056	459	tags=92%, list=31%, signal=65%	STAT3/CLIC4/VIM/PFDN5/RPL38/FGF2/SPRY1/CITED2/SOD1/RPL24/INSIG1/COL4A1
ASPC2/ASPC3	GO:0120254	BP	GO:0120254	olefinic compound metabolic process	6	-0.719597	-1.78975	0.00870532	0.0306942	0.0183968	304	tags=100%, list=20%, signal=80%	PNPLA2/EGR1/ALDH1A1/GPX4/PTGS2
ASPC2/ASPC3	GO:0046483	BP	GO:0046483	heterocycle metabolic process	129	-0.307439	-1.79062	0.00135759	0.00700916	0.004201	402	tags=39%, list=27%, signal=31%	RPL26/PDHA1/PRDX2/FGF2/TMEM14C/PARK7/RPS25/TXN/CD81/RPS24/CITED2/PNP/TPI1/RAN/RNASE4/ATP5F1C/ELOVL5/ATP5PF/ATP5ME/RPS3/NACA/PPIA/RPS27/PGAM1/RPL27/EGR1/RPS6/ATP5F1D/ACACA/JUNB/CLU/ZFP36/FOS/JUND/TMBIM6/ATP5PD/IGF2/RPL23/DCN/HINT1/ATP5IF1/SBDS/JUN/ENO1/CRYAB/FABP4/COL1A1/LUM/HSPA8/CCN2
ASPC2/ASPC3	GO:0097367	MF	GO:0097367	carbohydrate derivative binding	76	-0.339903	-1.79089	0.00188515	0.00897192	0.0053774	326	tags=37%, list=22%, signal=30%	SEPTIN2/HSPH1/RAN/ANXA5/HSPD1/EEF1A1/ACTB/NDUFV1/PPIA/CTSB/DNAJA1/ACACA/TUBB4B/ACTG1/ATP5F1B/APOE/HSP90B1/CRISPLD2/HSPE1/DCN/PEBP1/ACLY/CKB/HSP90AA1/CLEC3B/LPL/FN1/DBI
ASPC2/ASPC3	GO:0034101	BP	GO:0034101	erythrocyte homeostasis	8	-0.649152	-1.79329	0.00924918	0.032074	0.0192238	388	tags=75%, list=26%, signal=56%	TMEM14C/RPS24/CITED2/RPS6/ZFP36/ATP5IF1
ASPC2/ASPC3	GO:0038084	BP	GO:0038084	vascular endothelial growth factor signaling pathway	3	-0.936327	-1.79342	0.000768344	0.00428236	0.00256667	99	tags=100%, list=7%, signal=94%	DCN/HSPB1
ASPC2/ASPC3	GO:0042391	BP	GO:0042391	regulation of membrane potential	7	-0.682124	-1.79417	0.0101215	0.0346316	0.0207567	481	tags=100%, list=32%, signal=68%	ARL6IP5/PARK7/SOD1/MYOC/DCN/UBB
ASPC2/ASPC3	GO:2001235	BP	GO:2001235	positive regulation of apoptotic signaling pathway	7	-0.682124	-1.79417	0.0101215	0.0346316	0.0207567	481	tags=100%, list=32%, signal=68%	RPL26/PARK7/RPS3/CLU/S100A9/UBB
ASPC2/ASPC3	GO:2001244	BP	GO:2001244	positive regulation of intrinsic apoptotic signaling pathway	7	-0.682124	-1.79417	0.0101215	0.0346316	0.0207567	481	tags=100%, list=32%, signal=68%	RPL26/PARK7/RPS3/CLU/S100A9/UBB
ASPC2/ASPC3	GO:0009887	BP	GO:0009887	animal organ morphogenesis	15	-0.52787	-1.79492	0.0116704	0.0386751	0.0231802	420	tags=80%, list=28%, signal=58%	CAV1/CDC42/RPL38/FGF2/SPRY1/CITED2/SOD1/ASPN/INSIG1/SERPINH1/COL1A2/COL1A1
ASPC2/ASPC3	GO:0051881	BP	GO:0051881	regulation of mitochondrial membrane potential	6	-0.721961	-1.79564	0.00833488	0.0296593	0.0177766	421	tags=100%, list=28%, signal=72%	PARK7/SOD1/MYOC/DCN/UBB
ASPC2/ASPC3	GO:0048469	BP	GO:0048469	cell maturation	5	-0.774922	-1.79598	0.00546963	0.0213343	0.0127869	130	tags=60%, list=9%, signal=55%	C3/MYOC/PTGS2
ASPC2/ASPC3	GO:0071695	BP	GO:0071695	anatomical structure maturation	5	-0.774922	-1.79598	0.00546963	0.0213343	0.0127869	130	tags=60%, list=9%, signal=55%	C3/MYOC/PTGS2
ASPC2/ASPC3	GO:0098794	CC	GO:0098794	postsynapse	8	-0.65035	-1.7966	0.00924918	0.032074	0.0192238	425	tags=88%, list=28%, signal=63%	ARF1/RPL38/RPS25/ACTB/PSMA7/RPS3/FABP5
ASPC2/ASPC3	GO:1903362	BP	GO:1903362	regulation of cellular protein catabolic process	11	-0.587131	-1.7973	0.00909253	0.0316732	0.0189836	500	tags=82%, list=33%, signal=55%	RACK1/CAV1/PARK7/CD81/RPL11/CLU/HSP90AB1/RPL23/UBB
ASPC2/ASPC3	GO:0043230	CC	GO:0043230	extracellular organelle	5	-0.775807	-1.79803	0.00546963	0.0213343	0.0127869	164	tags=100%, list=11%, signal=89%	ACTG1/MYOC/ANXA2/ANXA1
ASPC2/ASPC3	GO:0065010	CC	GO:0065010	extracellular membrane-bounded organelle	5	-0.775807	-1.79803	0.00546963	0.0213343	0.0127869	164	tags=100%, list=11%, signal=89%	ACTG1/MYOC/ANXA2/ANXA1
ASPC2/ASPC3	GO:0006364	BP	GO:0006364	rRNA processing	8	-0.651228	-1.79903	0.00870511	0.0306942	0.0183968	402	tags=88%, list=27%, signal=64%	RPL26/RPS25/RPS24/RPS27/RPL27/RPS6/SBDS
ASPC2/ASPC3	GO:0016072	BP	GO:0016072	rRNA metabolic process	8	-0.651228	-1.79903	0.00870511	0.0306942	0.0183968	402	tags=88%, list=27%, signal=64%	RPL26/RPS25/RPS24/RPS27/RPL27/RPS6/SBDS
ASPC2/ASPC3	GO:0016042	BP	GO:0016042	lipid catabolic process	12	-0.568863	-1.79908	0.00884173	0.0311277	0.0186567	479	tags=83%, list=32%, signal=57%	ACAT1/SCP2/LIPE/PRDX6/ACAA2/RARRES2/PNPLA2/ETFA/ECHS1/LPL
ASPC2/ASPC3	GO:1901137	BP	GO:1901137	carbohydrate derivative biosynthetic process	17	-0.508493	-1.79922	0.00929592	0.0321878	0.019292	397	tags=71%, list=27%, signal=52%	PDHA1/PNP/TPI1/ATP5F1C/ELOVL5/ATP5PF/ATP5ME/ITM2B/DAD1/ATP5F1D/ACACA/ATP5PD
ASPC2/ASPC3	GO:0007548	BP	GO:0007548	sex differentiation	5	-0.777181	-1.80122	0.00546963	0.0213343	0.0127869	338	tags=100%, list=23%, signal=78%	H3-3A/SOD1/UBB/PTGS2
ASPC2/ASPC3	GO:0008406	BP	GO:0008406	gonad development	5	-0.777181	-1.80122	0.00546963	0.0213343	0.0127869	338	tags=100%, list=23%, signal=78%	H3-3A/SOD1/UBB/PTGS2
ASPC2/ASPC3	GO:0045137	BP	GO:0045137	development of primary sexual characteristics	5	-0.777181	-1.80122	0.00546963	0.0213343	0.0127869	338	tags=100%, list=23%, signal=78%	H3-3A/SOD1/UBB/PTGS2
ASPC2/ASPC3	GO:0002697	BP	GO:0002697	regulation of immune effector process	12	-0.570631	-1.80467	0.00848806	0.0301118	0.0180478	363	tags=58%, list=24%, signal=45%	CD81/LAMP1/SERPING1/C3/TMBIM6/FGL2/ANXA1
ASPC2/ASPC3	GO:0061024	BP	GO:0061024	membrane organization	16	-0.520739	-1.80637	0.00991822	0.0340874	0.0204306	319	tags=69%, list=21%, signal=55%	SNX3/CDC42/ACAA2/DEGS1/SOD1/VDAC2/INSIG1/C3/MYOC/S100A10/SLC25A4
ASPC2/ASPC3	GO:0048514	BP	GO:0048514	blood vessel morphogenesis	22	-0.473177	-1.80916	0.00711262	0.0261135	0.0156513	481	tags=64%, list=32%, signal=44%	CAV1/AGTR1/MFGE8/FGF2/FAP/CITED2/MMP2/ACTG1/JUNB/C3/COL4A1/DCN/FN1/HSPB1
ASPC2/ASPC3	GO:0071702	BP	GO:0071702	organic substance transport	58	-0.365612	-1.81013	0.00390919	0.0167754	0.0100545	583	tags=66%, list=39%, signal=42%	YWHAB/STAT3/YWHAE/SSR3/HOOK3/TCN2/COPB1/GDI2/MYO1C/RACK1/CAV1/SCP2/SRPRA/SNX3/ARL6IP5/PARK7/TXN/CD81/CD36/APOD/RAN/ACTB/SLC25A6/DNAJA1/SEC61G/ZFP36/INSIG1/C3/TOMM5/HSPA5/APOE/HSP90B1/CD63/FABP4/FABP5/COL1A1/SLC25A4/HSPB1
ASPC2/ASPC3	GO:0031253	CC	GO:0031253	cell projection membrane	9	-0.631898	-1.81198	0.00704353	0.0259835	0.0155734	557	tags=100%, list=37%, signal=63%	MYO1C/ITGB1/CFL1/CDC42/FAP/CD36/SEPTIN2/RPS3
ASPC2/ASPC3	GO:0048568	BP	GO:0048568	embryonic organ development	10	-0.611584	-1.81352	0.0075826	0.0274899	0.0164763	410	tags=80%, list=27%, signal=58%	RPL38/CITED2/RARRES2/SOD1/RPL10/JUNB/INSIG1/IGF2
ASPC2/ASPC3	GO:0050680	BP	GO:0050680	negative regulation of epithelial cell proliferation	3	-0.947051	-1.81396	0.000768344	0.00428236	0.00256667	83	tags=100%, list=6%, signal=95%	SERPINF1/CCL2
ASPC2/ASPC3	GO:0034599	BP	GO:0034599	cellular response to oxidative stress	11	-0.5927	-1.81435	0.00820111	0.029364	0.0175996	465	tags=82%, list=31%, signal=57%	NFE2L1/ARL6IP5/PARK7/TXN/SOD1/RPS3/PPIA/FOS/HSPB1
ASPC2/ASPC3	GO:0042110	BP	GO:0042110	T cell activation	11	-0.592963	-1.81516	0.00820111	0.029364	0.0175996	395	tags=73%, list=26%, signal=54%	CAV1/PRDX2/CD81/RPS3/RPS6/LGALS1/FGL2/ANXA1
ASPC2/ASPC3	GO:0097530	BP	GO:0097530	granulocyte migration	6	-0.729876	-1.81532	0.00629746	0.0238244	0.0142793	306	tags=83%, list=20%, signal=67%	PPIB/RARRES2/PPIA/S100A9/ANXA1
ASPC2/ASPC3	GO:0048468	BP	GO:0048468	cell development	31	-0.429358	-1.81585	0.00564881	0.0217038	0.0130084	459	tags=58%, list=31%, signal=41%	VIM/SNX3/CDC42/FGF2/CITED2/APOD/H3-3A/SOD1/RPS6/ACTG1/RPL24/C3/MYOC/S100A10/UBB/SERPINH1/SERPINF1/PTGS2
ASPC2/ASPC3	GO:0007051	BP	GO:0007051	spindle organization	6	-0.730377	-1.81657	0.00629746	0.0238244	0.0142793	220	tags=67%, list=15%, signal=57%	RPS3/SBDS/HSPA1A/PTGS2
ASPC2/ASPC3	GO:0051129	BP	GO:0051129	negative regulation of cellular component organization	19	-0.49631	-1.81657	0.00905673	0.0315961	0.0189374	481	tags=74%, list=32%, signal=51%	CAV1/VIM/PFDN5/CDC42/FAP/APOD/ACAA2/H3-3A/RPL13A/CLU/MYOC/HSPA5/APOE/DCN
ASPC2/ASPC3	GO:0045087	BP	GO:0045087	innate immune response	26	-0.451279	-1.81707	0.00613192	0.0233275	0.0139815	492	tags=65%, list=33%, signal=45%	C4A/GAPDH/VIM/CDC42/CFB/LAMP1/RARRES2/CFD/C1S/C7/MIF/ACTG1/S100A9/C3/HSP90AA1/CFH/ANXA1
ASPC2/ASPC3	GO:0072331	BP	GO:0072331	signal transduction by p53 class mediator	7	-0.69105	-1.81765	0.00828119	0.0295763	0.0177268	402	tags=86%, list=27%, signal=63%	RPL26/RPL11/RPS20/RPL23/HINT1/UBB
ASPC2/ASPC3	GO:0098588	CC	GO:0098588	bounding membrane of organelle	44	-0.392966	-1.81894	0.0056101	0.021637	0.0129683	481	tags=55%, list=32%, signal=38%	CAV1/SRPRA/GAPDH/SNX3/BRI3/MFGE8/CYB5R3/RTN3/LAPTM4A/GPAM/LAMTOR4/RPS29/LAMP1/SEPTIN2/ITM2B/RPS28/RPL27/MYOC/RPS26/TOMM5/CD63/MGST1/ANXA1/PTGS2
ASPC2/ASPC3	GO:0046907	BP	GO:0046907	intracellular transport	39	-0.40536	-1.82169	0.00473261	0.019306	0.0115712	477	tags=72%, list=32%, signal=50%	YWHAB/STAT3/YWHAE/SSR3/HOOK3/COPB1/SCP2/SRPRA/SNX3/CDC42/PARK7/TXN/CD81/LAMP1/APOD/RAN/ATP5F1C/ATP5F1D/SEC61G/INSIG1/TOMM5/HSPA5/HSP90B1/ATP5PD/CD63/UBB/CRYAB/HSPB1
ASPC2/ASPC3	GO:1901363	MF	GO:1901363	heterocyclic compound binding	150	-0.305645	-1.82369	0.000665247	0.00394543	0.00236473	356	tags=47%, list=24%, signal=40%	GUK1/CCT2/RPS4X/EEF2/OGDH/ACSS3/SRPRA/GAPDH/VIM/RPL37/RPL23A/SULT1A1/LIPE/EEF1B2/ACSM1/RPL26/PARK7/EEF1G/EEF1D/RAC1/NUCB1/VDAC1/SEPTIN2/HSPH1/RAN/GPD1/CYC1/EIF3CL/H3-3A/HSPD1/RPL11/ETFA/RNASE4/RPL9/EEF1A1/RPS15/ACTB/RPS20/IDH1/RPS3/NDUFV1/CYCS/RPL8/NACA/RPS2/VDAC2/RPL35A/EGR1/DNAJA1/ACACA/NDUFS2/TUBB4B/ACTG1/ZFP36/RPS11/ATP5F1B/FOS/RPS18/JUND/HSP90B1/ALDH1A1/HSPE1/HINT1/PEBP1/SBDS/JUN/ACLY/CKB/HS…
ASPC2/ASPC3	GO:0016684	MF	GO:0016684	oxidoreductase activity, acting on peroxide as acceptor	7	-0.693477	-1.82404	0.00791314	0.0285095	0.0170874	395	tags=86%, list=26%, signal=63%	PRDX2/PARK7/PRDX6/PRDX1/GPX4/PTGS2
ASPC2/ASPC3	GO:0022407	BP	GO:0022407	regulation of cell-cell adhesion	10	-0.615199	-1.82424	0.00686044	0.0254298	0.0152416	523	tags=90%, list=35%, signal=59%	PRKG1/CAV1/PRDX2/CD81/CITED2/RPS3/LGALS1/FGL2/ANXA1
ASPC2/ASPC3	GO:0005634	CC	GO:0005634	nucleus	174	-0.29943	-1.82502	0.000518807	0.00321716	0.00192823	489	tags=44%, list=33%, signal=33%	EEF2/APP/CEBPD/RPL15/OGDH/GAPDH/VIM/TSC22D1/PTMA/RPL23A/LIPE/RPL5/CFL1/PFDN5/SH3BGRL3/PSMB4/RPL3/DYNLL1/RPL26/RPSA/PARK7/RPS25/TXN/COPS9/SEPTIN2/HSPH1/RAN/H3-3A/PPIB/CACYBP/RPL11/EEF1A1/SOD1/RPS3A/RPLP0/MMP2/ACTB/RPS3/NACA/PPIA/EIF1/PTGDS/RPL27/EGR1/RPS6/DNAJA1/ADIG/UBA52/RPL19/CIDEC/JUNB/CLU/RPS9/ZFP36/HSP90AB1/HSPA5/FOS/JUND/RPL23/RPS10/HINT1/SBDS/JUN/ANXA2/COX4I1/HSP90AA1/GPX4/CRYAB/CLEC3B/FAB…
ASPC2/ASPC3	GO:0033218	MF	GO:0033218	amide binding	10	-0.616231	-1.8273	0.00686044	0.0254298	0.0152416	426	tags=80%, list=28%, signal=58%	PFDN5/CRIP1/PPIB/PPIA/VDAC2/APOE/DBI/FASN
ASPC2/ASPC3	GO:0062197	BP	GO:0062197	cellular response to chemical stress	13	-0.562709	-1.82749	0.00894737	0.0314518	0.0188509	481	tags=77%, list=32%, signal=53%	CAV1/NFE2L1/ARL6IP5/PARK7/TXN/SOD1/RPS3/PPIA/FOS/HSPB1
ASPC2/ASPC3	GO:0015267	MF	GO:0015267	channel activity	8	-0.661975	-1.82872	0.00707291	0.026009	0.0155887	340	tags=75%, list=23%, signal=58%	VDAC1/ATP5F1C/VDAC2/ATP5F1D/ATP5PD/ANXA2
ASPC2/ASPC3	GO:0022803	MF	GO:0022803	passive transmembrane transporter activity	8	-0.661975	-1.82872	0.00707291	0.026009	0.0155887	340	tags=75%, list=23%, signal=58%	VDAC1/ATP5F1C/VDAC2/ATP5F1D/ATP5PD/ANXA2
ASPC2/ASPC3	GO:0033993	BP	GO:0033993	response to lipid	15	-0.538045	-1.82952	0.00958021	0.0330239	0.0197931	481	tags=67%, list=32%, signal=46%	CAV1/VIM/PRDX2/PARK7/CD36/DNAJA1/ZFP36/ANXA1/SCD/CCL2
ASPC2/ASPC3	GO:0006725	BP	GO:0006725	cellular aromatic compound metabolic process	133	-0.313027	-1.83077	0.000406504	0.00269411	0.00161474	495	tags=47%, list=33%, signal=35%	GUK1/CCT2/CAV1/ACAT1/OGDH/GAPDH/VIM/TSC22D1/SULT1A1/LIPE/PFDN5/RPL26/PDHA1/PRDX2/FGF2/TMEM14C/PARK7/RPS25/TXN/CD81/RPS24/CITED2/PNP/TPI1/RAN/RNASE4/DDT/ATP5F1C/ELOVL5/ATP5PF/ATP5ME/RPS3/NACA/PPIA/RPS27/CTSB/PGAM1/RPL27/EGR1/RPS6/ATP5F1D/ACACA/JUNB/CLU/ZFP36/FOS/JUND/TMBIM6/ATP5PD/IGF2/RPL23/DCN/HINT1/ATP5IF1/SBDS/JUN/ENO1/CRYAB/FABP4/COL1A1/LUM/HSPA8/CCN2
ASPC2/ASPC3	GO:0071417	BP	GO:0071417	cellular response to organonitrogen compound	20	-0.492894	-1.83346	0.00698229	0.0257988	0.0154627	594	tags=80%, list=40%, signal=49%	GKAP1/NR4A1/STAT3/GNB1/CAV1/AGTR1/VIM/LAMTOR4/RARRES2/ACTB/EGR1/COL4A1/HSP90B1/RPL23/COL1A2/COL1A1
ASPC2/ASPC3	GO:1901699	BP	GO:1901699	cellular response to nitrogen compound	20	-0.492894	-1.83346	0.00698229	0.0257988	0.0154627	594	tags=80%, list=40%, signal=49%	GKAP1/NR4A1/STAT3/GNB1/CAV1/AGTR1/VIM/LAMTOR4/RARRES2/ACTB/EGR1/COL4A1/HSP90B1/RPL23/COL1A2/COL1A1
ASPC2/ASPC3	GO:0005518	MF	GO:0005518	collagen binding	6	-0.73843	-1.8366	0.00444527	0.0184926	0.0110837	235	tags=67%, list=16%, signal=56%	ASPN/CTSB/DCN/SERPINH1
ASPC2/ASPC3	GO:0140694	BP	GO:0140694	non-membrane-bounded organelle assembly	10	-0.619418	-1.83675	0.00631883	0.0238425	0.0142902	220	tags=60%, list=15%, signal=52%	RPS3/ACTG1/RPL24/RPS23/SBDS/HSPA1A
ASPC2/ASPC3	GO:0019953	BP	GO:0019953	sexual reproduction	24	-0.467944	-1.83915	0.00638441	0.0240116	0.0143916	580	tags=75%, list=39%, signal=47%	STAT3/HPGD/CLIC4/SEPTIN7/CD46/CCT2/MFGE8/PARK7/SEPTIN2/H3-3A/SOD1/VDAC2/RPS6/DNAJA1/ADIG/UBB/GPX4/PTGS2
ASPC2/ASPC3	GO:0044087	BP	GO:0044087	regulation of cellular component biogenesis	26	-0.457247	-1.8411	0.00530328	0.0209326	0.0125461	425	tags=65%, list=28%, signal=48%	RACK1/CAV1/ARF1/CDC42/PARK7/CD36/APOD/H3-3A/RPS3/ACTG1/RPL13A/CLU/MYOC/HSPA5/S100A10/GSN/HSPA1A
ASPC2/ASPC3	GO:0045860	BP	GO:0045860	positive regulation of protein kinase activity	5	-0.794855	-1.84218	0.00301773	0.0133461	0.00799909	220	tags=80%, list=15%, signal=68%	RPS3/PPIA/IGF2/RPLP1
ASPC2/ASPC3	GO:0016614	MF	GO:0016614	oxidoreductase activity, acting on CH-OH group of donors	7	-0.700854	-1.84344	0.00717703	0.0262666	0.0157431	398	tags=86%, list=27%, signal=63%	HSD17B12/GPD1/IDH1/MDH2/LDHB/FASN
ASPC2/ASPC3	GO:0006457	BP	GO:0006457	protein folding	11	-0.602256	-1.8436	0.00677483	0.0252899	0.0151577	325	tags=82%, list=22%, signal=65%	CCT2/PFDN5/HSPH1/PPIB/HSPD1/DNAJA1/CLU/HSPB1/HSPA1A
ASPC2/ASPC3	GO:0002020	MF	GO:0002020	protease binding	7	-0.701271	-1.84454	0.00717703	0.0262666	0.0157431	381	tags=86%, list=25%, signal=64%	PARK7/UBC/FAP/COL1A2/COL1A1/A2M
ASPC2/ASPC3	GO:0007159	BP	GO:0007159	leukocyte cell-cell adhesion	9	-0.643899	-1.84639	0.0055987	0.021637	0.0129683	395	tags=89%, list=26%, signal=66%	CAV1/PRDX2/CD81/RPS3/S100A9/LGALS1/FGL2/ANXA1
ASPC2/ASPC3	GO:0030099	BP	GO:0030099	myeloid cell differentiation	11	-0.603337	-1.84691	0.00677483	0.0252899	0.0151577	388	tags=73%, list=26%, signal=54%	TMEM14C/CD81/CITED2/RPS6/JUNB/ZFP36/FOS/ATP5IF1
ASPC2/ASPC3	GO:0070925	BP	GO:0070925	organelle assembly	17	-0.522001	-1.84701	0.00636943	0.0239943	0.0143812	410	tags=59%, list=27%, signal=43%	RPL38/MAP1LC3A/SEPTIN2/RPS3/ACTG1/RPL24/RPS23/SBDS/GSN/HSPA1A
ASPC2/ASPC3	GO:0051495	BP	GO:0051495	positive regulation of cytoskeleton organization	8	-0.669159	-1.84856	0.00616612	0.0234191	0.0140364	425	tags=88%, list=28%, signal=63%	ARF1/CDC42/RPS3/MYOC/S100A10/GSN/HSPA1A
ASPC2/ASPC3	GO:0071621	BP	GO:0071621	granulocyte chemotaxis	5	-0.798658	-1.85099	0.0024519	0.0110779	0.00663965	306	tags=100%, list=20%, signal=80%	RARRES2/PPIA/S100A9/ANXA1
ASPC2/ASPC3	GO:0098542	BP	GO:0098542	defense response to other organism	28	-0.450387	-1.85412	0.00408697	0.0173453	0.010396	492	tags=64%, list=33%, signal=44%	C4A/GAPDH/VIM/CDC42/CFB/LAMP1/RARRES2/CFD/C1S/C7/MIF/ACTG1/S100A9/C3/HSP90AA1/CFH/FGL2/ANXA1
ASPC2/ASPC3	GO:0006956	BP	GO:0006956	complement activation	9	-0.646703	-1.85443	0.00469568	0.0192232	0.0115216	535	tags=100%, list=36%, signal=65%	C4A/CFB/SERPING1/CFD/C1S/C7/C3/CFH
ASPC2/ASPC3	GO:0050839	MF	GO:0050839	cell adhesion molecule binding	10	-0.625589	-1.85505	0.00469399	0.0192232	0.0115216	567	tags=100%, list=38%, signal=62%	TGFBI/CTNNA1/FGF2/RPSA/CD81/FAP/FBLN5/PPIA/IGF2
ASPC2/ASPC3	GO:0016836	MF	GO:0016836	hydro-lyase activity	6	-0.746138	-1.85577	0.00407483	0.0173255	0.0103842	385	tags=100%, list=26%, signal=75%	PARK7/ACO2/ECHS1/ENO1/FASN
ASPC2/ASPC3	GO:0002683	BP	GO:0002683	negative regulation of immune system process	8	-0.672029	-1.85649	0.00580341	0.022224	0.0133201	395	tags=88%, list=26%, signal=65%	PRDX2/SERPING1/APOD/TMBIM6/FGL2/ANXA1/CCL2
ASPC2/ASPC3	GO:0051235	BP	GO:0051235	maintenance of location	10	-0.626236	-1.85697	0.00469399	0.0192232	0.0115216	481	tags=90%, list=32%, signal=61%	CAV1/FGF2/PARK7/TXN/ANXA5/PNPLA2/C3/HSPA5/LPL
ASPC2/ASPC3	GO:0010466	BP	GO:0010466	negative regulation of peptidase activity	7	-0.706218	-1.85755	0.00644093	0.0241456	0.0144719	130	tags=86%, list=9%, signal=79%	ITIH5/PARK7/C3/PEBP1/CST3/A2M
ASPC2/ASPC3	GO:0010951	BP	GO:0010951	negative regulation of endopeptidase activity	7	-0.706218	-1.85755	0.00644093	0.0241456	0.0144719	130	tags=86%, list=9%, signal=79%	ITIH5/PARK7/C3/PEBP1/CST3/A2M
ASPC2/ASPC3	GO:0051051	BP	GO:0051051	negative regulation of transport	15	-0.546818	-1.85935	0.00783836	0.0282841	0.0169523	500	tags=80%, list=33%, signal=54%	RACK1/CAV1/SNX3/ARL6IP5/PARK7/TXN/APOD/INSIG1/TMBIM6/CRYAB/FABP5/ANXA1
ASPC2/ASPC3	GO:0032963	BP	GO:0032963	collagen metabolic process	9	-0.648532	-1.85968	0.00433448	0.0180642	0.0108269	491	tags=89%, list=33%, signal=60%	ITGB1/VIM/FAP/MMP2/CTSB/SERPINH1/COL1A2/COL1A1
ASPC2/ASPC3	GO:0019867	CC	GO:0019867	outer membrane	8	-0.673711	-1.86114	0.00562205	0.021637	0.0129683	126	tags=75%, list=8%, signal=69%	CYB5R3/GPAM/MYOC/TOMM5/MGST1/PTGS2
ASPC2/ASPC3	GO:0031968	CC	GO:0031968	organelle outer membrane	8	-0.673711	-1.86114	0.00562205	0.021637	0.0129683	126	tags=75%, list=8%, signal=69%	CYB5R3/GPAM/MYOC/TOMM5/MGST1/PTGS2
ASPC2/ASPC3	GO:0007179	BP	GO:0007179	transforming growth factor beta receptor signaling pathway	9	-0.649142	-1.86143	0.00415387	0.0175327	0.0105084	384	tags=89%, list=26%, signal=66%	CAV1/SPRY1/CITED2/ASPN/HSP90AB1/HSPA5/FOS/COL1A2
ASPC2/ASPC3	GO:0071559	BP	GO:0071559	response to transforming growth factor beta	9	-0.649142	-1.86143	0.00415387	0.0175327	0.0105084	384	tags=89%, list=26%, signal=66%	CAV1/SPRY1/CITED2/ASPN/HSP90AB1/HSPA5/FOS/COL1A2
ASPC2/ASPC3	GO:0071560	BP	GO:0071560	cellular response to transforming growth factor beta stimulus	9	-0.649142	-1.86143	0.00415387	0.0175327	0.0105084	384	tags=89%, list=26%, signal=66%	CAV1/SPRY1/CITED2/ASPN/HSP90AB1/HSPA5/FOS/COL1A2
ASPC2/ASPC3	GO:0002262	BP	GO:0002262	myeloid cell homeostasis	10	-0.627752	-1.86146	0.00451345	0.0187426	0.0112335	388	tags=70%, list=26%, signal=52%	TMEM14C/RPS24/CITED2/SOD1/RPS6/ZFP36/ATP5IF1
ASPC2/ASPC3	GO:0035924	BP	GO:0035924	cellular response to vascular endothelial growth factor stimulus	4	-0.877493	-1.86175	0.000573066	0.00344286	0.00206351	99	tags=75%, list=7%, signal=70%	CD63/DCN/HSPB1
ASPC2/ASPC3	GO:0010558	BP	GO:0010558	negative regulation of macromolecule biosynthetic process	23	-0.480162	-1.86225	0.00454852	0.0188206	0.0112803	225	tags=43%, list=15%, signal=38%	ITM2B/RPS3/RPL13A/ZFP36/TMBIM6/IGF2/RPL23/CRYAB/FABP4/HSPA8
ASPC2/ASPC3	GO:0006120	BP	GO:0006120	mitochondrial electron transport, NADH to ubiquinone	6	-0.748825	-1.86245	0.00388961	0.0167257	0.0100247	381	tags=100%, list=25%, signal=75%	NDUFB9/NDUFAB1/NDUFS2/NDUFS7/NDUFB8
ASPC2/ASPC3	GO:0042445	BP	GO:0042445	hormone metabolic process	8	-0.675132	-1.86506	0.00525934	0.0207946	0.0124634	436	tags=88%, list=29%, signal=62%	SULT1A1/LIPE/HSD17B12/PNPLA2/CTSB/EGR1/ALDH1A1
ASPC2/ASPC3	GO:0007169	BP	GO:0007169	transmembrane receptor protein tyrosine kinase signaling pathway	11	-0.609561	-1.86597	0.00517026	0.0205832	0.0123367	334	tags=64%, list=22%, signal=50%	APOD/RARRES2/COL4A1/MYOC/CD63/DCN/HSPB1
ASPC2/ASPC3	GO:0045892	BP	GO:0045892	negative regulation of transcription, DNA-templated	16	-0.538084	-1.86654	0.00522011	0.0206749	0.0123917	111	tags=38%, list=7%, signal=35%	TMBIM6/IGF2/RPL23/CRYAB/FABP4/HSPA8
ASPC2/ASPC3	GO:1902679	BP	GO:1902679	negative regulation of RNA biosynthetic process	16	-0.538084	-1.86654	0.00522011	0.0206749	0.0123917	111	tags=38%, list=7%, signal=35%	TMBIM6/IGF2/RPL23/CRYAB/FABP4/HSPA8
ASPC2/ASPC3	GO:1903507	BP	GO:1903507	negative regulation of nucleic acid-templated transcription	16	-0.538084	-1.86654	0.00522011	0.0206749	0.0123917	111	tags=38%, list=7%, signal=35%	TMBIM6/IGF2/RPL23/CRYAB/FABP4/HSPA8
ASPC2/ASPC3	GO:0098609	BP	GO:0098609	cell-cell adhesion	16	-0.539031	-1.86982	0.00504611	0.0202282	0.0121239	523	tags=81%, list=35%, signal=53%	PLPP3/PRKG1/CTNNA1/CAV1/PRDX2/CD81/CITED2/RPS3/PPIA/S100A9/LGALS1/FGL2/ANXA1
ASPC2/ASPC3	GO:0009617	BP	GO:0009617	response to bacterium	14	-0.561364	-1.86997	0.0068158	0.0253456	0.0151911	481	tags=71%, list=32%, signal=49%	CAV1/VIM/SNX3/PRDX2/CD36/RARRES2/CFD/ZFP36/C3/CCL2
ASPC2/ASPC3	GO:0030054	CC	GO:0030054	cell junction	36	-0.425054	-1.8703	0.00333228	0.0145426	0.0087162	492	tags=72%, list=33%, signal=50%	HNRNPK/CLIC4/MXRA8/ARPC2/C4A/ITGB1/GAPDH/ARF1/CDC42/RPL38/PARK7/RPS25/FAP/LAMP1/RABAC1/ACTB/PSMA7/RPS20/RPS3/RPS21/RPL19/ACTG1/RPS9/RPL24/ALDH1A1/FABP5
ASPC2/ASPC3	GO:0051216	BP	GO:0051216	cartilage development	5	-0.807597	-1.87171	0.00150886	0.00755412	0.00452763	65	tags=80%, list=4%, signal=77%	FGF2/SERPINH1/COL1A1/MGP
ASPC2/ASPC3	GO:0030198	BP	GO:0030198	extracellular matrix organization	10	-0.631274	-1.8719	0.00433291	0.0180642	0.0108269	127	tags=80%, list=8%, signal=74%	FAP/FBLN5/COL4A1/CRISPLD2/DCN/COL1A2/COL1A1/LUM
ASPC2/ASPC3	GO:0043062	BP	GO:0043062	extracellular structure organization	10	-0.631274	-1.8719	0.00433291	0.0180642	0.0108269	127	tags=80%, list=8%, signal=74%	FAP/FBLN5/COL4A1/CRISPLD2/DCN/COL1A2/COL1A1/LUM
ASPC2/ASPC3	GO:0045229	BP	GO:0045229	external encapsulating structure organization	10	-0.631274	-1.8719	0.00433291	0.0180642	0.0108269	127	tags=80%, list=8%, signal=74%	FAP/FBLN5/COL4A1/CRISPLD2/DCN/COL1A2/COL1A1/LUM
ASPC2/ASPC3	GO:0008104	BP	GO:0008104	protein localization	52	-0.388357	-1.87195	0.00260736	0.0116546	0.00698526	583	tags=71%, list=39%, signal=45%	YWHAB/STAT3/YWHAE/STX7/SSR3/HOOK3/COPB1/GDI2/CTNNA1/MYO1C/RACK1/CCT2/ITGB1/CAV1/SRPRA/SNX3/ARL6IP5/CDC42/PARK7/LAMTOR4/TXN/CD81/APOD/RAN/RPL11/ACTB/DNAJA1/ACTG1/SEC61G/INSIG1/TOMM5/HSPA5/HSP90B1/CD63/S100A10/COL1A1/HSPB1
ASPC2/ASPC3	GO:0042176	BP	GO:0042176	regulation of protein catabolic process	12	-0.592538	-1.87395	0.0045977	0.0189901	0.0113819	500	tags=83%, list=33%, signal=56%	RACK1/CAV1/SNX3/PARK7/CD81/RPL11/CLU/HSP90AB1/RPL23/UBB
ASPC2/ASPC3	GO:0051348	BP	GO:0051348	negative regulation of transferase activity	11	-0.612262	-1.87424	0.00517026	0.0205832	0.0123367	243	tags=91%, list=16%, signal=77%	RACK1/CAV1/PARK7/RPS20/PPIA/DNAJA1/ZFP36/RPL23/FABP4/HSPB1
ASPC2/ASPC3	GO:0014070	BP	GO:0014070	response to organic cyclic compound	15	-0.552053	-1.87715	0.00574813	0.0220488	0.0132151	257	tags=67%, list=17%, signal=56%	CAV1/ARL6IP5/PARK7/ACTB/EGR1/DNAJA1/ZFP36/HSP90B1/ANXA1/CCL2
ASPC2/ASPC3	GO:0033674	BP	GO:0033674	positive regulation of kinase activity	8	-0.679564	-1.87731	0.00471527	0.0192693	0.0115492	420	tags=88%, list=28%, signal=63%	CDC42/FGF2/CD81/RPS3/PPIA/IGF2/RPLP1
ASPC2/ASPC3	GO:0048232	BP	GO:0048232	male gamete generation	11	-0.614737	-1.88181	0.00499198	0.020055	0.0120201	326	tags=64%, list=22%, signal=50%	SEPTIN2/H3-3A/SOD1/DNAJA1/ADIG/UBB/GPX4
ASPC2/ASPC3	GO:0033365	BP	GO:0033365	protein localization to organelle	21	-0.499951	-1.88523	0.00424809	0.0178327	0.0106882	580	tags=86%, list=39%, signal=53%	STAT3/YWHAE/SSR3/CTNNA1/CCT2/SRPRA/PARK7/LAMTOR4/TXN/CD81/APOD/RAN/RPL11/DNAJA1/SEC61G/TOMM5/HSPA5/COL1A1
ASPC2/ASPC3	GO:0010876	BP	GO:0010876	lipid localization	13	-0.58056	-1.88546	0.00561404	0.021637	0.0129683	337	tags=77%, list=23%, signal=60%	CAV1/SCP2/CD36/APOD/PNPLA2/C3/APOE/LPL/FABP4/FABP5
ASPC2/ASPC3	GO:0055086	BP	GO:0055086	nucleobase-containing small molecule metabolic process	23	-0.486206	-1.88569	0.00421159	0.0177117	0.0106156	495	tags=83%, list=33%, signal=56%	GUK1/ACAT1/OGDH/GAPDH/PDHA1/PARK7/PNP/TPI1/RAN/ATP5F1C/ELOVL5/ATP5PF/ATP5ME/PGAM1/ATP5F1D/ACACA/ATP5PD/HINT1/ENO1
ASPC2/ASPC3	GO:1901681	MF	GO:1901681	sulfur compound binding	17	-0.533129	-1.88639	0.00395937	0.0169593	0.0101647	474	tags=71%, list=32%, signal=49%	OGDH/SULT1A1/FGF2/FSTL1/ANXA5/PPIA/APOE/CRISPLD2/CLEC3B/LPL/FN1/DBI
ASPC2/ASPC3	GO:0046890	BP	GO:0046890	regulation of lipid biosynthetic process	8	-0.683287	-1.88759	0.00453391	0.0187938	0.0112642	269	tags=75%, list=18%, signal=62%	ELOVL5/SOD1/EGR1/INSIG1/C3/FABP5
ASPC2/ASPC3	GO:0022402	BP	GO:0022402	cell cycle process	22	-0.493823	-1.88809	0.00406435	0.0173128	0.0103766	220	tags=55%, list=15%, signal=47%	CFL1/CDC42/RPL26/RAN/RPS3/RPS6/RPL24/UBB/SBDS/HSPA1A/PTGS2/CCL2
ASPC2/ASPC3	GO:0009968	BP	GO:0009968	negative regulation of signal transduction	24	-0.480493	-1.88847	0.00487231	0.0197713	0.0118501	528	tags=75%, list=35%, signal=49%	CAVIN3/RACK1/CAV1/PFDN5/PRDX2/SPRY1/PARK7/APOD/ACAA2/ASPN/PPIA/DNAJA1/CLU/MYOC/HSPA5/TMBIM6/DCN/HSPB1
ASPC2/ASPC3	GO:0006816	BP	GO:0006816	calcium ion transport	11	-0.617388	-1.88993	0.00499198	0.020055	0.0120201	111	tags=36%, list=7%, signal=34%	TMBIM6/ANXA2/ANXA1/CCL2
ASPC2/ASPC3	GO:0002263	BP	GO:0002263	cell activation involved in immune response	11	-0.617739	-1.891	0.00499198	0.020055	0.0120201	363	tags=64%, list=24%, signal=49%	CD81/LAMP1/PTGDS/RPS6/LGALS1/FGL2/ANXA1
ASPC2/ASPC3	GO:0002366	BP	GO:0002366	leukocyte activation involved in immune response	11	-0.617739	-1.891	0.00499198	0.020055	0.0120201	363	tags=64%, list=24%, signal=49%	CD81/LAMP1/PTGDS/RPS6/LGALS1/FGL2/ANXA1
ASPC2/ASPC3	GO:0098552	CC	GO:0098552	side of membrane	10	-0.637741	-1.89108	0.00343022	0.0149252	0.00894556	366	tags=90%, list=24%, signal=68%	GNB1/GNB2/RPS29/LAMP1/RPS28/CTSB/RPL27/RPS26/ANXA1
ASPC2/ASPC3	GO:1902905	BP	GO:1902905	positive regulation of supramolecular fiber organization	7	-0.719758	-1.89316	0.00478469	0.0194841	0.011678	425	tags=100%, list=28%, signal=72%	CDC42/RPS3/MYOC/S100A10/GSN/HSPA1A
ASPC2/ASPC3	GO:0031625	MF	GO:0031625	ubiquitin protein ligase binding	11	-0.619073	-1.89509	0.00463541	0.0190778	0.0114344	164	tags=64%, list=11%, signal=57%	CACYBP/ACTG1/CLU/HSPA5/TMBIM6/RPL23/CKB
ASPC2/ASPC3	GO:0044389	MF	GO:0044389	ubiquitin-like protein ligase binding	11	-0.619073	-1.89509	0.00463541	0.0190778	0.0114344	164	tags=64%, list=11%, signal=57%	CACYBP/ACTG1/CLU/HSPA5/TMBIM6/RPL23/CKB
ASPC2/ASPC3	GO:0016310	BP	GO:0016310	phosphorylation	49	-0.398774	-1.89587	0.00200586	0.00944921	0.00566346	500	tags=55%, list=33%, signal=38%	RACK1/GUK1/CAV1/OGDH/GAPDH/CDC42/FGF2/PARK7/TXN/CD81/RAC1/TPI1/RARRES2/EEF1A1/SOD1/RPS3/PPIA/PGAM1/DNAJA1/C3/IGF2/ENO1/CKB/FABP4/RPLP1/HSPB1/PTGS2
ASPC2/ASPC3	GO:1903047	BP	GO:1903047	mitotic cell cycle process	10	-0.639625	-1.89667	0.00324968	0.014305	0.00857379	420	tags=80%, list=28%, signal=58%	CDC42/RPL26/RAN/RPS6/RPL24/SBDS/HSPA1A/CCL2
ASPC2/ASPC3	GO:0002253	BP	GO:0002253	activation of immune response	14	-0.569755	-1.89793	0.00559245	0.021637	0.0129683	417	tags=86%, list=28%, signal=62%	CD46/C4A/CFB/CD81/SERPING1/CFD/C1S/C7/RPS3/C3/HSP90AA1/CFH
ASPC2/ASPC3	GO:0045859	BP	GO:0045859	regulation of protein kinase activity	14	-0.569973	-1.89865	0.00559245	0.021637	0.0129683	267	tags=57%, list=18%, signal=47%	SOD1/RPS3/PPIA/DNAJA1/IGF2/FABP4/RPLP1/HSPB1
ASPC2/ASPC3	GO:0006754	BP	GO:0006754	ATP biosynthetic process	5	-0.819463	-1.89921	0.000754432	0.00423317	0.00253719	275	tags=100%, list=18%, signal=82%	ATP5PF/ATP5ME/ATP5F1D/ATP5PD
ASPC2/ASPC3	GO:0009142	BP	GO:0009142	nucleoside triphosphate biosynthetic process	5	-0.819463	-1.89921	0.000754432	0.00423317	0.00253719	275	tags=100%, list=18%, signal=82%	ATP5PF/ATP5ME/ATP5F1D/ATP5PD
ASPC2/ASPC3	GO:0009145	BP	GO:0009145	purine nucleoside triphosphate biosynthetic process	5	-0.819463	-1.89921	0.000754432	0.00423317	0.00253719	275	tags=100%, list=18%, signal=82%	ATP5PF/ATP5ME/ATP5F1D/ATP5PD
ASPC2/ASPC3	GO:0009201	BP	GO:0009201	ribonucleoside triphosphate biosynthetic process	5	-0.819463	-1.89921	0.000754432	0.00423317	0.00253719	275	tags=100%, list=18%, signal=82%	ATP5PF/ATP5ME/ATP5F1D/ATP5PD
ASPC2/ASPC3	GO:0009206	BP	GO:0009206	purine ribonucleoside triphosphate biosynthetic process	5	-0.819463	-1.89921	0.000754432	0.00423317	0.00253719	275	tags=100%, list=18%, signal=82%	ATP5PF/ATP5ME/ATP5F1D/ATP5PD
ASPC2/ASPC3	GO:0015985	BP	GO:0015985	energy coupled proton transport, down electrochemical gradient	5	-0.819463	-1.89921	0.000754432	0.00423317	0.00253719	275	tags=100%, list=18%, signal=82%	ATP5PF/ATP5ME/ATP5F1D/ATP5PD
ASPC2/ASPC3	GO:0015986	BP	GO:0015986	ATP synthesis coupled proton transport	5	-0.819463	-1.89921	0.000754432	0.00423317	0.00253719	275	tags=100%, list=18%, signal=82%	ATP5PF/ATP5ME/ATP5F1D/ATP5PD
ASPC2/ASPC3	GO:0044877	MF	GO:0044877	protein-containing complex binding	39	-0.422694	-1.89959	0.00220855	0.010176	0.0060991	568	tags=69%, list=38%, signal=44%	TPM1/PLPP3/TGFBI/GNB2/RACK1/CAV1/VIM/SNX3/RPL23A/CFL1/MYL12A/FGF2/PARK7/CD81/FAP/FBLN5/SLC25A3/ASPN/RPS3/PPIA/CTSB/HSPA5/IGF2/DCN/SBDS/SERPINH1/LPL
ASPC2/ASPC3	GO:0019219	BP	GO:0019219	regulation of nucleobase-containing compound metabolic process	75	-0.362016	-1.89978	0.000437318	0.00286548	0.00171745	220	tags=28%, list=15%, signal=25%	RPS3/NACA/PPIA/PGAM1/EGR1/JUNB/CLU/ZFP36/FOS/JUND/TMBIM6/IGF2/RPL23/DCN/HINT1/JUN/CRYAB/FABP4/COL1A1/LUM/HSPA8
ASPC2/ASPC3	GO:0000278	BP	GO:0000278	mitotic cell cycle	12	-0.600947	-1.90054	0.00389036	0.0167257	0.0100247	420	tags=67%, list=28%, signal=48%	CDC42/RPL26/RAN/RPS6/RPL24/SBDS/HSPA1A/CCL2
ASPC2/ASPC3	GO:0005539	MF	GO:0005539	glycosaminoglycan binding	15	-0.559308	-1.90182	0.00383209	0.0165366	0.00991134	393	tags=67%, list=26%, signal=50%	FGF2/FSTL1/ANXA5/PPIA/APOE/CRISPLD2/DCN/CLEC3B/LPL/FN1
ASPC2/ASPC3	GO:0004866	MF	GO:0004866	endopeptidase inhibitor activity	5	-0.822017	-1.90513	0.000754432	0.00423317	0.00253719	130	tags=80%, list=9%, signal=73%	C3/PEBP1/CST3/A2M
ASPC2/ASPC3	GO:0030414	MF	GO:0030414	peptidase inhibitor activity	5	-0.822017	-1.90513	0.000754432	0.00423317	0.00253719	130	tags=80%, list=9%, signal=73%	C3/PEBP1/CST3/A2M
ASPC2/ASPC3	GO:0061135	MF	GO:0061135	endopeptidase regulator activity	5	-0.822017	-1.90513	0.000754432	0.00423317	0.00253719	130	tags=80%, list=9%, signal=73%	C3/PEBP1/CST3/A2M
ASPC2/ASPC3	GO:0009890	BP	GO:0009890	negative regulation of biosynthetic process	27	-0.467693	-1.90661	0.00328677	0.0143711	0.00861343	381	tags=56%, list=25%, signal=42%	PARK7/TXN/CITED2/SOD1/ITM2B/RPS3/RPL13A/ZFP36/INSIG1/TMBIM6/IGF2/RPL23/CRYAB/FABP4/HSPA8
ASPC2/ASPC3	GO:0002521	BP	GO:0002521	leukocyte differentiation	14	-0.57252	-1.90714	0.00506816	0.0202814	0.0121558	395	tags=64%, list=26%, signal=48%	PRDX2/CD81/CITED2/RPS6/JUNB/FOS/LGALS1/FGL2/ANXA1
ASPC2/ASPC3	GO:0001101	BP	GO:0001101	response to acid chemical	6	-0.767085	-1.90787	0.00222263	0.0102003	0.00611364	127	tags=83%, list=8%, signal=77%	LAMTOR4/COL4A1/TMBIM6/COL1A2/COL1A1
ASPC2/ASPC3	GO:0043200	BP	GO:0043200	response to amino acid	6	-0.767085	-1.90787	0.00222263	0.0102003	0.00611364	127	tags=83%, list=8%, signal=77%	LAMTOR4/COL4A1/TMBIM6/COL1A2/COL1A1
ASPC2/ASPC3	GO:0036094	MF	GO:0036094	small molecule binding	84	-0.354357	-1.90836	0.000429799	0.00283927	0.00170174	363	tags=55%, list=24%, signal=44%	MYO1C/GUK1/CCT2/EEF2/OGDH/ACSS3/SRPRA/GAPDH/SULT1A1/ACSM1/PARK7/CD81/RAC1/VDAC1/APOD/SEPTIN2/HSPH1/RAN/GPD1/HSPD1/ETFA/EEF1A1/ACTB/IDH1/NDUFV1/RBP4/VDAC2/PTGDS/DNAJA1/ACACA/NDUFS2/TUBB4B/ACTG1/ATP5F1B/HSP90B1/ALDH1A1/HSPE1/HINT1/PEBP1/ACLY/CKB/HSP90AA1/S100G/FABP5/DBI/FASN
ASPC2/ASPC3	GO:0016853	MF	GO:0016853	isomerase activity	13	-0.589192	-1.91349	0.00421053	0.0177117	0.0106156	324	tags=69%, list=22%, signal=55%	TPI1/PPIB/DEGS1/HSPD1/MIF/PPIA/PDIA3/PGAM1/PTGDS
ASPC2/ASPC3	GO:0010720	BP	GO:0010720	positive regulation of cell development	8	-0.695832	-1.92225	0.00344577	0.0149252	0.00894556	126	tags=50%, list=8%, signal=46%	MYOC/S100A10/SERPINF1/PTGS2
ASPC2/ASPC3	GO:0060284	BP	GO:0060284	regulation of cell development	8	-0.695832	-1.92225	0.00344577	0.0149252	0.00894556	126	tags=50%, list=8%, signal=46%	MYOC/S100A10/SERPINF1/PTGS2
ASPC2/ASPC3	GO:0030234	MF	GO:0030234	enzyme regulator activity	30	-0.459016	-1.92284	0.00227457	0.010418	0.00624411	532	tags=67%, list=36%, signal=44%	RASGEF1B/GDI2/RACK1/IGFBP3/CAV1/ITIH5/PARK7/LAMTOR4/NUCB1/RPS20/DAD1/C3/TMBIM6/RPL23/PEBP1/HSP90AA1/FGL2/CST3/A2M/HSPB1
ASPC2/ASPC3	GO:0043549	BP	GO:0043549	regulation of kinase activity	19	-0.5254	-1.92305	0.00205058	0.00958181	0.00574293	500	tags=79%, list=33%, signal=53%	RACK1/CAV1/CDC42/FGF2/PARK7/CD81/EEF1A1/SOD1/RPS3/PPIA/DNAJA1/IGF2/FABP4/RPLP1/HSPB1
ASPC2/ASPC3	GO:0031974	CC	GO:0031974	membrane-enclosed lumen	117	-0.33647	-1.92489	0.000276052	0.00223255	0.0013381	441	tags=44%, list=29%, signal=34%	PTMA/RPL5/CFL1/NDUFA10/SH3BGRL3/PSMB4/RPL3/ACSM1/RPL26/PDHA1/PARK7/RPS25/TXN/NDUFB7/COPS9/SEPTIN2/HSPH1/H3-3A/PPIB/P4HB/CACYBP/RPL11/ETFA/EEF1A1/NDUFAB1/ACTB/ECHS1/RPS3/NDUFS5/VDAC2/PDIA3/RPL27/RPS6/UBA52/RPL19/MDH2/JUNB/CALR/CLU/RPS9/MYOC/FOS/HSP90B1/RPL23/RPS10/HINT1/SBDS/COX4I1/SERPINH1/CLEC3B/HSPA8/SCD
ASPC2/ASPC3	GO:0043233	CC	GO:0043233	organelle lumen	117	-0.33647	-1.92489	0.000276052	0.00223255	0.0013381	441	tags=44%, list=29%, signal=34%	PTMA/RPL5/CFL1/NDUFA10/SH3BGRL3/PSMB4/RPL3/ACSM1/RPL26/PDHA1/PARK7/RPS25/TXN/NDUFB7/COPS9/SEPTIN2/HSPH1/H3-3A/PPIB/P4HB/CACYBP/RPL11/ETFA/EEF1A1/NDUFAB1/ACTB/ECHS1/RPS3/NDUFS5/VDAC2/PDIA3/RPL27/RPS6/UBA52/RPL19/MDH2/JUNB/CALR/CLU/RPS9/MYOC/FOS/HSP90B1/RPL23/RPS10/HINT1/SBDS/COX4I1/SERPINH1/CLEC3B/HSPA8/SCD
ASPC2/ASPC3	GO:0070013	CC	GO:0070013	intracellular organelle lumen	117	-0.33647	-1.92489	0.000276052	0.00223255	0.0013381	441	tags=44%, list=29%, signal=34%	PTMA/RPL5/CFL1/NDUFA10/SH3BGRL3/PSMB4/RPL3/ACSM1/RPL26/PDHA1/PARK7/RPS25/TXN/NDUFB7/COPS9/SEPTIN2/HSPH1/H3-3A/PPIB/P4HB/CACYBP/RPL11/ETFA/EEF1A1/NDUFAB1/ACTB/ECHS1/RPS3/NDUFS5/VDAC2/PDIA3/RPL27/RPS6/UBA52/RPL19/MDH2/JUNB/CALR/CLU/RPS9/MYOC/FOS/HSP90B1/RPL23/RPS10/HINT1/SBDS/COX4I1/SERPINH1/CLEC3B/HSPA8/SCD
ASPC2/ASPC3	GO:0034097	BP	GO:0034097	response to cytokine	13	-0.592983	-1.9258	0.00403509	0.0172198	0.0103209	481	tags=77%, list=32%, signal=53%	CAV1/VIM/CDC42/CACYBP/RPS3/EGR1/ACTG1/ZFP36/HSPA5/PTGS2
ASPC2/ASPC3	GO:0071345	BP	GO:0071345	cellular response to cytokine stimulus	13	-0.592983	-1.9258	0.00403509	0.0172198	0.0103209	481	tags=77%, list=32%, signal=53%	CAV1/VIM/CDC42/CACYBP/RPS3/EGR1/ACTG1/ZFP36/HSPA5/PTGS2
ASPC2/ASPC3	GO:0007178	BP	GO:0007178	transmembrane receptor protein serine/threonine kinase signaling pathway	10	-0.649593	-1.92623	0.00324968	0.014305	0.00857379	481	tags=90%, list=32%, signal=61%	CAV1/VIM/SPRY1/CITED2/ASPN/HSP90AB1/HSPA5/FOS/COL1A2
ASPC2/ASPC3	GO:0010556	BP	GO:0010556	regulation of macromolecule biosynthetic process	81	-0.36029	-1.92626	0.00043209	0.00283927	0.00170174	231	tags=30%, list=15%, signal=26%	RPL10/ITM2B/RPS3/NACA/PPIA/EIF1/EGR1/JUNB/RPL13A/CLU/ZFP36/FOS/JUND/TMBIM6/IGF2/RPL23/DCN/HINT1/JUN/CRYAB/FABP4/COL1A1/LUM/HSPA8
ASPC2/ASPC3	GO:0016209	MF	GO:0016209	antioxidant activity	8	-0.697301	-1.92631	0.00344577	0.0149252	0.00894556	395	tags=88%, list=26%, signal=65%	PRDX2/PARK7/PRDX6/SOD1/PRDX1/S100A9/PTGS2
ASPC2/ASPC3	GO:0043005	CC	GO:0043005	neuron projection	28	-0.468163	-1.9273	0.00245218	0.0110779	0.00663965	540	tags=71%, list=36%, signal=46%	ARPC2/GNB1/MYO1C/RACK1/C4A/APP/VIM/ARF1/PARK7/APOD/SEPTIN2/ELOVL5/SOD1/ACTB/RPS6/ACTG1/MYOC/ALDH1A1/UBB/HSPB1
ASPC2/ASPC3	GO:0097159	MF	GO:0097159	organic cyclic compound binding	154	-0.321837	-1.92767	0.00026455	0.00216221	0.00129594	495	tags=49%, list=33%, signal=36%	GUK1/CCT2/RPS4X/EEF2/OGDH/ACSS3/SRPRA/GAPDH/VIM/RPL37/RPL23A/SULT1A1/LIPE/EEF1B2/ACSM1/RPL26/PARK7/CD81/EEF1G/EEF1D/RAC1/NUCB1/VDAC1/APOD/SEPTIN2/HSPH1/RAN/GPD1/CYC1/EIF3CL/H3-3A/HSPD1/RPL11/ETFA/RNASE4/RPL9/EEF1A1/RPS15/ACTB/RPS20/IDH1/RPS3/NDUFV1/CYCS/RPL8/NACA/RPS2/VDAC2/RPL35A/EGR1/DNAJA1/ACACA/NDUFS2/TUBB4B/ACTG1/ZFP36/RPS11/INSIG1/ATP5F1B/FOS/RPS18/JUND/HSP90B1/ALDH1A1/HSPE1/HINT1/PEBP1/SBD…
ASPC2/ASPC3	GO:0022008	BP	GO:0022008	neurogenesis	25	-0.484426	-1.92911	0.002664	0.0118725	0.00711589	459	tags=64%, list=31%, signal=45%	VIM/SNX3/CDC42/FGF2/RAC1/APOD/SOD1/YWHAG/NDUFS2/RPL24/C3/MYOC/UBB/COL3A1/SERPINF1/CCL2
ASPC2/ASPC3	GO:0006935	BP	GO:0006935	chemotaxis	16	-0.557116	-1.93256	0.00261006	0.0116546	0.00698526	306	tags=56%, list=20%, signal=45%	PPIB/RARRES2/PPIA/S100A9/RPL24/SBDS/ANXA1/HSPB1/CCL2
ASPC2/ASPC3	GO:0042330	BP	GO:0042330	taxis	16	-0.557116	-1.93256	0.00261006	0.0116546	0.00698526	306	tags=56%, list=20%, signal=45%	PPIB/RARRES2/PPIA/S100A9/RPL24/SBDS/ANXA1/HSPB1/CCL2
ASPC2/ASPC3	GO:0007420	BP	GO:0007420	brain development	8	-0.699925	-1.93355	0.00326442	0.014305	0.00857379	127	tags=88%, list=8%, signal=80%	FGF2/APOD/COL4A1/HSPA5/UBB/CKB/COL3A1
ASPC2/ASPC3	GO:0006690	BP	GO:0006690	icosanoid metabolic process	6	-0.778029	-1.93509	0.00203741	0.00954736	0.00572229	280	tags=83%, list=19%, signal=68%	PTGES3/PTGDS/GPX4/FABP5/PTGS2
ASPC2/ASPC3	GO:0043410	BP	GO:0043410	positive regulation of MAPK cascade	12	-0.612163	-1.93602	0.00282935	0.0125852	0.00754304	528	tags=92%, list=35%, signal=60%	CAVIN3/IGFBP3/ARL6IP5/CDC42/PRDX2/FGF2/CD81/CD36/RPS3/PPIA/IGFBP6
ASPC2/ASPC3	GO:0000902	BP	GO:0000902	cell morphogenesis	20	-0.520815	-1.93732	0.0023842	0.010813	0.00648088	139	tags=35%, list=9%, signal=32%	RPL24/MYOC/S100A10/UBB/FN1/ANXA1/CCL2
ASPC2/ASPC3	GO:0016787	MF	GO:0016787	hydrolase activity	62	-0.383965	-1.93777	0.00118536	0.0062171	0.00372627	435	tags=52%, list=29%, signal=38%	LIPE/ARF1/CDC42/CFB/PSMB4/CTSD/PARK7/CAPNS1/FAP/PRDX6/RAC1/AMDHD2/RAN/ACAA2/PNPLA2/RNASE4/CFD/MMP2/ABHD11/RPS3/CTSB/PGAM1/TUBB4B/HSPA5/ATP5F1B/HINT1/HSP90AA1/FGL2/LPL/TUBA1A/HSPA8/FASN
ASPC2/ASPC3	GO:0048872	BP	GO:0048872	homeostasis of number of cells	11	-0.633317	-1.93869	0.00285256	0.0126398	0.00757576	395	tags=73%, list=26%, signal=54%	PRDX2/TMEM14C/RPS24/CITED2/SOD1/RPS6/ZFP36/ATP5IF1
ASPC2/ASPC3	GO:0022853	MF	GO:0022853	active ion transmembrane transporter activity	11	-0.633471	-1.93916	0.00285256	0.0126398	0.00757576	310	tags=73%, list=21%, signal=58%	CYC1/UQCRFS1/SLC25A6/COX5A/ATP5F1B/COX4I1/COX6A1/SLC25A4
ASPC2/ASPC3	GO:0010648	BP	GO:0010648	negative regulation of cell communication	25	-0.487017	-1.93942	0.0024975	0.0112169	0.00672297	426	tags=76%, list=28%, signal=55%	CAVIN3/RACK1/CAV1/PFDN5/ARF1/PRDX2/SPRY1/PARK7/APOD/ACAA2/ASPN/PPIA/DNAJA1/CLU/MYOC/HSPA5/TMBIM6/DCN/HSPB1
ASPC2/ASPC3	GO:0023057	BP	GO:0023057	negative regulation of signaling	25	-0.487017	-1.93942	0.0024975	0.0112169	0.00672297	426	tags=76%, list=28%, signal=55%	CAVIN3/RACK1/CAV1/PFDN5/ARF1/PRDX2/SPRY1/PARK7/APOD/ACAA2/ASPN/PPIA/DNAJA1/CLU/MYOC/HSPA5/TMBIM6/DCN/HSPB1
ASPC2/ASPC3	GO:0006351	BP	GO:0006351	transcription, DNA-templated	64	-0.382326	-1.94202	0.0011789	0.00619725	0.00371437	220	tags=30%, list=15%, signal=26%	RPS3/NACA/PPIA/EGR1/JUNB/CLU/FOS/JUND/TMBIM6/IGF2/RPL23/DCN/HINT1/JUN/CRYAB/FABP4/COL1A1/LUM/HSPA8
ASPC2/ASPC3	GO:0032774	BP	GO:0032774	RNA biosynthetic process	64	-0.382326	-1.94202	0.0011789	0.00619725	0.00371437	220	tags=30%, list=15%, signal=26%	RPS3/NACA/PPIA/EGR1/JUNB/CLU/FOS/JUND/TMBIM6/IGF2/RPL23/DCN/HINT1/JUN/CRYAB/FABP4/COL1A1/LUM/HSPA8
ASPC2/ASPC3	GO:0097659	BP	GO:0097659	nucleic acid-templated transcription	64	-0.382326	-1.94202	0.0011789	0.00619725	0.00371437	220	tags=30%, list=15%, signal=26%	RPS3/NACA/PPIA/EGR1/JUNB/CLU/FOS/JUND/TMBIM6/IGF2/RPL23/DCN/HINT1/JUN/CRYAB/FABP4/COL1A1/LUM/HSPA8
ASPC2/ASPC3	GO:0005996	BP	GO:0005996	monosaccharide metabolic process	9	-0.678331	-1.94513	0.00216724	0.0100056	0.00599696	488	tags=100%, list=33%, signal=68%	GAPDH/PDHA1/APOD/TPI1/GPD1/IGF2/ENO1/FABP5
ASPC2/ASPC3	GO:0006006	BP	GO:0006006	glucose metabolic process	9	-0.678331	-1.94513	0.00216724	0.0100056	0.00599696	488	tags=100%, list=33%, signal=68%	GAPDH/PDHA1/APOD/TPI1/GPD1/IGF2/ENO1/FABP5
ASPC2/ASPC3	GO:0019318	BP	GO:0019318	hexose metabolic process	9	-0.678331	-1.94513	0.00216724	0.0100056	0.00599696	488	tags=100%, list=33%, signal=68%	GAPDH/PDHA1/APOD/TPI1/GPD1/IGF2/ENO1/FABP5
ASPC2/ASPC3	GO:2001234	BP	GO:2001234	negative regulation of apoptotic signaling pathway	7	-0.739919	-1.94619	0.00184026	0.00877636	0.00526018	395	tags=100%, list=26%, signal=74%	PARK7/ACAA2/PPIA/CLU/TMBIM6/HSPB1
ASPC2/ASPC3	GO:0001819	BP	GO:0001819	positive regulation of cytokine production	19	-0.532105	-1.94759	0.00136705	0.00702666	0.00421149	381	tags=63%, list=25%, signal=48%	PARK7/CD81/CD36/SOD1/RPS3/EGR1/C3/HSP90AA1/LPL/LUM/ANXA1/HSPB1
ASPC2/ASPC3	GO:0051252	BP	GO:0051252	regulation of RNA metabolic process	69	-0.378021	-1.94829	0.000735943	0.00423317	0.00253719	220	tags=29%, list=15%, signal=26%	RPS3/NACA/PPIA/EGR1/JUNB/CLU/ZFP36/FOS/JUND/TMBIM6/IGF2/RPL23/DCN/HINT1/JUN/CRYAB/FABP4/COL1A1/LUM/HSPA8
ASPC2/ASPC3	GO:2000113	BP	GO:2000113	negative regulation of cellular macromolecule biosynthetic process	22	-0.509825	-1.94928	0.00237087	0.0107949	0.00647003	225	tags=45%, list=15%, signal=39%	ITM2B/RPS3/RPL13A/ZFP36/TMBIM6/IGF2/RPL23/CRYAB/FABP4/HSPA8
ASPC2/ASPC3	GO:0008202	BP	GO:0008202	steroid metabolic process	12	-0.616358	-1.94928	0.00229885	0.0105084	0.00629829	477	tags=92%, list=32%, signal=63%	SCP2/AGTR1/NFE2L1/SULT1A1/LIPE/CYB5R3/HSD17B12/IDI1/SOD1/EGR1/INSIG1
ASPC2/ASPC3	GO:0050877	BP	GO:0050877	nervous system process	9	-0.680373	-1.95098	0.00198664	0.00939691	0.00563211	421	tags=100%, list=28%, signal=72%	ARL6IP5/RPL38/CD36/SOD1/FABP5/COL1A1/LUM/CCL2
ASPC2/ASPC3	GO:0044248	BP	GO:0044248	cellular catabolic process	53	-0.402447	-1.95118	0.00152393	0.00761305	0.00456294	481	tags=58%, list=32%, signal=41%	CAV1/ACAT1/SCP2/VIM/LIPE/PRDX2/PARK7/CD81/FAP/MAP1LC3A/AMDHD2/ACAA2/PNPLA2/RPL11/ETFA/SOD1/ECHS1/PSMA7/PGAM1/CLU/ZFP36/S100A9/HSP90AB1/HSP90B1/TMBIM6/RPL23/DCN/HINT1/UBB/LPL/SLC25A4
ASPC2/ASPC3	GO:0007267	BP	GO:0007267	cell-cell signaling	19	-0.53343	-1.95244	0.00102529	0.00554088	0.00332097	500	tags=84%, list=33%, signal=57%	PLPP3/AMOTL2/RACK1/CAV1/SNX3/PFDN5/ARF1/FGF2/PARK7/YWHAG/C3/MYOC/FABP5/COL1A1/ANXA1/CCL2
ASPC2/ASPC3	GO:0010564	BP	GO:0010564	regulation of cell cycle process	11	-0.637829	-1.9525	0.00249599	0.0112169	0.00672297	10	tags=27%, list=1%, signal=27%	HSPA1A/PTGS2/CCL2
ASPC2/ASPC3	GO:0005768	CC	GO:0005768	endosome	21	-0.518941	-1.95684	0.00237893	0.0108103	0.00647927	574	tags=81%, list=38%, signal=51%	STX7/AMOTL2/OCIAD1/RASGEF1B/ITGB1/APP/CAV1/SNX3/LAPTM4A/LAMTOR4/LAMP1/ITM2B/TPT1/PSAP/CD63/ANXA2/ANXA1
ASPC2/ASPC3	GO:0090287	BP	GO:0090287	regulation of cellular response to growth factor stimulus	9	-0.683042	-1.95864	0.00180603	0.00864876	0.00518371	481	tags=100%, list=32%, signal=68%	FGF2/SPRY1/CITED2/ASPN/HSP90AB1/HSPA5/CD63/DCN
ASPC2/ASPC3	GO:0071407	BP	GO:0071407	cellular response to organic cyclic compound	12	-0.619374	-1.95882	0.00212202	0.00989561	0.00593102	257	tags=92%, list=17%, signal=77%	GNB1/CAV1/ARL6IP5/PARK7/ACTB/EGR1/DNAJA1/ZFP36/HSP90B1/ANXA1/CCL2
ASPC2/ASPC3	GO:0000165	BP	GO:0000165	MAPK cascade	22	-0.51264	-1.96004	0.00203218	0.00954736	0.00572229	488	tags=73%, list=33%, signal=50%	IGFBP3/CAV1/ARL6IP5/CDC42/PRDX2/FGF2/SPRY1/CD81/CD36/RPS3/PPIA/DNAJA1/ZFP36/MYOC/IGFBP6/CCL2
ASPC2/ASPC3	GO:0030282	BP	GO:0030282	bone mineralization	5	-0.846309	-1.96143	0.000188608	0.00155249	0.000930499	235	tags=100%, list=16%, signal=85%	SBDS/COL1A2/CLEC3B/MGP
ASPC2/ASPC3	GO:0040012	BP	GO:0040012	regulation of locomotion	27	-0.481358	-1.96231	0.0021364	0.00992268	0.00594724	393	tags=56%, list=26%, signal=42%	FGF2/CD81/RAC1/CITED2/APOD/RARRES2/ACTG1/MYOC/HSPA5/DCN/COL3A1/COL1A1/ANXA1/HSPB1/CCL2
ASPC2/ASPC3	GO:2000145	BP	GO:2000145	regulation of cell motility	27	-0.481358	-1.96231	0.0021364	0.00992268	0.00594724	393	tags=56%, list=26%, signal=42%	FGF2/CD81/RAC1/CITED2/APOD/RARRES2/ACTG1/MYOC/HSPA5/DCN/COL3A1/COL1A1/ANXA1/HSPB1/CCL2
ASPC2/ASPC3	GO:0006164	BP	GO:0006164	purine nucleotide biosynthetic process	9	-0.684388	-1.9625	0.00180603	0.00864876	0.00518371	479	tags=100%, list=32%, signal=68%	PDHA1/ATP5F1C/ELOVL5/ATP5PF/ATP5ME/ATP5F1D/ACACA/ATP5PD
ASPC2/ASPC3	GO:0009152	BP	GO:0009152	purine ribonucleotide biosynthetic process	9	-0.684388	-1.9625	0.00180603	0.00864876	0.00518371	479	tags=100%, list=32%, signal=68%	PDHA1/ATP5F1C/ELOVL5/ATP5PF/ATP5ME/ATP5F1D/ACACA/ATP5PD
ASPC2/ASPC3	GO:0009165	BP	GO:0009165	nucleotide biosynthetic process	9	-0.684388	-1.9625	0.00180603	0.00864876	0.00518371	479	tags=100%, list=32%, signal=68%	PDHA1/ATP5F1C/ELOVL5/ATP5PF/ATP5ME/ATP5F1D/ACACA/ATP5PD
ASPC2/ASPC3	GO:0009260	BP	GO:0009260	ribonucleotide biosynthetic process	9	-0.684388	-1.9625	0.00180603	0.00864876	0.00518371	479	tags=100%, list=32%, signal=68%	PDHA1/ATP5F1C/ELOVL5/ATP5PF/ATP5ME/ATP5F1D/ACACA/ATP5PD
ASPC2/ASPC3	GO:0046390	BP	GO:0046390	ribose phosphate biosynthetic process	9	-0.684388	-1.9625	0.00180603	0.00864876	0.00518371	479	tags=100%, list=32%, signal=68%	PDHA1/ATP5F1C/ELOVL5/ATP5PF/ATP5ME/ATP5F1D/ACACA/ATP5PD
ASPC2/ASPC3	GO:1901293	BP	GO:1901293	nucleoside phosphate biosynthetic process	9	-0.684388	-1.9625	0.00180603	0.00864876	0.00518371	479	tags=100%, list=32%, signal=68%	PDHA1/ATP5F1C/ELOVL5/ATP5PF/ATP5ME/ATP5F1D/ACACA/ATP5PD
ASPC2/ASPC3	GO:2000112	BP	GO:2000112	regulation of cellular macromolecule biosynthetic process	80	-0.368401	-1.96296	0.000432028	0.00283927	0.00170174	231	tags=30%, list=15%, signal=27%	RPL10/ITM2B/RPS3/NACA/PPIA/EIF1/EGR1/JUNB/RPL13A/CLU/ZFP36/FOS/JUND/TMBIM6/IGF2/RPL23/DCN/HINT1/JUN/CRYAB/FABP4/COL1A1/LUM/HSPA8
ASPC2/ASPC3	GO:0043408	BP	GO:0043408	regulation of MAPK cascade	17	-0.554781	-1.963	0.00137717	0.00706298	0.00423325	528	tags=88%, list=35%, signal=58%	CAVIN3/IGFBP3/CAV1/ARL6IP5/CDC42/PRDX2/FGF2/SPRY1/CD81/CD36/RPS3/PPIA/DNAJA1/MYOC/IGFBP6
ASPC2/ASPC3	GO:0009141	BP	GO:0009141	nucleoside triphosphate metabolic process	6	-0.789792	-1.96434	0.00148176	0.00743449	0.00445593	320	tags=100%, list=21%, signal=79%	ATP5F1C/ATP5PF/ATP5ME/ATP5F1D/ATP5PD
ASPC2/ASPC3	GO:0009144	BP	GO:0009144	purine nucleoside triphosphate metabolic process	6	-0.789792	-1.96434	0.00148176	0.00743449	0.00445593	320	tags=100%, list=21%, signal=79%	ATP5F1C/ATP5PF/ATP5ME/ATP5F1D/ATP5PD
[truncated: 442 more rows]

## Sheet: Supplementary Table 4
Supplementary Table 4. GO analysis of different mature adipocytes (AD) populations.
[truncated: 986 more rows]

## Sheet: Supplementary Table 5
Supplementary Table 5: Different expressed genes between VAT and SAT.
[truncated: 359 more rows]

[truncated: 11 more sheets: Supplementary Table 6, Supplementary Table 7, Supplementary Table 8, Supplementary Table 9, Supplementary Table 10, Supplementary Table 11, Supplementary Table 12, Supplementary Table 13, Supplementary Table 14, Supplementary Table 15, Supplementary Table 16]
